# Supplementary material for: A core human gut microbe, Mediterraneibacter gnavus, produces a broad-spectrum bacteriocin mediterrocin
Source: mBio. 2025 Jul 17;16(8):e01523-25. doi: 10.1128/mbio.01523-25 (PMC12345188; doi:10.1128/mbio.01523-25)
Supplement: File S1 — Plasmid sequence of pmH-Mgn-mdcF used to generate mediterrocin disruption mutant. [file mbio.01523-25-s0001.txt]

>mdcF38a::CT Ligation of 2 sequences
GTGTAGTAGCCTGTGAAATAAGTAAGGAAAAAAAAGAAGTAAGTGTTATATATGATGATTATTTTGTAGATGTAGATAGGATAATAGAATCCATAGAAAATATAGGTTATACAGTTATATAAAAATTACTTTAAAAATTAATAAAAACATGGTAAAATATAAATCGTATAAAGTTGTGTAATTTTTAAGCTTATAATTATCCTTAATTAACATTGCAGTGCGCCCAGATAGGGTGTTAAGTCAAGTAGTTTAAGGTACTACTCTGTAAGATAACACAGAAAACAGCCAACCTAACCGAAAAGCGAAAGCTGATACGGGAACAGAGCACGGTTGGAAAGCGATGAGTTACCTAAAGACAATCGGGTACGACTGAGTCGCAATGTTAATCAGATATAAGGTATAAGTTGTGTTTACTGAACGCAAGTTTCTAATTTCGGTTTTAATCCGATAGAGGAAAGTGTCTGAAACCTCTAGTACAAAGAAAGGTAAGTTAAGTGCAATGACTTATCTGTTATCACCACATTTGTACAATCTGTAGGAGAACCTATGGGAACGAAACGAAAGCGATGCCGAGAATCTGAATTTACCAAGACTTAACACTAACTGGGGATACCCTAAACAAGAATGCCTAATAGAAAGGAGGAAAAAGGCTATAGCACTAGAGCTTGAAAATCTTGCAAGGGTACGGAGTACTCGTAGTAGTCTGAGAAGGGTAACGCCCTTTACATGGCAAAGGGGTACAGTTATTGTGTACTAAAATTAAAAATTGATTAGGGAGGAAAACCTCAAAATGAAACCAACAATGGCAATTTTAGAAAGAATCAGTAAAAATTCACAAGAAAATATAGACGAAGTTTTTACAAGACTTTATCGTTATCTTTTACGTCCAGATATTTATTACGTGGCGACGCGTGAAGTTCCTATACTTTCTAGAGAATAGGAACTTCGCGACTCATAGAATTATTTCCTCCCGTTAAATAATAGATAACTATTAAAAATAGACAATACTTGCTCATAAGTAACGGTACTTAAATTGTTTACTTTGGCGTGTTTCATTGCTTGATGAAACTGATTTTTAGTAAACAGTTGACGATATTCTCGATTGACCCATTTTGAAACAAAGTACGTATATAGCTTCCAATATTTATCTGGAACATCTGTGGTATGGCGGGTAAGTTTTATTAAGACACTGTTTACTTTTGGTTTAGGATGAAAGCATTCCGCTGGCAGCTTAAGCAATTGCTGAATCGAGACTTGAGTGTGCAAGAGCAACCCTAGTGTTCGGTGAATATCCAAGGTACGCTTGTAGAATCCTTCTTCAACAATCAGATAGATGTCAGACGCATGGCTTTCAAAAACCACTTTTTTAATAATTTGTGTGCTTAAATGGTAAGGAATACTCCCAACAATTTTATACCTCTGTTTGTTAGGGAATTGAAACTGTAGAATATCTTGGTGAATTAAAGTGACACGAGTATTCAGTTTTAATTTTTCTGACGATAAGTTGAATAGATGACTGTCTAATTCAATAGACGTTACCTGTTTACTTATTTTAGCCAGTTTCGTCGTTAAATGCCCTTTACCTGTTCCAATTTCGTAAACGGTATCGGTTTCTTTTAAATTCAATTGTTTTATTATTTGGTTGAGTACTTTTTCACTCGTTAAAAAGTTTTGAGAATATTTTATATTTTTGTTCATACCAGCACCAGAAGCACCAGCATCTCTTGGGTTAATTGAGGCCTGAGTATAAGGTGACTTATACTTGTAATCTATCTAAACGGGGAACCTCTCTAGTAGACAATCCCGTGCTAAATTGTAGGACTGCCCTTTAATAAATACTTCTATATTTAAAGAGGTATTTATGAAAAGCGGAATTTATCAGATTAAAAATACTTTCTCTAGAGAAAATTTCGTCTGGATTAGTTACTTATCGTGTAAAATCTGATAAATGGAATTGGTTCTACATAAATGCCTAACGACTATCCCTTTGGGGAGTAGGGTCAAGTGACTCGAAACGATAGACAACTTGCTTTAACAAGTTGGAGATATAGTCTGCTCTGCATGGTGACATGCAGCTGGATATAATTCCGGGGTAAGATTAACGACCTTATCTGAACATAATGCCATATGAATCCCTCCTAATTTATACGTTTTCTCTAACAACTTAATTATACCCACTATTATTATTTTTATCAATATAGAAGTTCCTATACTTTCTAGAGAATAGGAACTTCACGCGTTGGGAAATGGCAATGATAGCGAAACAACGTAAAACTCTTGTTGTATGCTTTCATTGTCATCGTCACGTGATTCATAAACACAAGTGAATGTCGACAGTGAATTTTTACGAACGAACAATAACAGAGCCGTATACTCCGAGAGGGGTACGTACGGTTCCCGAAGAGGGTGGTGCAAACCAGTCACAGTAATGTGAACAAGGCGGTACCTCCCTACTTCACCATATCATTTTCTGCAGCCCCCTAGAAATAATTTTGTTTAACTTTAAGAAGGAGATATACATATATGGCTAGATCGTCCATTCCGACAGCATCGCCAGTCACTATGGCGTGCTGCTAGCGCTATATGCGTTGATGCAATTTCTATGCACTCGTAGTAGTCTGAGAAGGGTAACGCCCTTTACATGGCAAAGGGGTACAGTTATTGTGTACTAAAATTAAAAATTGATTAGGGAGGAAAACCTCAAAATGAAACCAACAATGGCAATTTTAGAAAGAATCAGTAAAAATTCACAAGAAAATATAGACGAAGTTTTTACAAGACTTTATCGTTATCTTTTACGTCCAGATATTTATTACGTGGCGTATCAAAATTTATATTCCAATAAAGGAGCTTCCACAAAAGGAATATTAGATGATACAGCGGATGGCTTTAGTGAAGAAAAAATAAAAAAGATTATTCAATCTTTAAAAGACGGAACTTACTATCCTCAACCTGTACGAAGAATGTATATTGCAAAAAAGAATTCTAAAAAGATGAGACCTTTAGGAATTCCAACTTTCACAGATAAATTGATCCAAGAAGCTGTGAGAATAATTCTTGAATCTATCTATGAACCGGTATTCGAAGATGTGTCTCACGGTTTTAGACCTCAACGAAGCTGTCACACAGCTTTGAAAACAATCAAAAGAGAGTTTGGCGGCGCAAGATGGTTTGTGGAGGGAGATATAAAAGGCTGCTTCGATAATATAGACCACGTTACACTCATTGGACTCATCAATCTTAAAATCAAAGATATGAAAATGAGCCAATTGATTTATAAATTTCTAAAAGCAGGTTATCTGGAAAACTGGCAGTATCACAAAACTTACAGCGGAACACCTCAAGGTGGAATTCTATCTCCTCTTTTGGCCAACATCTATCTTCATGAATTGGATAAGTTTGTTTTACAACTCAAAATGAAGTTTGACCGAGAAAGTCCAGAAAGAATAACACCTGAATATCGGGAGCTCCACAATGAGATAAAAAGAATTTCTCACCGTCTCAAGAAGTTGGAGGGTGAAGAAAAAGCTAAAGTTCTTTTAGAATATCAAGAAAAACGTAAAAGATTACCCACACTCCCCTGTACCTCACAGACAAATAAAGTATTGAAATACGTCCGGTATGCGGACGACTTCATTATCTCTGTTAAAGGAAGCAAAGAGGACTGTCAATGGATAAAAGAACAATTAAAACTTTTTATTCATAACAAGCTAAAAATGGAATTGAGTGAAGAAAAAACACTCATCACACATAGCAGTCAACCCGCTCGTTTTCTGGGATATGATATACGAGTAAGGAGATCTGGAACGATAAAACGATCTGGTAAAGTCAAAAAGAGAACACTCAATGGGAGTGTAGAACTCCTTATTCCTCTTCAAGACAAAATTCGTCAATTTATTTTTGACAAGAAAATAGCTATCCAAAAGAAAGATAGCTCATGGTTTCCAGTTCACAGGAAATATCTTATTCGTTCAACAGACTTAGAAATCATCACAATTTATAATTCTGAACTCCGCGGGATTTGTAATTACTACGGTCTAGCAAGTAATTTTAACCAGCTCAATTATTTTGCTTATCTTATGGAATACAGCTGTCTAAAAACGATAGCCTCCAAACATAAGGGAACACTTTCAAAAACCATTTCCATGTTTAAAGATGGAAGTGGTTCGTGGGGGATCCCGTATGAGATAAAGCAAGGTAAGCAGCGCCGTTATTTTGCAAATTTTAGTGAATGTAAATCCCCTTATCAATTTACGGATGAGATAAGTCAAGCTCCTGTATTGTATGGCTATGCCCGGAATACTCTTGAAAACAGGTTAAAAGCTAAATGTTGTGAATTATGTGGGACGTCTGATGAAAATACTTCCTATGAAATTCACCATGTCAATAAGGTCAAAAATCTTAAAGGCAAAGAAAAATGGGAAATGGCAATGATAGCGAAACAACGTAAAACTCTTGTTGTATGCTTTCATTGTCATCGTCACGTGATTCATAAACACAAGTGAATGTCGAGCACCCGTTCTCGGAGCACTGTCCGACCGCTTTGGCCGCCGCCCAGTCCTGCTCGCTTCGCTACTTGGAGCCACTATCGACTACGCGATCATGGCGACCACACCCGTCCTGTGGATCGCCAAGCCGCCGATGGTAGTGTGGGGTCTCCCCATGCGAGAGTAGGGAACTGCCAGGCATCAAATAAAACGAAAGGCTCAGTCGAAAGACTGGGCCTTTCGTTTTATCTGTTGTTTGTCGGTGAACGCTCTCCTGAGTAGCTCGAGACAAATCCGCCGGGAGCGGATTTGAACGTTGCGAAGCAACGGCCCGGAGGGTGGCGGGCAGGACGCCCGCCATAAACTGCCAGGCATCAAATTAAGCAGAAGGCCATCCTGACGGATGGCCTTTTTGCGTTTCTACAAACTCTTCCTGTCGTCATATCTACTCGAGCGCCGCCATTATTTTTTTGAACAATTGACAATTCATTTCTTATTTTTTATTAAGTGATAGTCAAAAGGCATAACAGTGCTGAATAGAAAGAAATTTACAGAAAAGAAAATTATAGAATTTAGTATGATTAATTATACTCATTTATGAATGTTTAATTGAATACAAAAAAAAATACTTGTTATGTATTCAATTACGGGTTAAAATATAGACAAGTTGAAAAATTTAATAAAAAAATAAGTCCTCAGCTCTTATATATTAAGCTACCAACTTAGTATATAAGCCAAAACTTAAATGTGCTACCAACACATCAAGCCGTTAGAGAACTCTATCTATAGCAATATTTCAAATGTACCGACATACAAGAGAAACATTAACTATATATATTCAATTTATGAGATTATCTTAACAGATATAAATGTAAATTGCAATAAGTAAGATTTAGAAGTTTATAGCCTTTGTGTATTGGAAGCAGTACGCAAAGGCTTTTTTATTTGATAAAAATTAGAAGTATATTTATTTTTTCATAATTAATTTATGAAAATGAAAGGGGGTGAGCAAAGTGACAGAGGAAAGCAGTATCTTATCAAATAACAAGGTATTAGCAATATCATTATTGACTTTAGCAGTAAACATTATGACTTTTATAGTGCTTGTAGCTAAGTAGTACGAAAGGGGGAGCTTTAAAAAGCTCCTTGGAATACATAGAATTCATAAATTAATTTATGAAAAGAAGGGCGTATATGAAAACTTGTAAAAATTGCAAAGAGTTTATTAAAGATACTGAAATATGCAAAATACATTCGTTGATGATTCATGATAAAACAGTAGCAACCTATTGCAGTAAATACAATGAGTCAAGATGTTTACATAAAGGGAAAGTCCAATGTATTAATTGTTCAAAGATGAACCGATATGGATGGTGTGCCATAAAAATGAGATGTTTTACAGAGGAAGAACAGAAAAAAGAACGTACATGCATTAAATATTATGCAAGGAGCTTTAAAAAAGCTCATGTAAAGAAGAGTAAAAAGAAAAAATAATTTATTTATTAATTTAATATTGAGAGTGCCGACACAGTATGCACTAAAAAATATATCTGTGGTGTAGTGAGCCGATACAAAAGGATAGTCACTCGCATTTTCATAATACATCTTATGTTATGATTATGTGTCGGTGGGACTTCACGACGAAAACCCACAATAAAAAAAGAGTTCGGGGTAGGGTTAAGCATAGTTGAGGCAACTAAACAATCAAGCTAGGATATGCAGTAGCAGACCGTAAGGTCGTTGTTTAGGTGTGTTGTAATACATACGCTATTAAGATGTAAAAATACGGATACCAATGAAGGGAAAAGTATAATTTTTGGATGTAGTTTGTTTGTTCATCTATGGGCAAACTACGTCCAAAGCCGTTTCCAAATCTGCTAAAAAGTATATCCTTTCTAAAATCAAAGTCAAGTATGAAATCATAAATAAAGTTTAATTTTGAAGTTATTATGATATTATGTTTTTCTATTAAAATAAATTAAGTATATAGAATAGTTTAATAATAGTATATACTTAATGTGATAAGTGTCTGACAGTGTCACAGAAAGGATGATTGTTATGGATTATAAGCGGCCGGCCAGTGGGCAAGTTGAAAAATTCACAAAAATGTGGTATAATATCTTTGTTCATTAGAGCGATAAACTTGAATTTGAGAGGGAACTTAGATGGTATTTGAAAAAATTGATAAAAATAGTTGGAACAGAAAAGAGTATTTTGACCACTACTTTGCAAGTGTACCTTGTACCTACAGCATGACCGTTAAAGTGGATATCACACAAATAAAGGAAAAGGGAATGAAACTATATCCTGCAATGCTTTATTATATTGCAATGATTGTAAACCGCCATTCAGAGTTTAGGACGGCAATCAATCAAGATGGTGAATTGGGGATATATGATGAGATGATACCAAGCTATACAATATTTCACAATGATACTGAAACATTTTCCAGCCTTTGGACTGAGTGTAAGTCTGACTTTAAATCATTTTTAGCAGATTATGAAAGTGATACGCAACGGTATGGAAACAATCATAGAATGGAAGGAAAGCCAAATGCTCCGGAAAACATTTTTAATGTATCTATGATACCGTGGTCAACCTTCGATGGCTTTAATCTGAATTTGCAGAAAGGATATGATTATTTGATTCCTATTTTTACTATGGGGAAATATTATAAAGAAGATAACAAAATTATACTTCCTTTGGCAATTCAAGTTCATCACGCAGTATGTGACGGATTTCACATTTGCCGTTTTGTAAACGAATTGCAGGAATTGATAAATAGTTAACTTCAGGTTTGTCTGTAACTAAAAACAAGTATTTAAGCAAAAACATCGTAGAAATACGGTGTTTTTTGTTACCCTAAGTTTAAACTCCTTTTTGATAATCTCATGACCAAAATCCCTTAACGTGAGTTTTCGTTCCACTGAGCGTCAGACCCCGTAGAAAAGATCAAAGGATCTTCTTGAGATCCTTTTTTTCTGCGCGTAATCTGCTGCTTGCAAACAAAAAAACCACCGCTACCAGCGGTGGTTTGTTTGCCGGATCAAGAGCTACCAACTCTTTTTCCGAAGGTAACTGGCTTCAGCAGAGCGCAGATACCAAATACTGTTCTTCTAGTGTAGCCGTAGTTAGGCCACCACTTCAAGAACTCTGTAGCACCGCCTACATACCTCGCTCTGCTAATCCTGTTACCAGTGGCTGCTGCCAGTGGCGATAAGTCGTGTCTTACCGGGTTGGACTCAAGACGATAGTTACCGGATAAGGCGCAGCGGTCGGGCTGAACGGGGGGTTCGTGCACACAGCCCAGCTTGGAGCGAACGACCTACACCGAACTGAGATACCTACAGCGTGAGCTATGAGAAAGCGCCACGCTTCCCGAAGGGAGAAAGGCGGACAGGTATCCGGTAAGCGGCAGGGTCGGAACAGGAGAGCGCACGAGGGAGCTTCCAGGGGGAAACGCCTGGTATCTTTATAGTCCTGTCGGGTTTCGCCACCTCTGACTTGAGCGTCGATTTTTGTGATGCTCGTCAGGGGGGCGGAGCCTATGGAAAAACGCCAGCAACGCGGCCTTTTTACGGTTCCTGGCCTTTTGCTGGCCTTTTGCTCACATGTTCTTTCCTGCGTTATCCCCTGATTCTGTGGATAACCGTATTACCGCCTTTGAGTGAGCTGATACCGCTCGCCGCAGCCGAACGACCGAGCGCAGCGAGTCAGTGAGCGAGGAAGCGGAAGAGCGCCCAATACGCAGGGCCCCCTGCTTCGGGGTCATTATAGCGATTTTTTCGGTATATCCATCCTTTTTCGCACGATATACAGGATTTTGCCAAAGGGTTCGTGTAGACTTTCCTTGGTGTATCCAACGGCGTCAGCCGGGCAGGATAGGTGAAGTAGGCCCACCCGCGAGCGGGTGTTCCTTCTTCACTGTCCCTTATTCGCACCTGGCGGTGCTCAACGGGAATCCTGCTCTGCGAGGCTGGCCGGCTACCGCCGGCGTAACAGATGAGGGCAAGCGGATGGCTGATGAAACCAAGCCAACCAGGAAGGGCAGCCCACCTATCAAGGTGTACTGCCTTCCAGACGAACGAAGAGCGATTGAGGAAAAGGCGGCGGCGGCCGGCATGAGCCTGTCGGCCTACCTGCTGGCCGTCGGCCAGGGCTACAAAATCACGGGCGTCGTGGACTATGAGCACGTCCGCGAGCTGGCCCGCATCAATGGCGACCTGGGCCGCCTGGGCGGCCTGCTGAAACTCTGGCTCACCGACGACCCGCGCACGGCGCGGTTCGGTGATGCCACGATCCTCGCCCTGCTGGCGAAGATCGAAGAGAAGCAGGACGAGCTTGGCAAGGTCATGATGGGCGTGGTCCGCCCGAGGGCAGAGCCATGACTTTTTTAGCCGCTAAAACGGCCGGGGGGTGCGCGTGATTGCCAAGCACGTCCCCATGCGCTCCATCAAGAAGAGCGACTTCGCGGAGCTGGTGAAGTACATCACCGACGAGCAAGGCAAGACCGATC
