# Supplementary material for: A core human gut microbe, Mediterraneibacter gnavus, produces a broad-spectrum bacteriocin mediterrocin
Source: mBio. 2025 Jul 17;16(8):e01523-25. doi: 10.1128/mbio.01523-25 (PMC12345188; doi:10.1128/mbio.01523-25)
Supplement: Supplemental Tables — Tables S2-S8. [file mbio.01523-25-s0004.xlsx]

## Sheet: Table S2. mediterrocin_psm
Spectrum	Spectrum File	Peptide	Modified Peptide	Prev AA	Next AA	Peptide Length	Charge	Retention	Observed Mass	Calibrated Observed Mass	Observed M/Z	Calibrated Observed M/Z	Calculated Peptide Mass	Calculated M/Z	Delta Mass	SpectralSim	RTScore	Expectation	Hyperscore	Nextscore	PeptideProphet Probability	Number of Enzymatic Termini	Number of Missed Cleavages	Protein Start	Protein End	Intensity	Assigned Modifications	Observed Modifications	Is Unique	Protein	Protein ID	Entry Name	Gene	Protein Description	Mapped Genes	Mapped Proteins
F1-2_HenkeLab.01574.01574.3	C:\Users\bathy\Downloads\fragpipe\henke\interact-F1-2_HenkeLab.pep.xml	VIAGKDKNK		K	E	9	3	221.759	971.577	971.577	324.866	324.866	971.576	324.866	0.0006	0.5206	-0.783	2.00909	7.288	0	0.9177	2	2	14	22	0			TRUE	tr|A0A829NG68|A0A829NG68_RUMGN	A0A829NG68	A0A829NG68_RUMGN	rplX	50S ribosomal protein L24
F1-2_HenkeLab.01646.01646.3	C:\Users\bathy\Downloads\fragpipe\henke\interact-F1-2_HenkeLab.pep.xml	KRPTPADSK		K	T	9	3	228.265	998.552	998.551	333.858	333.858	998.551	333.858	0.0003	0.2863	-0.8388	0.150055	8.795	0	0.8518	2	2	150	158	0			TRUE	tr|A0A829NPZ9|A0A829NPZ9_RUMGN	A0A829NPZ9	A0A829NPZ9_RUMGN	HMPREF1201_00984	Uncharacterized protein
F1-2_HenkeLab.01674.01674.3	C:\Users\bathy\Downloads\fragpipe\henke\interact-F1-2_HenkeLab.pep.xml	SGHAGKGTSEDAPK		R	K	14	3	230.598	1340.63	1340.63	447.885	447.885	1340.63	447.885	0.002	0.6113	-0.6609	0.206776	12.238	0	0.9551	2	1	48	61	0			TRUE	tr|A0A829NPX2|A0A829NPX2_RUMGN	A0A829NPX2	A0A829NPX2_RUMGN	infB	Translation initiation factor IF-2
F1-2_HenkeLab.01724.01724.3	C:\Users\bathy\Downloads\fragpipe\henke\interact-F1-2_HenkeLab.pep.xml	EQAEAEAKR		R	K	9	3	235.248	1030.51	1030.51	344.509	344.509	1030.5	344.509	0.0022	0.7844	-0.9271	0.961059	9.569	7.485	0.9761	2	1	77	85	0			TRUE	tr|A0A829NHB9|A0A829NHB9_RUMGN	A0A829NHB9	A0A829NHB9_RUMGN	HMPREF1201_02220	Cell wall hydrolase SleB domain-containing protein
F1-2_HenkeLab.01764.01764.3	C:\Users\bathy\Downloads\fragpipe\henke\interact-F1-2_HenkeLab.pep.xml	KVVANEKATEK		K	K	11	3	238.871	1215.68	1215.68	406.236	406.236	1215.68	406.235	0.0026	0.462	-0.7896	0.20785	10.229	0	0.9538	2	2	73	83	0			TRUE	tr|A0A829NPV9|A0A829NPV9_RUMGN	A0A829NPV9	A0A829NPV9_RUMGN	HMPREF1201_01452	DNA-binding protein
F1-2_HenkeLab.01802.01802.3	C:\Users\bathy\Downloads\fragpipe\henke\interact-F1-2_HenkeLab.pep.xml	VKGHTGVEGNER		K	A	12	3	242.921	1281.64	1281.64	428.222	428.222	1281.64	428.221	0.0022	0.7894	-0.8518	0.0744732	13.012	0	0.9912	2	1	177	188	0			TRUE	tr|A0A829NXP5|A0A829NXP5_RUMGN	A0A829NXP5	A0A829NXP5_RUMGN	HMPREF1201_00244	RNase H type-1 domain-containing protein
F1-2_HenkeLab.01824.01824.3	C:\Users\bathy\Downloads\fragpipe\henke\interact-F1-2_HenkeLab.pep.xml	HTEAAPKQEAPK		K	A	12	3	245.027	1305.67	1305.67	436.231	436.232	1305.67	436.23	0.0054	0.7504	-0.8008	0.00765596	17.964	0	0.999	2	1	61	72	0			TRUE	tr|A0A829NPZ9|A0A829NPZ9_RUMGN	A0A829NPZ9	A0A829NPZ9_RUMGN	HMPREF1201_00984	Uncharacterized protein
F1-2_HenkeLab.01907.01907.3	C:\Users\bathy\Downloads\fragpipe\henke\interact-F1-2_HenkeLab.pep.xml	KSAPKPAASVAK		K	H	12	3	252.856	1153.68	1153.68	385.568	385.568	1153.68	385.568	0.0017	0.7383	-0.8855	0.00823664	15.837	5.703	0.9983	2	2	49	60	0			TRUE	tr|A0A829NPZ9|A0A829NPZ9_RUMGN	A0A829NPZ9	A0A829NPZ9_RUMGN	HMPREF1201_00984	Uncharacterized protein
F1-2_HenkeLab.01911.01911.3	C:\Users\bathy\Downloads\fragpipe\henke\interact-F1-2_HenkeLab.pep.xml	KRPVSDHSEEAPR		K	K	13	3	253.192	1506.76	1506.76	503.259	503.259	1506.75	503.259	0.0026	0.6532	-0.8542	0.00766037	9.963	0	0.9616	2	2	122	134	0			TRUE	tr|A0A829NPZ9|A0A829NPZ9_RUMGN	A0A829NPZ9	A0A829NPZ9_RUMGN	HMPREF1201_00984	Uncharacterized protein
F1-2_HenkeLab.01912.01912.4	C:\Users\bathy\Downloads\fragpipe\henke\interact-F1-2_HenkeLab.pep.xml	RPEPYKGK		R	G	8	4	253.263	973.536	973.537	244.391	244.391	973.534	244.391	0.002	0.4498	-0.9083	0.84918	8.784	0	0.893	2	2	154	161	0			TRUE	tr|A0A829NJL1|A0A829NJL1_RUMGN	A0A829NJL1	A0A829NJL1_RUMGN	rplF	50S ribosomal protein L6
F1-2_HenkeLab.01952.01952.2	C:\Users\bathy\Downloads\fragpipe\henke\interact-F1-2_HenkeLab.pep.xml	AAPAAAPK		K	A	8	2	257.446	695.397	695.396	348.706	348.705	695.397	348.706	-0.0001	0.6609	-0.7598	0.00233077	16.03	10.345	0.9424	2	0	38	45	0			TRUE	tr|A0A829NTE8|A0A829NTE8_RUMGN	A0A829NTE8	A0A829NTE8_RUMGN	HMPREF1201_00050	Lipoyl-binding domain-containing protein
F1-2_HenkeLab.01960.01960.3	C:\Users\bathy\Downloads\fragpipe\henke\interact-F1-2_HenkeLab.pep.xml	KKIEENPSQPK		R	Y	11	3	258.074	1296.71	1296.71	433.242	433.243	1296.7	433.242	0.0024	0.7201	-0.8606	0.232274	13.036	7.898	0.9676	2	2	207	217	0			TRUE	tr|A0A829NLV9|A0A829NLV9_RUMGN	A0A829NLV9	A0A829NLV9_RUMGN	HMPREF1201_02521	Stage 0 sporulation protein A homolog
F1-2_HenkeLab.01993.01993.0	C:\Users\bathy\Downloads\fragpipe\henke\interact-F1-2_HenkeLab.pep.xml	AAPAAAPK		K	A	8	1	261.338	695.397	695.397	696.404	696.404	695.397	696.404	0.0003	0.7218	-0.7821	0.0815174	14.855	10.222	0.8669	2	0	38	45	0			TRUE	tr|A0A829NTE8|A0A829NTE8_RUMGN	A0A829NTE8	A0A829NTE8_RUMGN	HMPREF1201_00050	Lipoyl-binding domain-containing protein
F1-2_HenkeLab.02028.02028.2	C:\Users\bathy\Downloads\fragpipe\henke\interact-F1-2_HenkeLab.pep.xml	GRAEGVAEGR		K	I	10	2	264.695	1000.5	1000.5	501.26	501.26	1000.5	501.26	-0.0002	0.9518	-0.9407	0.00104984	25.117	9.84	0.9617	2	1	167	176	0			TRUE	tr|A0A829NS20|A0A829NS20_RUMGN	A0A829NS20	A0A829NS20_RUMGN	HMPREF1201_02959	Rpn family recombination-promoting nuclease/putative transposase
F1-2_HenkeLab.02069.02069.2	C:\Users\bathy\Downloads\fragpipe\henke\interact-F1-2_HenkeLab.pep.xml	SKIDEVR		M	S	7	2	268.161	845.462	845.462	423.738	423.738	845.461	423.738	0.001	0.9223	-0.529	0.0869962	11.742	0	0.9467	2	1	2	8	0			TRUE	tr|A0A829NHY9|A0A829NHY9_RUMGN	A0A829NHY9	A0A829NHY9_RUMGN	HMPREF1201_02780	GatB/YqeY domain-containing protein
F1-2_HenkeLab.02160.02160.3	C:\Users\bathy\Downloads\fragpipe\henke\interact-F1-2_HenkeLab.pep.xml	SAPKPAASVAK		K	H	11	3	275.942	1025.59	1025.59	342.87	342.87	1025.59	342.87	0.0014	0.8074	-0.7866	1.39959	9.916	0	0.9733	2	1	50	60	0			TRUE	tr|A0A829NPZ9|A0A829NPZ9_RUMGN	A0A829NPZ9	A0A829NPZ9_RUMGN	HMPREF1201_00984	Uncharacterized protein
F1-2_HenkeLab.02203.02203.3	C:\Users\bathy\Downloads\fragpipe\henke\interact-F1-2_HenkeLab.pep.xml	VYDDKMTK		K	T	8	3	279.986	998.475	998.476	333.832	333.833	998.474	333.832	0.0017	0.7948	-0.6572	1.4971	7.799	0	0.9444	2	1	7	14	0			TRUE	tr|A0A829NS96|A0A829NS96_RUMGN	A0A829NS96	A0A829NS96_RUMGN	frr	Ribosome-recycling factor
F1-2_HenkeLab.02204.02204.2	C:\Users\bathy\Downloads\fragpipe\henke\interact-F1-2_HenkeLab.pep.xml	RLHGEGALKR		K	R	10	2	280.116	1135.66	1135.66	568.837	568.837	1135.66	568.836	0.0024	0.843	-0.7953	0.164154	12.639	0	0.9947	2	2	17	26	0			TRUE	tr|A0A829NMH2|A0A829NMH2_RUMGN	A0A829NMH2	A0A829NMH2_RUMGN	HMPREF1201_00885	Ferrous iron transporter FeoA domain-containing protein
F1-2_HenkeLab.02251.02251.3	C:\Users\bathy\Downloads\fragpipe\henke\interact-F1-2_HenkeLab.pep.xml	HIALVAHDGKKK		K	E	12	3	284.927	1315.77	1315.77	439.599	439.598	1315.77	439.598	0.0007	0.69	-0.8606	0.000220293	22.128	11.365	0.9934	2	2	16	27	0			TRUE	tr|A0A829NQ55|A0A829NQ55_RUMGN	A0A829NQ55	A0A829NQ55_RUMGN	mgsA	Methylglyoxal synthase
F1-2_HenkeLab.02257.02257.4	C:\Users\bathy\Downloads\fragpipe\henke\interact-F1-2_HenkeLab.pep.xml	HIALVAHDGKKK		K	E	12	4	285.584	1315.77	1315.77	329.951	329.95	1315.77	329.95	0.0003	0.5847	-0.8569	1.74783	8.53	0	0.8617	2	2	16	27	0			TRUE	tr|A0A829NQ55|A0A829NQ55_RUMGN	A0A829NQ55	A0A829NQ55_RUMGN	mgsA	Methylglyoxal synthase
F1-2_HenkeLab.02271.02271.2	C:\Users\bathy\Downloads\fragpipe\henke\interact-F1-2_HenkeLab.pep.xml	TAEEVTSAQTAKK		K	V	13	2	287.14	1362.7	1362.7	682.356	682.358	1362.7	682.357	0.0017	0.7479	-0.8865	0.0630594	11.301	0	0.9882	2	1	61	73	0			TRUE	tr|A0A829NPV9|A0A829NPV9_RUMGN	A0A829NPV9	A0A829NPV9_RUMGN	HMPREF1201_01452	DNA-binding protein
F1-2_HenkeLab.02288.02288.4	C:\Users\bathy\Downloads\fragpipe\henke\interact-F1-2_HenkeLab.pep.xml	LHGEGALKR		R	R	9	4	288.802	979.556	979.557	245.896	245.897	979.556	245.896	0.0009	0.8747	-0.9257	0.176909	12.509	9.325	0.9851	2	1	18	26	0			TRUE	tr|A0A829NMH2|A0A829NMH2_RUMGN	A0A829NMH2	A0A829NMH2_RUMGN	HMPREF1201_00885	Ferrous iron transporter FeoA domain-containing protein
F1-2_HenkeLab.02292.02292.2	C:\Users\bathy\Downloads\fragpipe\henke\interact-F1-2_HenkeLab.pep.xml	LHGEGALKR		R	R	9	2	289.138	979.558	979.557	490.786	490.786	979.556	490.785	0.0005	0.7562	-0.9238	0.024533	14.941	8.544	0.9783	2	1	18	26	0			TRUE	tr|A0A829NMH2|A0A829NMH2_RUMGN	A0A829NMH2	A0A829NMH2_RUMGN	HMPREF1201_00885	Ferrous iron transporter FeoA domain-containing protein
F1-2_HenkeLab.02326.02326.3	C:\Users\bathy\Downloads\fragpipe\henke\interact-F1-2_HenkeLab.pep.xml	RPDSEASDAVPKK		K	K	13	3	292.336	1398.71	1398.71	467.244	467.244	1398.71	467.244	0.0009	0.7188	-0.9287	2.13673	9.181	0	0.9809	2	2	137	149	0			TRUE	tr|A0A829NPZ9|A0A829NPZ9_RUMGN	A0A829NPZ9	A0A829NPZ9_RUMGN	HMPREF1201_00984	Uncharacterized protein
F1-2_HenkeLab.02342.02342.4	C:\Users\bathy\Downloads\fragpipe\henke\interact-F1-2_HenkeLab.pep.xml	IHTDAIKEK		K	L	9	4	293.699	1053.58	1053.58	264.403	264.403	1053.58	264.403	0.0007	0.6884	-0.9405	1.87607	8.407	7.449	0.9162	2	1	167	175	0			TRUE	tr|A0A829NEN6|A0A829NEN6_RUMGN	A0A829NEN6	A0A829NEN6_RUMGN	HMPREF1201_01700	KilA-N domain-containing protein
F1-2_HenkeLab.02354.02354.3	C:\Users\bathy\Downloads\fragpipe\henke\interact-F1-2_HenkeLab.pep.xml	IVKETIHAK		K	G	9	3	294.831	1037.62	1037.62	346.882	346.882	1037.62	346.882	0.0003	0.7161	-0.9167	4.15193	6.027	0	0.9535	2	1	4	12	0			TRUE	tr|A0A829NEN6|A0A829NEN6_RUMGN	A0A829NEN6	A0A829NEN6_RUMGN	HMPREF1201_01700	KilA-N domain-containing protein
F1-2_HenkeLab.02369.02369.2	C:\Users\bathy\Downloads\fragpipe\henke\interact-F1-2_HenkeLab.pep.xml	AAVETGADAAGR		K	L	12	2	296.12	1087.53	1087.53	544.771	544.77	1087.53	544.77	0.0007	0.953	-0.6368	0.00025897	22.847	7.815	0.9994	2	0	58	69	0			TRUE	tr|A0A829NQZ2|A0A829NQZ2_RUMGN	A0A829NQZ2	A0A829NQZ2_RUMGN	HMPREF1201_02337	Propanediol utilization protein PduA
F1-2_HenkeLab.02412.02412.2	C:\Users\bathy\Downloads\fragpipe\henke\interact-F1-2_HenkeLab.pep.xml	QLEAEETTK		K	S	9	2	300.096	1047.51	1047.51	524.763	524.762	1047.51	524.761	0.0003	0.9034	-0.6075	0.0536414	14.582	6.806	0.9951	2	0	14	22	0			TRUE	tr|A0A829NSQ1|A0A829NSQ1_RUMGN	A0A829NSQ1	A0A829NSQ1_RUMGN	groES	Co-chaperonin GroES
F1-2_HenkeLab.02476.02476.0	C:\Users\bathy\Downloads\fragpipe\henke\interact-F1-2_HenkeLab.pep.xml	GHVGAGLGK		K	A	9	2	306.29	794.441	794.441	398.228	398.228	794.44	398.227	0.0015	0.886	-0.9229	0.261009	17.579	9.57	0.9719	2	0	46	54	0			TRUE	tr|A0A829NUK6|A0A829NUK6_RUMGN	A0A829NUK6	A0A829NUK6_RUMGN	rpsE	30S ribosomal protein S5
F1-2_HenkeLab.02487.02487.3	C:\Users\bathy\Downloads\fragpipe\henke\interact-F1-2_HenkeLab.pep.xml	QEAPKAPVEKTEETK		K	A	15	3	307.245	1683.87	1683.87	562.297	562.297	1683.87	562.297	0.0006	0.5131	-0.8346	0.0599791	14.388	0	0.996	2	2	68	82	0			TRUE	tr|A0A829NPZ9|A0A829NPZ9_RUMGN	A0A829NPZ9	A0A829NPZ9_RUMGN	HMPREF1201_00984	Uncharacterized protein
F1-2_HenkeLab.02492.02492.0	C:\Users\bathy\Downloads\fragpipe\henke\interact-F1-2_HenkeLab.pep.xml	GHVGAGLGK		K	A	9	2	307.66	795.444	795.444	398.729	398.729	794.44	398.227	1.0042	0.8859	-0.9302	0.00608485	18.363	8.396	0.9933	2	0	46	54	0			TRUE	tr|A0A829NUK6|A0A829NUK6_RUMGN	A0A829NUK6	A0A829NUK6_RUMGN	rpsE	30S ribosomal protein S5
F1-2_HenkeLab.02506.02506.4	C:\Users\bathy\Downloads\fragpipe\henke\interact-F1-2_HenkeLab.pep.xml	QEAPKAPVEKTEETK		K	A	15	4	308.87	1683.87	1683.87	421.975	421.974	1683.87	421.974	0.0011	0.522	-0.8432	0.138056	13.25	6.089	0.9886	2	2	68	82	0			TRUE	tr|A0A829NPZ9|A0A829NPZ9_RUMGN	A0A829NPZ9	A0A829NPZ9_RUMGN	HMPREF1201_00984	Uncharacterized protein
F1-2_HenkeLab.02515.02515.2	C:\Users\bathy\Downloads\fragpipe\henke\interact-F1-2_HenkeLab.pep.xml	VLAVNNKDGK		K	V	10	2	309.772	1056.59	1056.59	529.304	529.304	1056.59	529.304	0.0004	0.7844	-0.8696	0.026838	15.785	0	0.9735	2	1	26	35	0			TRUE	tr|A0A829NG68|A0A829NG68_RUMGN	A0A829NG68	A0A829NG68_RUMGN	rplX	50S ribosomal protein L24
F1-2_HenkeLab.02550.02550.0	C:\Users\bathy\Downloads\fragpipe\henke\interact-F1-2_HenkeLab.pep.xml	RISKPGLR		K	V	8	3	313.147	925.582	925.583	309.535	309.535	925.582	309.535	0.0004	0.8147	-0.9365	2.03353	7.267	0	0.9381	2	2	80	87	0			TRUE	tr|A0A829NQ33|A0A829NQ33_RUMGN	A0A829NQ33	A0A829NQ33_RUMGN	rpsH	30S ribosomal protein S8
F1-2_HenkeLab.02626.02626.2	C:\Users\bathy\Downloads\fragpipe\henke\interact-F1-2_HenkeLab.pep.xml	SAGNSAQLMAK	SAGNSAQLM[147]AK	R	E	11	2	320.045	1092.52	1092.52	547.268	547.269	1092.52	547.269	-0.0003	0.7902	-0.825	0.0100288	16.495	0	0.9988	2	0	157	167	0	9M(15.9949)		TRUE	tr|A0A829NTI3|A0A829NTI3_RUMGN	A0A829NTI3	A0A829NTI3_RUMGN	rplB	50S ribosomal protein L2
F1-2_HenkeLab.02631.02631.2	C:\Users\bathy\Downloads\fragpipe\henke\interact-F1-2_HenkeLab.pep.xml	RDGNDAFK		R	K	8	2	320.618	921.43	921.431	461.722	461.723	921.43	461.723	0.0006	0.7915	-0.8838	1.56405	8.723	0	0.9004	2	1	132	139	0			TRUE	tr|A0A829NS96|A0A829NS96_RUMGN	A0A829NS96	A0A829NS96_RUMGN	frr	Ribosome-recycling factor
F1-2_HenkeLab.02635.02635.2	C:\Users\bathy\Downloads\fragpipe\henke\interact-F1-2_HenkeLab.pep.xml	MIIEGNEKEK	M[147]IIEGNEKEK	-	A	10	2	321.072	1205.59	1205.6	603.805	603.805	1205.6	603.805	-0.0003	0.9032	-0.6109	0.0729038	14.049	0	0.9898	2	1	1	10	0	1M(15.9949)		TRUE	tr|A0A829NRN1|A0A829NRN1_RUMGN	A0A829NRN1	A0A829NRN1_RUMGN	HMPREF1201_02503	LPS biosynthesis protein
F1-2_HenkeLab.02641.02641.3	C:\Users\bathy\Downloads\fragpipe\henke\interact-F1-2_HenkeLab.pep.xml	LHGEGALK		R	R	8	3	321.661	823.455	823.456	275.492	275.493	823.455	275.492	0.0011	0.4448	-0.92	2.6333	8.818	0	0.8836	2	0	18	25	0			TRUE	tr|A0A829NMH2|A0A829NMH2_RUMGN	A0A829NMH2	A0A829NMH2_RUMGN	HMPREF1201_00885	Ferrous iron transporter FeoA domain-containing protein
F1-2_HenkeLab.02644.02644.2	C:\Users\bathy\Downloads\fragpipe\henke\interact-F1-2_HenkeLab.pep.xml	TVENDGYK		K	A	8	2	321.987	924.419	924.419	463.217	463.217	924.419	463.217	-0.0001	0.8098	-0.8648	0.122462	11.148	0	0.988	2	0	41	48	0			TRUE	tr|A0A829NK89|A0A829NK89_RUMGN	A0A829NK89	A0A829NK89_RUMGN	rplC	50S ribosomal protein L3
F1-2_HenkeLab.02645.02645.2	C:\Users\bathy\Downloads\fragpipe\henke\interact-F1-2_HenkeLab.pep.xml	LHGEGALK		R	R	8	2	322.116	823.455	823.456	412.735	412.735	823.455	412.735	0.0004	0.8923	-0.9223	0.963829	11.564	9.719	0.8717	2	0	18	25	0			TRUE	tr|A0A829NMH2|A0A829NMH2_RUMGN	A0A829NMH2	A0A829NMH2_RUMGN	HMPREF1201_00885	Ferrous iron transporter FeoA domain-containing protein
F1-2_HenkeLab.02674.02674.2	C:\Users\bathy\Downloads\fragpipe\henke\interact-F1-2_HenkeLab.pep.xml	SKIDEVR		M	S	7	2	324.962	845.459	845.46	423.737	423.738	845.461	423.738	-0.0002	0.8917	-0.8364	0.339234	11.378	8.527	0.9802	2	1	2	8	0			TRUE	tr|A0A829NHY9|A0A829NHY9_RUMGN	A0A829NHY9	A0A829NHY9_RUMGN	HMPREF1201_02780	GatB/YqeY domain-containing protein
F1-2_HenkeLab.02682.02682.0	C:\Users\bathy\Downloads\fragpipe\henke\interact-F1-2_HenkeLab.pep.xml	TAEPIAK		R	V	7	2	325.869	728.408	728.408	365.211	365.211	728.407	365.211	0.0011	0.6963	-0.8591	1.67687	8.602	8.492	0.8895	2	0	69	75	0			TRUE	tr|A0A829NSA5|A0A829NSA5_RUMGN	A0A829NSA5	A0A829NSA5_RUMGN	HMPREF1201_00871	BMC domain-containing protein
F1-2_HenkeLab.02719.02719.0	C:\Users\bathy\Downloads\fragpipe\henke\interact-F1-2_HenkeLab.pep.xml	KGEAAKVAIR		K	N	10	3	329.821	1041.63	1041.63	348.217	348.217	1041.63	348.217	0.0009	0.7598	-0.7368	1.0927	9.346	0	0.9781	2	2	119	128	0			TRUE	tr|A0A829NS96|A0A829NS96_RUMGN	A0A829NS96	A0A829NS96_RUMGN	frr	Ribosome-recycling factor
F1-2_HenkeLab.02726.02726.2	C:\Users\bathy\Downloads\fragpipe\henke\interact-F1-2_HenkeLab.pep.xml	LTRDPEVR		R	Y	8	2	330.602	984.536	984.536	493.275	493.275	984.535	493.275	0.0006	0.954	-0.8639	0.215899	11.163	0	0.8388	2	1	10	17	0			TRUE	tr|A0A829NS39|A0A829NS39_RUMGN	A0A829NS39	A0A829NS39_RUMGN	HMPREF1201_01728	Single-stranded DNA-binding protein
F1-2_HenkeLab.02731.02731.3	C:\Users\bathy\Downloads\fragpipe\henke\interact-F1-2_HenkeLab.pep.xml	GISTLKK		K	G	7	3	331.241	745.47	745.47	249.497	249.497	745.47	249.497	0	0.7071	-0.8288	2.83302	6.691	0	0.9244	2	1	25	31	0			TRUE	tr|A0A829NWR9|A0A829NWR9_RUMGN	A0A829NWR9	A0A829NWR9_RUMGN	rho	Transcription termination factor Rho
F1-2_HenkeLab.02770.02770.3	C:\Users\bathy\Downloads\fragpipe\henke\interact-F1-2_HenkeLab.pep.xml	NANTAKHDTVDVPASK		R	M	16	3	335.609	1666.83	1666.83	556.616	556.616	1666.83	556.616	-0.0002	0.372	-0.9189	1.52055	8.772	0	0.8605	2	1	16	31	0			TRUE	tr|A0A829NQ33|A0A829NQ33_RUMGN	A0A829NQ33	A0A829NQ33_RUMGN	rpsH	30S ribosomal protein S8
F1-2_HenkeLab.02780.02780.4	C:\Users\bathy\Downloads\fragpipe\henke\interact-F1-2_HenkeLab.pep.xml	NANTAKHDTVDVPASK		R	M	16	4	336.711	1666.83	1666.83	417.714	417.714	1666.83	417.714	0.0006	0.7104	-0.9242	2.01886	10.442	0	0.9221	2	1	16	31	0			TRUE	tr|A0A829NQ33|A0A829NQ33_RUMGN	A0A829NQ33	A0A829NQ33_RUMGN	rpsH	30S ribosomal protein S8
F1-2_HenkeLab.02786.02786.2	C:\Users\bathy\Downloads\fragpipe\henke\interact-F1-2_HenkeLab.pep.xml	AAVETGADAAGR		K	L	12	2	337.431	1087.53	1087.53	544.77	544.77	1087.53	544.77	0.0001	0.8406	-0.8513	0.0309208	15.539	0	0.9991	2	0	58	69	0			TRUE	tr|A0A829NQZ2|A0A829NQZ2_RUMGN	A0A829NQZ2	A0A829NQZ2_RUMGN	HMPREF1201_02337	Propanediol utilization protein PduA
F1-2_HenkeLab.02800.02800.3	C:\Users\bathy\Downloads\fragpipe\henke\interact-F1-2_HenkeLab.pep.xml	KMPGQMGGK		K	K	9	3	338.879	932.458	932.458	311.827	311.827	932.457	311.826	0.0009	0.5	-0.8558	2.19533	9.134	0	0.9037	2	1	177	185	0			TRUE	tr|A0A829NK89|A0A829NK89_RUMGN	A0A829NK89	A0A829NK89_RUMGN	rplC	50S ribosomal protein L3
F1-2_HenkeLab.02817.02817.3	C:\Users\bathy\Downloads\fragpipe\henke\interact-F1-2_HenkeLab.pep.xml	VRDLTQDDVKK		R	I	11	3	340.757	1315.71	1315.71	439.577	439.577	1315.71	439.577	0.0009	0.7775	-0.9166	0.295801	10.616	7.335	0.9751	2	2	45	55	0			TRUE	tr|A0A829NQ22|A0A829NQ22_RUMGN	A0A829NQ22	A0A829NQ22_RUMGN	rpsM	30S ribosomal protein S13
F1-2_HenkeLab.02912.02912.3	C:\Users\bathy\Downloads\fragpipe\henke\interact-F1-2_HenkeLab.pep.xml	KVAASVLKR		R	V	9	3	351.475	970.629	970.629	324.55	324.55	970.629	324.55	0.0006	0.6338	-0.9251	0.28774	9.664	0	0.9855	2	2	47	55	0			TRUE	tr|A0A829NVZ9|A0A829NVZ9_RUMGN	A0A829NVZ9	A0A829NVZ9_RUMGN	HMPREF1201_00335	MoaB/Mog domain-containing protein
F1-2_HenkeLab.02945.02945.4	C:\Users\bathy\Downloads\fragpipe\henke\interact-F1-2_HenkeLab.pep.xml	KVAASVLKR		R	V	9	4	355.373	970.629	970.63	243.665	243.665	970.629	243.665	0.0014	0.7011	-0.9404	0.289235	11.655	0	0.9928	2	2	47	55	0			TRUE	tr|A0A829NVZ9|A0A829NVZ9_RUMGN	A0A829NVZ9	A0A829NVZ9_RUMGN	HMPREF1201_00335	MoaB/Mog domain-containing protein
F1-2_HenkeLab.03103.03103.3	C:\Users\bathy\Downloads\fragpipe\henke\interact-F1-2_HenkeLab.pep.xml	GKGFQGAIKR		K	H	10	3	374.748	1060.61	1060.61	354.545	354.545	1060.61	354.545	-0.0002	0.797	-0.837	1.1143	7.312	0	0.9802	2	2	133	142	0			TRUE	tr|A0A829NK89|A0A829NK89_RUMGN	A0A829NK89	A0A829NK89_RUMGN	rplC	50S ribosomal protein L3
F1-2_HenkeLab.03120.03120.2	C:\Users\bathy\Downloads\fragpipe\henke\interact-F1-2_HenkeLab.pep.xml	HDTVDVPASK		K	M	10	2	376.687	1067.53	1067.52	534.77	534.77	1067.52	534.77	0	0.6912	-0.9106	0.10927	11.346	0	0.9841	2	0	22	31	0			TRUE	tr|A0A829NQ33|A0A829NQ33_RUMGN	A0A829NQ33	A0A829NQ33_RUMGN	rpsH	30S ribosomal protein S8
F1-2_HenkeLab.03158.03158.2	C:\Users\bathy\Downloads\fragpipe\henke\interact-F1-2_HenkeLab.pep.xml	AAVIEKVK		R	E	8	2	381.085	856.538	856.538	429.276	429.276	856.538	429.276	0.0001	0.4294	-0.8464	1.87284	7.41	0	0.8658	2	1	61	68	0			TRUE	tr|A0A829NRJ1|A0A829NRJ1_RUMGN	A0A829NRJ1	A0A829NRJ1_RUMGN	rpsF	30S ribosomal protein S6
F1-2_HenkeLab.03170.03170.3	C:\Users\bathy\Downloads\fragpipe\henke\interact-F1-2_HenkeLab.pep.xml	EHEYMTAR		R	G	8	3	382.419	1035.44	1035.44	346.155	346.155	1035.44	346.155	-0.0002	0.8701	-0.9403	1.42807	10.881	9.736	0.9755	2	0	118	125	0			TRUE	tr|A0A829NQX3|A0A829NQX3_RUMGN	A0A829NQX3	A0A829NQX3_RUMGN	HMPREF1201_02141	DUF3783 domain-containing protein
F1-2_HenkeLab.03216.03216.3	C:\Users\bathy\Downloads\fragpipe\henke\interact-F1-2_HenkeLab.pep.xml	NTYLSKDER		R	K	9	3	387.475	1124.55	1124.55	375.856	375.856	1124.55	375.856	0.0006	0.5914	-0.9302	2.47885	7.923	0	0.8687	2	1	188	196	0			TRUE	tr|A0A829NS86|A0A829NS86_RUMGN	A0A829NS86	A0A829NS86_RUMGN	panC	Pantothenate synthetase
F1-2_HenkeLab.03296.03296.2	C:\Users\bathy\Downloads\fragpipe\henke\interact-F1-2_HenkeLab.pep.xml	VLAVNNK		K	D	7	2	397.19	756.45	756.449	379.232	379.232	756.449	379.232	0	0.8617	-0.8554	0.984011	8.528	6.169	0.8538	2	0	26	32	0			TRUE	tr|A0A829NG68|A0A829NG68_RUMGN	A0A829NG68	A0A829NG68_RUMGN	rplX	50S ribosomal protein L24
F1-2_HenkeLab.03344.03344.3	C:\Users\bathy\Downloads\fragpipe\henke\interact-F1-2_HenkeLab.pep.xml	KASAAGMVLKK		R	L	11	3	402.696	1102.65	1102.65	368.558	368.558	1102.65	368.558	-0.0009	0.6372	-0.8459	0.267609	10.79	6.748	0.9376	2	2	17	27	0			TRUE	tr|A0A829NVZ9|A0A829NVZ9_RUMGN	A0A829NVZ9	A0A829NVZ9_RUMGN	HMPREF1201_00335	MoaB/Mog domain-containing protein
F1-2_HenkeLab.03395.03395.3	C:\Users\bathy\Downloads\fragpipe\henke\interact-F1-2_HenkeLab.pep.xml	RVAPEKWR		R	T	8	3	408.861	1040.59	1040.59	347.87	347.87	1040.59	347.87	-0.0007	0.8638	-0.834	0.00129718	13.048	0	0.9969	2	2	193	200	0			TRUE	tr|A0A829NRG4|A0A829NRG4_RUMGN	A0A829NRG4	A0A829NRG4_RUMGN	HMPREF1201_01689	GyrI-like small molecule binding domain-containing protein
F1-2_HenkeLab.03444.03444.0	C:\Users\bathy\Downloads\fragpipe\henke\interact-F1-2_HenkeLab.pep.xml	KVAASVLK		R	R	8	2	414.332	814.528	814.528	408.271	408.271	814.528	408.271	0.0003	0.9198	-0.9099	0.0165959	19.62	11.453	0.8988	2	1	47	54	0			TRUE	tr|A0A829NVZ9|A0A829NVZ9_RUMGN	A0A829NVZ9	A0A829NVZ9_RUMGN	HMPREF1201_00335	MoaB/Mog domain-containing protein
F1-2_HenkeLab.03451.03451.2	C:\Users\bathy\Downloads\fragpipe\henke\interact-F1-2_HenkeLab.pep.xml	SGALGVK		K	T	7	2	415.011	630.37	630.37	316.192	316.192	630.37	316.192	0.0003	0.8499	-0.8932	0.00912011	9.66	0	0.9912	2	0	143	149	0			TRUE	tr|A0A829NLX4|A0A829NLX4_RUMGN	A0A829NLX4	A0A829NLX4_RUMGN	rpsC	30S ribosomal protein S3
F1-2_HenkeLab.03460.03460.3	C:\Users\bathy\Downloads\fragpipe\henke\interact-F1-2_HenkeLab.pep.xml	KIGQAEEIR		R	H	9	3	415.963	1042.58	1042.58	348.533	348.533	1042.58	348.533	0.0011	0.6386	-0.9449	1.71396	9.564	9.249	0.852	2	1	91	99	0			TRUE	tr|A0A829NM75|A0A829NM75_RUMGN	A0A829NM75	A0A829NM75_RUMGN	HMPREF1201_00785	HEPN domain-containing protein
F1-2_HenkeLab.03496.03496.2	C:\Users\bathy\Downloads\fragpipe\henke\interact-F1-2_HenkeLab.pep.xml	NGNGSFSGSNVGK		K	G	13	2	420.183	1223.55	1223.55	612.784	612.784	1223.55	612.784	-0.0003	0.6095	-0.7954	0.349744	10.325	0	0.9349	2	0	81	93	0			TRUE	tr|A0A829NUE0|A0A829NUE0_RUMGN	A0A829NUE0	A0A829NUE0_RUMGN	HMPREF1201_01301	Lactococcin 972 family bacteriocin
F1-2_HenkeLab.03648.03648.0	C:\Users\bathy\Downloads\fragpipe\henke\interact-F1-2_HenkeLab.pep.xml	VRDLTQDDVK		R	K	10	3	436.91	1187.61	1187.61	396.879	396.879	1187.61	396.879	0.0003	0.715	-0.8871	2.06419	8.241	0	0.9465	2	1	45	54	0			TRUE	tr|A0A829NQ22|A0A829NQ22_RUMGN	A0A829NQ22	A0A829NQ22_RUMGN	rpsM	30S ribosomal protein S13
F1-2_HenkeLab.03736.03736.2	C:\Users\bathy\Downloads\fragpipe\henke\interact-F1-2_HenkeLab.pep.xml	GSQVYVR		K	K	7	2	447.34	807.424	807.424	404.719	404.719	807.424	404.719	0	0.898	-0.8758	0.0652379	11.242	0	0.9879	2	0	36	42	0			TRUE	tr|A0A829NMH2|A0A829NMH2_RUMGN	A0A829NMH2	A0A829NMH2_RUMGN	HMPREF1201_00885	Ferrous iron transporter FeoA domain-containing protein
F1-2_HenkeLab.03747.03747.2	C:\Users\bathy\Downloads\fragpipe\henke\interact-F1-2_HenkeLab.pep.xml	MIIEGNEKEK		-	A	10	2	448.478	1189.6	1189.6	595.808	595.808	1189.6	595.808	-0.0001	0.828	-0.9071	0.774462	10.944	0	0.968	2	1	1	10	0			TRUE	tr|A0A829NRN1|A0A829NRN1_RUMGN	A0A829NRN1	A0A829NRN1_RUMGN	HMPREF1201_02503	LPS biosynthesis protein
F1-2_HenkeLab.03773.03773.2	C:\Users\bathy\Downloads\fragpipe\henke\interact-F1-2_HenkeLab.pep.xml	LRDVIAK		R	A	7	2	451.427	813.507	813.507	407.761	407.761	813.507	407.761	-0.0001	0.5539	-0.8501	1.68074	8.598	0	0.9272	2	1	50	56	0			TRUE	tr|A0A829NIA0|A0A829NIA0_RUMGN	A0A829NIA0	A0A829NIA0_RUMGN	HMPREF1201_00502	Probable transcriptional regulatory protein HMPREF1201_00502
F1-2_HenkeLab.03818.03818.2	C:\Users\bathy\Downloads\fragpipe\henke\interact-F1-2_HenkeLab.pep.xml	LGGADMAR		R	T	8	2	456.739	789.381	789.38	395.698	395.697	789.38	395.697	-0.0001	0.7332	-0.9353	0.154882	9.74	0	0.9935	2	0	156	163	0			TRUE	tr|A0A829NLX4|A0A829NLX4_RUMGN	A0A829NLX4	A0A829NLX4_RUMGN	rpsC	30S ribosomal protein S3
F1-2_HenkeLab.03866.03866.2	C:\Users\bathy\Downloads\fragpipe\henke\interact-F1-2_HenkeLab.pep.xml	NAVLGAR		R	V	7	2	462.447	699.403	699.403	350.709	350.709	699.403	350.709	0.0004	0.9138	-0.8892	0.286088	9.674	0	0.9632	2	0	8	14	0			TRUE	tr|A0A829NNS0|A0A829NNS0_RUMGN	A0A829NNS0	A0A829NNS0_RUMGN	HMPREF1201_01732	LUD domain-containing protein
F1-2_HenkeLab.03898.03898.2	C:\Users\bathy\Downloads\fragpipe\henke\interact-F1-2_HenkeLab.pep.xml	EYLAESK		R	D	7	2	466.294	838.409	838.41	420.212	420.212	838.407	420.211	0.0023	0.9058	-0.933	1.92975	7.358	0	0.9328	2	0	14	20	0			TRUE	tr|A0A829NNN0|A0A829NNN0_RUMGN	A0A829NNN0	A0A829NNN0_RUMGN	HMPREF1201_01682	GNAT family acetyltransferase
F1-2_HenkeLab.03900.03900.2	C:\Users\bathy\Downloads\fragpipe\henke\interact-F1-2_HenkeLab.pep.xml	NIAVGETAK		R	V	9	2	466.554	901.488	901.487	451.751	451.751	901.487	451.751	0.0003	0.6961	-0.9418	1.30692	8.035	0	0.9225	2	0	6	14	0			TRUE	tr|A0A829NMH2|A0A829NMH2_RUMGN	A0A829NMH2	A0A829NMH2_RUMGN	HMPREF1201_00885	Ferrous iron transporter FeoA domain-containing protein
F1-2_HenkeLab.03980.03980.3	C:\Users\bathy\Downloads\fragpipe\henke\interact-F1-2_HenkeLab.pep.xml	ANIDKTIENR		K	H	10	3	475.086	1172.62	1172.62	391.879	391.879	1172.61	391.879	0.0004	0.8226	-0.8752	0.0343163	13.358	0	0.9972	2	1	21	30	0			TRUE	tr|A0A829NGM4|A0A829NGM4_RUMGN	A0A829NGM4	A0A829NGM4_RUMGN	nusG	Transcription termination/antitermination protein NusG
F1-2_HenkeLab.04064.04064.3	C:\Users\bathy\Downloads\fragpipe\henke\interact-F1-2_HenkeLab.pep.xml	HAGSNGAASDPSKVFK		R	G	16	3	484.217	1571.77	1571.77	524.931	524.931	1571.77	524.93	0.0006	0.6325	-0.7601	0.407615	10.059	0	0.8917	2	1	159	174	0			TRUE	tr|A0A829NK89|A0A829NK89_RUMGN	A0A829NK89	A0A829NK89_RUMGN	rplC	50S ribosomal protein L3
F1-2_HenkeLab.04073.04073.2	C:\Users\bathy\Downloads\fragpipe\henke\interact-F1-2_HenkeLab.pep.xml	SAIAPAVSK		K	G	9	2	485.236	842.487	842.486	422.251	422.25	842.486	422.25	-0.0004	0.768	-0.9324	0.086846	12.745	0	0.9945	2	0	186	194	0			TRUE	tr|A0A829NNR5|A0A829NNR5_RUMGN	A0A829NNR5	A0A829NNR5_RUMGN	HMPREF1201_00527	GTP cyclohydrolase 1 type 2 homolog
F1-2_HenkeLab.04098.04098.0	C:\Users\bathy\Downloads\fragpipe\henke\interact-F1-2_HenkeLab.pep.xml	NIAVGETAKVK		R	R	11	2	488.071	1130.66	1130.66	566.336	566.335	1128.65	565.332	2.0056	0.8046	-0.9341	0.0483337	11.763	0	0.9801	2	1	6	16	0			TRUE	tr|A0A829NMH2|A0A829NMH2_RUMGN	A0A829NMH2	A0A829NMH2_RUMGN	HMPREF1201_00885	Ferrous iron transporter FeoA domain-containing protein
F1-2_HenkeLab.04186.04186.3	C:\Users\bathy\Downloads\fragpipe\henke\interact-F1-2_HenkeLab.pep.xml	AAVLQESEPAAEEKK		R	T	15	3	498.127	1598.82	1598.82	533.948	533.946	1598.82	533.946	0.0006	0.5548	-0.834	0.0204174	8.26	0	0.943	2	1	119	133	0			TRUE	tr|A0A829NPV9|A0A829NPV9_RUMGN	A0A829NPV9	A0A829NPV9_RUMGN	HMPREF1201_01452	DNA-binding protein
F1-2_HenkeLab.04202.04202.2	C:\Users\bathy\Downloads\fragpipe\henke\interact-F1-2_HenkeLab.pep.xml	SAGNSAQLMAK		R	E	11	2	499.974	1076.53	1076.53	539.272	539.271	1076.53	539.271	-0.0015	0.5687	-0.9339	0.288735	8.658	0	0.8968	2	0	157	167	0			TRUE	tr|A0A829NTI3|A0A829NTI3_RUMGN	A0A829NTI3	A0A829NTI3_RUMGN	rplB	50S ribosomal protein L2
F1-2_HenkeLab.04253.04253.2	C:\Users\bathy\Downloads\fragpipe\henke\interact-F1-2_HenkeLab.pep.xml	AAVLQESEPAAEEKK		R	T	15	2	505.817	1598.82	1598.81	800.415	800.414	1598.82	800.415	-0.0015	0.6456	-0.8575	0.00667575	10.202	0	0.9499	2	1	119	133	0			TRUE	tr|A0A829NPV9|A0A829NPV9_RUMGN	A0A829NPV9	A0A829NPV9_RUMGN	HMPREF1201_01452	DNA-binding protein
F1-2_HenkeLab.04411.04411.2	C:\Users\bathy\Downloads\fragpipe\henke\interact-F1-2_HenkeLab.pep.xml	ASAAGMVLKK		K	L	10	2	523.933	974.56	974.558	488.287	488.286	974.558	488.286	-0.0002	0.4307	-0.9447	2.01488	10.283	0	0.9601	2	1	18	27	0			TRUE	tr|A0A829NVZ9|A0A829NVZ9_RUMGN	A0A829NVZ9	A0A829NVZ9_RUMGN	HMPREF1201_00335	MoaB/Mog domain-containing protein
F1-2_HenkeLab.04474.04474.2	C:\Users\bathy\Downloads\fragpipe\henke\interact-F1-2_HenkeLab.pep.xml	NGNGSFSGSNVGK		K	G	13	2	531.039	1224.54	1224.54	613.276	613.276	1223.55	612.784	0.984	0.873	-0.4525	0.00406209	19.065	0	0.9822	2	0	81	93	0			TRUE	tr|A0A829NUE0|A0A829NUE0_RUMGN	A0A829NUE0	A0A829NUE0_RUMGN	HMPREF1201_01301	Lactococcin 972 family bacteriocin
F1-2_HenkeLab.04539.04539.2	C:\Users\bathy\Downloads\fragpipe\henke\interact-F1-2_HenkeLab.pep.xml	YMNTSYER		K	K	8	2	538.261	1062.44	1062.44	532.229	532.229	1062.44	532.229	0.0001	0.9689	-0.9209	0.192198	11.365	0	0.9887	2	0	134	141	0			TRUE	tr|A0A829NQ55|A0A829NQ55_RUMGN	A0A829NQ55	A0A829NQ55_RUMGN	mgsA	Methylglyoxal synthase
F1-2_HenkeLab.04564.04564.0	C:\Users\bathy\Downloads\fragpipe\henke\interact-F1-2_HenkeLab.pep.xml	GINISGK		R	N	7	2	541.081	687.393	687.393	344.704	344.704	687.391	344.703	0.0011	0.6384	-0.9015	1.28086	7.07	0	0.8856	2	0	10	16	0			TRUE	tr|A0A829NK80|A0A829NK80_RUMGN	A0A829NK80	A0A829NK80_RUMGN	HMPREF1201_00067	DUF1697 domain-containing protein
F1-2_HenkeLab.04664.04664.2	C:\Users\bathy\Downloads\fragpipe\henke\interact-F1-2_HenkeLab.pep.xml	GAGYVMR		R	A	7	2	552.073	752.364	752.364	377.19	377.189	752.364	377.189	-0.0002	0.9218	-0.885	0.185247	12.429	0	0.9923	2	0	215	221	0			TRUE	tr|A0A829NR65|A0A829NR65_RUMGN	A0A829NR65	A0A829NR65_RUMGN	HMPREF1201_02130	Stage 0 sporulation protein A homolog
F1-2_HenkeLab.04674.04674.3	C:\Users\bathy\Downloads\fragpipe\henke\interact-F1-2_HenkeLab.pep.xml	SHMGAASITSNVK		K	S	13	3	553.224	1301.64	1301.64	434.887	434.887	1301.64	434.887	0.0003	0.6855	-0.9119	0.753356	11.992	0	0.9889	2	0	133	145	0			TRUE	tr|A0A829NM13|A0A829NM13_RUMGN	A0A829NM13	A0A829NM13_RUMGN	HMPREF1201_02581	UDP-N-acetylglucosamine pyrophosphorylase
F1-2_HenkeLab.04874.04874.3	C:\Users\bathy\Downloads\fragpipe\henke\interact-F1-2_HenkeLab.pep.xml	QLKETIEMTPADR	QLKETIEM[147]TPADR	K	T	13	3	574.992	1546.77	1546.77	516.598	516.596	1546.77	516.596	-0.0001	0.7737	-0.742	2.04998	8.253	0	0.9244	2	1	59	71	0	8M(15.9949)		TRUE	tr|A0A829NHY9|A0A829NHY9_RUMGN	A0A829NHY9	A0A829NHY9_RUMGN	HMPREF1201_02780	GatB/YqeY domain-containing protein
F1-2_HenkeLab.04970.04970.2	C:\Users\bathy\Downloads\fragpipe\henke\interact-F1-2_HenkeLab.pep.xml	KAALILSK		R	A	8	2	586.12	842.56	842.559	422.287	422.287	842.559	422.287	-0.0001	0.6484	-0.8934	0.0380846	14.177	0	0.9965	2	1	197	204	0			TRUE	tr|A0A829NS86|A0A829NS86_RUMGN	A0A829NS86	A0A829NS86_RUMGN	panC	Pantothenate synthetase
F1-2_HenkeLab.04973.04973.2	C:\Users\bathy\Downloads\fragpipe\henke\interact-F1-2_HenkeLab.pep.xml	ANNMPNDTIDR		K	N	11	2	586.492	1259.56	1259.56	630.786	630.785	1259.56	630.785	-0.0001	0.8551	-0.8945	0.205116	10.252	0	0.9681	2	0	59	69	0			TRUE	tr|A0A829NIA0|A0A829NIA0_RUMGN	A0A829NIA0	A0A829NIA0_RUMGN	HMPREF1201_00502	Probable transcriptional regulatory protein HMPREF1201_00502
F1-2_HenkeLab.04986.04986.2	C:\Users\bathy\Downloads\fragpipe\henke\interact-F1-2_HenkeLab.pep.xml	RIMDMGITK	RIM[147]DMGITK	R	G	9	2	587.9	1079.55	1079.55	540.782	540.78	1079.55	540.781	-0.0001	0.588	-0.9049	2.37547	8.997	0	0.9284	2	1	27	35	0	3M(15.9949)		TRUE	tr|A0A829NMH2|A0A829NMH2_RUMGN	A0A829NMH2	A0A829NMH2_RUMGN	HMPREF1201_00885	Ferrous iron transporter FeoA domain-containing protein
F1-2_HenkeLab.05060.05060.2	C:\Users\bathy\Downloads\fragpipe\henke\interact-F1-2_HenkeLab.pep.xml	KGEVVNVNDGYAR		K	N	13	2	596.3	1419.71	1419.71	710.864	710.863	1419.71	710.863	0.0002	0.7794	-0.8488	0.00717381	15.077	0	0.9848	2	1	15	27	0			TRUE	tr|A0A829NVG4|A0A829NVG4_RUMGN	A0A829NVG4	A0A829NVG4_RUMGN	rplI	50S ribosomal protein L9
F1-2_HenkeLab.05065.05065.3	C:\Users\bathy\Downloads\fragpipe\henke\interact-F1-2_HenkeLab.pep.xml	GNWSKIEVAHK		K	G	11	3	596.914	1267.67	1267.67	423.563	423.563	1267.67	423.563	0.0006	0.2565	-0.9429	2.17771	8.148	0	0.8445	2	1	94	104	0			TRUE	tr|A0A829NUE0|A0A829NUE0_RUMGN	A0A829NUE0	A0A829NUE0_RUMGN	HMPREF1201_01301	Lactococcin 972 family bacteriocin
F1-2_HenkeLab.05083.05083.3	C:\Users\bathy\Downloads\fragpipe\henke\interact-F1-2_HenkeLab.pep.xml	KSVVKDPLIR		R	E	10	3	598.597	1153.72	1153.72	385.58	385.58	1153.72	385.58	0.0002	0.7377	-0.885	0.115744	10.246	0	0.991	2	2	109	118	0			TRUE	tr|A0A829NLA4|A0A829NLA4_RUMGN	A0A829NLA4	A0A829NLA4_RUMGN	HMPREF1201_02865	Fe-S hydro-lyase tartrate dehydratase alpha-type catalytic domain-containing protein
F1-2_HenkeLab.05099.05099.3	C:\Users\bathy\Downloads\fragpipe\henke\interact-F1-2_HenkeLab.pep.xml	EKEAEIIVR		R	E	9	3	600.566	1085.61	1085.61	362.877	362.877	1085.61	362.877	0.0007	0.9164	-0.887	1.17761	10.216	8.272	0.9862	2	1	244	252	0			TRUE	tr|A0A829NRB3|A0A829NRB3_RUMGN	A0A829NRB3	A0A829NRB3_RUMGN	HMPREF1201_02181	Universal bacterial protein YeaZ
F1-2_HenkeLab.05103.05103.2	C:\Users\bathy\Downloads\fragpipe\henke\interact-F1-2_HenkeLab.pep.xml	EKEAEIIVR		R	E	9	2	601.085	1085.61	1085.61	543.812	543.812	1085.61	543.811	0.0008	0.8796	-0.8895	0.847227	7.788	0	0.9735	2	1	244	252	0			TRUE	tr|A0A829NRB3|A0A829NRB3_RUMGN	A0A829NRB3	A0A829NRB3_RUMGN	HMPREF1201_02181	Universal bacterial protein YeaZ
F1-2_HenkeLab.05111.05111.2	C:\Users\bathy\Downloads\fragpipe\henke\interact-F1-2_HenkeLab.pep.xml	TGDIITGNTR		K	I	10	2	602.109	1046.54	1046.54	524.275	524.275	1046.54	524.275	-0.0003	0.9441	-0.8717	0.00383486	18.165	0	0.9989	2	0	116	125	0			TRUE	tr|A0A829NWR9|A0A829NWR9_RUMGN	A0A829NWR9	A0A829NWR9_RUMGN	rho	Transcription termination factor Rho
F1-2_HenkeLab.05119.05119.2	C:\Users\bathy\Downloads\fragpipe\henke\interact-F1-2_HenkeLab.pep.xml	IEEATGIETR		R	A	10	2	603.032	1117.56	1117.56	559.788	559.787	1117.56	559.788	-0.0019	0.8578	-0.9485	0.0631321	13.299	0	0.9968	2	0	252	261	0			TRUE	tr|A0A829NNU2|A0A829NNU2_RUMGN	A0A829NNU2	A0A829NNU2_RUMGN	pfkA	ATP-dependent 6-phosphofructokinase
F1-2_HenkeLab.05164.05164.2	C:\Users\bathy\Downloads\fragpipe\henke\interact-F1-2_HenkeLab.pep.xml	SQGFDKIAER		R	I	10	2	607.912	1149.58	1149.58	575.796	575.796	1149.58	575.796	-0.0006	0.8601	-0.8912	0.00290235	20.649	9.938	0.998	2	1	80	89	0			TRUE	tr|A0A829NI46|A0A829NI46_RUMGN	A0A829NI46	A0A829NI46_RUMGN	HMPREF1201_01974	Transcription regulator AsnC/Lrp ligand binding domain-containing protein
F1-2_HenkeLab.05185.05185.2	C:\Users\bathy\Downloads\fragpipe\henke\interact-F1-2_HenkeLab.pep.xml	KAGEFTSSVTIAKGDK		K	S	16	2	610.063	1637.86	1637.86	819.939	819.938	1637.86	819.938	0	0.5736	-0.9091	0.0193308	12.355	0	0.9875	2	2	25	40	0			TRUE	tr|A0A829NRK3|A0A829NRK3_RUMGN	A0A829NRK3	A0A829NRK3_RUMGN	HMPREF1201_00601	HPr domain-containing protein
F1-2_HenkeLab.05226.05226.3	C:\Users\bathy\Downloads\fragpipe\henke\interact-F1-2_HenkeLab.pep.xml	QWNLDKQR		K	A	8	3	614.277	1086.56	1086.56	363.193	363.193	1086.56	363.193	-0.0001	0.6855	-0.8683	0.795243	8.898	0	0.9585	2	1	39	46	0			TRUE	tr|A0A829NPZ9|A0A829NPZ9_RUMGN	A0A829NPZ9	A0A829NPZ9_RUMGN	HMPREF1201_00984	Uncharacterized protein
F1-2_HenkeLab.05245.05245.2	C:\Users\bathy\Downloads\fragpipe\henke\interact-F1-2_HenkeLab.pep.xml	FQNATNQLDNTSR		R	I	13	2	616.456	1507.7	1507.7	754.859	754.858	1507.7	754.858	0	0.9512	-0.9199	5.14636e-05	23.654	0	0.9997	2	0	34	46	0			TRUE	tr|A0A829NWN2|A0A829NWN2_RUMGN	A0A829NWN2	A0A829NWN2_RUMGN	rpmC	50S ribosomal protein L29
F1-2_HenkeLab.05289.05289.3	C:\Users\bathy\Downloads\fragpipe\henke\interact-F1-2_HenkeLab.pep.xml	VGFKMDGDK		R	K	9	3	621.153	995.475	995.475	332.832	332.832	995.475	332.832	0.0002	0.7978	-0.9085	1.87284	6.41	0	0.9715	2	1	82	90	0			TRUE	tr|A0A829NG68|A0A829NG68_RUMGN	A0A829NG68	A0A829NG68_RUMGN	rplX	50S ribosomal protein L24
F1-2_HenkeLab.05308.05308.2	C:\Users\bathy\Downloads\fragpipe\henke\interact-F1-2_HenkeLab.pep.xml	NKIAMSELK		K	A	9	2	623.284	1032.56	1032.56	517.288	517.29	1032.56	517.289	0.0011	0.8296	-0.912	0.338065	12.384	10.132	0.9542	2	1	17	25	0			TRUE	tr|A0A829NK80|A0A829NK80_RUMGN	A0A829NK80	A0A829NK80_RUMGN	HMPREF1201_00067	DUF1697 domain-containing protein
F1-2_HenkeLab.05309.05309.2	C:\Users\bathy\Downloads\fragpipe\henke\interact-F1-2_HenkeLab.pep.xml	AAAPAGAGSIQVK		K	A	13	2	623.414	1139.63	1139.63	570.822	570.822	1139.63	570.822	-0.0007	0.6641	-0.903	0.00104052	22.431	9.61	0.9979	2	0	46	58	0			TRUE	tr|A0A829NTE8|A0A829NTE8_RUMGN	A0A829NTE8	A0A829NTE8_RUMGN	HMPREF1201_00050	Lipoyl-binding domain-containing protein
F1-2_HenkeLab.05428.05428.0	C:\Users\bathy\Downloads\fragpipe\henke\interact-F1-2_HenkeLab.pep.xml	ATEIPEAIRK		K	G	10	3	636.293	1126.64	1126.63	376.552	376.552	1126.63	376.552	0.0004	0.6707	-0.9087	0.577763	7.453	0	0.9384	2	1	55	64	0			TRUE	tr|A0A829NUK6|A0A829NUK6_RUMGN	A0A829NUK6	A0A829NUK6_RUMGN	rpsE	30S ribosomal protein S5
F1-2_HenkeLab.05450.05450.2	C:\Users\bathy\Downloads\fragpipe\henke\interact-F1-2_HenkeLab.pep.xml	ATEIPEAIRK		K	G	10	2	638.695	1126.64	1126.63	564.325	564.325	1126.63	564.324	0.0002	0.7695	-0.924	0.206895	9.237	0	0.9671	2	1	55	64	0			TRUE	tr|A0A829NUK6|A0A829NUK6_RUMGN	A0A829NUK6	A0A829NUK6_RUMGN	rpsE	30S ribosomal protein S5
F1-2_HenkeLab.05464.05464.2	C:\Users\bathy\Downloads\fragpipe\henke\interact-F1-2_HenkeLab.pep.xml	KLEQLYEGK		K	A	9	2	640.229	1106.6	1106.6	554.307	554.306	1106.6	554.306	0.0007	0.449	-0.7429	0.396506	9.107	0	0.9282	2	1	3	11	0			TRUE	tr|A0A829NH06|A0A829NH06_RUMGN	A0A829NH06	A0A829NH06_RUMGN	purC	Phosphoribosylaminoimidazole-succinocarboxamide synthase
F1-2_HenkeLab.05465.05465.3	C:\Users\bathy\Downloads\fragpipe\henke\interact-F1-2_HenkeLab.pep.xml	YEQAPSDVQEKEIAAR		R	A	16	3	640.306	1832.89	1832.89	611.971	611.971	1832.89	611.971	-0.0006	0.3262	-0.8056	0.000778485	18.935	0	0.9991	2	1	672	687	0			TRUE	tr|A0A829NBU8|A0A829NBU8_RUMGN	A0A829NBU8	A0A829NBU8_RUMGN	HMPREF1201_02673	Translation elongation factor G
F1-2_HenkeLab.05468.05468.2	C:\Users\bathy\Downloads\fragpipe\henke\interact-F1-2_HenkeLab.pep.xml	FKPEIEEER		K	K	9	2	640.56	1175.58	1175.58	588.799	588.798	1175.58	588.798	-0.0003	0.8468	-0.7862	0.106108	12.397	6.645	0.9882	2	1	10	18	0			TRUE	tr|A0A829NXU9|A0A829NXU9_RUMGN	A0A829NXU9	A0A829NXU9_RUMGN	HMPREF1201_00294	Stress-response A/B barrel domain-containing protein
F1-2_HenkeLab.05528.05528.2	C:\Users\bathy\Downloads\fragpipe\henke\interact-F1-2_HenkeLab.pep.xml	AAVLQESEPAAEEK		R	K	14	2	647.373	1470.72	1470.72	736.369	736.367	1470.72	736.367	0	0.855	-0.914	0.00594292	18.404	0	0.9977	2	0	119	132	0			TRUE	tr|A0A829NPV9|A0A829NPV9_RUMGN	A0A829NPV9	A0A829NPV9_RUMGN	HMPREF1201_01452	DNA-binding protein
F1-2_HenkeLab.05529.05529.3	C:\Users\bathy\Downloads\fragpipe\henke\interact-F1-2_HenkeLab.pep.xml	IIDYGKYK		K	Y	8	3	647.502	998.544	998.544	333.855	333.855	998.544	333.855	0	0.8529	-0.9145	1.15945	7.243	5.479	0.9816	2	1	54	61	0			TRUE	tr|A0A829NNS3|A0A829NNS3_RUMGN	A0A829NNS3	A0A829NNS3_RUMGN	infC	Translation initiation factor IF-3
F1-2_HenkeLab.05531.05531.3	C:\Users\bathy\Downloads\fragpipe\henke\interact-F1-2_HenkeLab.pep.xml	NGNGSFSGSNVGKGNWSK		K	I	18	3	647.71	1795.83	1795.82	599.616	599.615	1795.82	599.615	-0.0011	0.306	-0.764	0.350348	12.322	0	0.9322	2	1	81	98	0			TRUE	tr|A0A829NUE0|A0A829NUE0_RUMGN	A0A829NUE0	A0A829NUE0_RUMGN	HMPREF1201_01301	Lactococcin 972 family bacteriocin
F1-2_HenkeLab.05609.05609.3	C:\Users\bathy\Downloads\fragpipe\henke\interact-F1-2_HenkeLab.pep.xml	MNKVVLVGR		-	L	9	3	655.615	1014.6	1014.6	339.208	339.207	1014.6	339.207	0	0.7321	-0.8939	0.762079	9.972	7.383	0.9712	2	1	1	9	0			TRUE	tr|A0A829NS39|A0A829NS39_RUMGN	A0A829NS39	A0A829NS39_RUMGN	HMPREF1201_01728	Single-stranded DNA-binding protein
F1-2_HenkeLab.05626.05626.2	C:\Users\bathy\Downloads\fragpipe\henke\interact-F1-2_HenkeLab.pep.xml	GTEISEDGIK		K	D	10	2	657.403	1047.51	1047.51	524.763	524.762	1047.51	524.761	0.0009	0.8059	-0.8419	0.91939	8.646	0	0.9717	2	0	143	152	0			TRUE	tr|A0A829NS96|A0A829NS96_RUMGN	A0A829NS96	A0A829NS96_RUMGN	frr	Ribosome-recycling factor
F1-2_HenkeLab.05629.05629.0	C:\Users\bathy\Downloads\fragpipe\henke\interact-F1-2_HenkeLab.pep.xml	YADEVIR		K	R	7	2	657.735	864.435	864.435	433.225	433.225	864.434	433.224	0.0004	0.9418	-0.9223	0.271331	8.766	0	0.9846	2	0	165	171	0			TRUE	tr|A0A829NJL1|A0A829NJL1_RUMGN	A0A829NJL1	A0A829NJL1_RUMGN	rplF	50S ribosomal protein L6
F1-2_HenkeLab.05678.05678.2	C:\Users\bathy\Downloads\fragpipe\henke\interact-F1-2_HenkeLab.pep.xml	AQEDLAVAEEK		K	K	11	2	662.524	1201.58	1201.58	601.798	601.798	1201.58	601.798	-0.0015	0.9193	-0.8816	0.00289401	21.654	10.639	0.999	2	0	76	86	0			TRUE	tr|A0A829NWM8|A0A829NWM8_RUMGN	A0A829NWM8	A0A829NWM8_RUMGN	HMPREF1201_01027	NlpC/P60 domain-containing protein
F1-2_HenkeLab.05703.05703.0	C:\Users\bathy\Downloads\fragpipe\henke\interact-F1-2_HenkeLab.pep.xml	MNKVVLVGR		-	L	9	2	665.444	1015.61	1015.61	508.811	508.811	1014.6	508.308	1.0058	0.7781	-0.9059	0.933792	7.619	0	0.9657	2	1	1	9	0			TRUE	tr|A0A829NS39|A0A829NS39_RUMGN	A0A829NS39	A0A829NS39_RUMGN	HMPREF1201_01728	Single-stranded DNA-binding protein
F1-2_HenkeLab.05738.05738.3	C:\Users\bathy\Downloads\fragpipe\henke\interact-F1-2_HenkeLab.pep.xml	AVQVGFVDKK		K	E	10	3	669.21	1089.62	1089.62	364.213	364.213	1089.62	364.213	0.0003	0.6922	-0.9383	1.48594	9.812	8.038	0.9255	2	1	49	58	0			TRUE	tr|A0A829NK89|A0A829NK89_RUMGN	A0A829NK89	A0A829NK89_RUMGN	rplC	50S ribosomal protein L3
F1-2_HenkeLab.05766.05766.2	C:\Users\bathy\Downloads\fragpipe\henke\interact-F1-2_HenkeLab.pep.xml	VSMGVVR		K	T	7	2	672.106	746.412	746.408	374.213	374.211	746.411	374.213	-0.0028	0.9621	-0.8716	0.118987	9.198	0	0.9554	2	0	113	119	0			TRUE	tr|A0A829NRC1|A0A829NRC1_RUMGN	A0A829NRC1	A0A829NRC1_RUMGN	HMPREF1201_01639	Thioredoxin domain-containing protein
F1-2_HenkeLab.05785.05785.2	C:\Users\bathy\Downloads\fragpipe\henke\interact-F1-2_HenkeLab.pep.xml	TYTDMEGLTPK	TYTDM[147]EGLTPK	K	E	11	2	674.488	1270.58	1270.58	636.296	636.295	1270.58	636.295	0.0002	0.5	-0.9375	1.06231	7.395	0	0.9188	2	0	37	47	0	5M(15.9949)		TRUE	tr|A0A829NRX5|A0A829NRX5_RUMGN	A0A829NRX5	A0A829NRX5_RUMGN	HMPREF1201_00541	DegV family EDD domain-containing protein
F1-2_HenkeLab.05837.05837.4	C:\Users\bathy\Downloads\fragpipe\henke\interact-F1-2_HenkeLab.pep.xml	VEGEEVVVTRPSDLKK		K	M	16	4	680.951	1783.97	1783.97	447.001	447	1783.97	446.999	0.0008	0.3846	-0.8645	0.28119	11.704	9.611	0.954	2	2	46	61	0			TRUE	tr|A0A829NJL1|A0A829NJL1_RUMGN	A0A829NJL1	A0A829NJL1_RUMGN	rplF	50S ribosomal protein L6
F1-2_HenkeLab.05848.05848.2	C:\Users\bathy\Downloads\fragpipe\henke\interact-F1-2_HenkeLab.pep.xml	LQIPAGK		K	A	7	2	682.485	725.445	725.444	363.73	363.729	725.443	363.729	0.0003	0.9555	-0.9375	0.0142479	11.885	0	0.9865	2	0	11	17	0			TRUE	tr|A0A829NT57|A0A829NT57_RUMGN	A0A829NT57	A0A829NT57_RUMGN	rplK	50S ribosomal protein L11
F1-2_HenkeLab.05885.05885.3	C:\Users\bathy\Downloads\fragpipe\henke\interact-F1-2_HenkeLab.pep.xml	AKETAQIVLQGR		R	K	12	3	686.403	1312.75	1312.75	438.59	438.589	1312.75	438.589	0.0003	0.8252	-0.9492	1.44877	9.856	7.687	0.9313	2	1	58	69	0			TRUE	tr|A0A829NM31|A0A829NM31_RUMGN	A0A829NM31	A0A829NM31_RUMGN	HMPREF1201_02586	Phosphoglycerate mutase
F1-2_HenkeLab.05915.05915.3	C:\Users\bathy\Downloads\fragpipe\henke\interact-F1-2_HenkeLab.pep.xml	GKIMKELMPK		K	V	10	3	689.843	1173.66	1173.66	392.228	392.228	1173.66	392.228	-0.0004	0.6567	-0.5253	0.289734	11.652	6.752	0.9709	2	2	120	129	0			TRUE	tr|A0A829NHY9|A0A829NHY9_RUMGN	A0A829NHY9	A0A829NHY9_RUMGN	HMPREF1201_02780	GatB/YqeY domain-containing protein
F1-2_HenkeLab.05918.05918.2	C:\Users\bathy\Downloads\fragpipe\henke\interact-F1-2_HenkeLab.pep.xml	AKETAQIVLQGR		R	K	12	2	690.22	1312.75	1312.75	657.381	657.38	1312.75	657.38	-0.0006	0.6385	-0.9412	0.0167591	8.603	0	0.9674	2	1	58	69	0			TRUE	tr|A0A829NM31|A0A829NM31_RUMGN	A0A829NM31	A0A829NM31_RUMGN	HMPREF1201_02586	Phosphoglycerate mutase
F1-2_HenkeLab.05935.05935.2	C:\Users\bathy\Downloads\fragpipe\henke\interact-F1-2_HenkeLab.pep.xml	EGLQEGELNGQR		R	A	12	2	691.959	1328.63	1328.63	665.324	665.323	1328.63	665.323	-0.0013	0.7849	-0.8726	0.0568853	12.48	0	0.991	2	0	17	28	0			TRUE	tr|A0A829NG36|A0A829NG36_RUMGN	A0A829NG36	A0A829NG36_RUMGN	HMPREF1201_03027	DUF4351 domain-containing protein
F1-2_HenkeLab.05946.05946.2	C:\Users\bathy\Downloads\fragpipe\henke\interact-F1-2_HenkeLab.pep.xml	AAGLVESGVEAK		K	E	12	2	693.158	1129.6	1129.6	565.807	565.807	1129.6	565.806	0.0008	0.8974	-0.8684	0.000382604	22.169	7.747	0.998	2	0	21	32	0			TRUE	tr|A0A829NL56|A0A829NL56_RUMGN	A0A829NL56	A0A829NL56_RUMGN	HMPREF1201_02860	RNA-binding S4 domain-containing protein
F1-2_HenkeLab.05980.05980.3	C:\Users\bathy\Downloads\fragpipe\henke\interact-F1-2_HenkeLab.pep.xml	VHHIVMWK		M	F	8	3	696.669	1048.57	1048.56	350.529	350.529	1048.56	350.529	0.0008	0.7602	-0.949	1.20642	8.174	0	0.9755	2	0	2	9	0			TRUE	tr|A0A829NXU9|A0A829NXU9_RUMGN	A0A829NXU9	A0A829NXU9_RUMGN	HMPREF1201_00294	Stress-response A/B barrel domain-containing protein
F1-2_HenkeLab.05990.05990.3	C:\Users\bathy\Downloads\fragpipe\henke\interact-F1-2_HenkeLab.pep.xml	EGFKVTQATVSR		R	D	12	3	697.621	1321.7	1321.7	441.574	441.574	1321.7	441.574	0.0001	0.8945	-0.9396	1.38357	9.936	0	0.9897	2	1	31	42	0			TRUE	tr|A0A829NPT0|A0A829NPT0_RUMGN	A0A829NPT0	A0A829NPT0_RUMGN	argR	Arginine repressor
F1-2_HenkeLab.06015.06015.0	C:\Users\bathy\Downloads\fragpipe\henke\interact-F1-2_HenkeLab.pep.xml	LVPLGDK		K	I	7	2	700.47	740.445	740.445	371.23	371.23	740.443	371.229	0.0014	0.9046	-0.782	0.243641	9.953	6.984	0.9058	2	0	3	9	0			TRUE	tr|A0A829NSQ1|A0A829NSQ1_RUMGN	A0A829NSQ1	A0A829NSQ1_RUMGN	groES	Co-chaperonin GroES
F1-2_HenkeLab.06075.06075.2	C:\Users\bathy\Downloads\fragpipe\henke\interact-F1-2_HenkeLab.pep.xml	TTVIEVR		R	V	7	2	706.282	816.473	816.47	409.244	409.242	816.471	409.243	-0.0003	0.9336	-0.9323	0.407146	9.061	0	0.9856	2	0	29	35	0			TRUE	tr|A0A829NL81|A0A829NL81_RUMGN	A0A829NL81	A0A829NL81_RUMGN	khpA	RNA-binding protein KhpA
F1-2_HenkeLab.06105.06105.2	C:\Users\bathy\Downloads\fragpipe\henke\interact-F1-2_HenkeLab.pep.xml	SAMMAAMK		R	A	8	2	710.073	839.371	839.37	420.693	420.692	839.37	420.692	-0.0004	0.8528	-0.8802	0.0114025	16.272	0	0.9863	2	0	9	16	0			TRUE	tr|A0A829NHY9|A0A829NHY9_RUMGN	A0A829NHY9	A0A829NHY9_RUMGN	HMPREF1201_02780	GatB/YqeY domain-containing protein
F1-2_HenkeLab.06128.06128.4	C:\Users\bathy\Downloads\fragpipe\henke\interact-F1-2_HenkeLab.pep.xml	ISADEEKRLEYEAR		R	E	14	4	713.082	1707.85	1707.84	427.969	427.968	1707.84	427.968	-0.0007	0.7268	-0.8914	0.386125	13.015	10.082	0.9815	2	2	208	221	0			FALSE	tr|A0A829NVR2|A0A829NVR2_RUMGN	A0A829NVR2	A0A829NVR2_RUMGN	HMPREF1201_01835	Essential protein Yae1 N-terminal domain-containing protein	HMPREF1201_02997	tr|A0A829NG16|A0A829NG16_RUMGN
F1-2_HenkeLab.06146.06146.3	C:\Users\bathy\Downloads\fragpipe\henke\interact-F1-2_HenkeLab.pep.xml	AGAELDEEKAQQMAEK		K	M	16	3	715.239	1746.81	1746.81	583.278	583.277	1746.81	583.277	-0.0014	0.3428	-0.6506	0.139188	15.581	9.281	0.9643	2	1	308	323	0			TRUE	tr|A0A829NPG9|A0A829NPG9_RUMGN	A0A829NPG9	A0A829NPG9_RUMGN	ffh	Signal recognition particle protein
F1-2_HenkeLab.06190.06190.2	C:\Users\bathy\Downloads\fragpipe\henke\interact-F1-2_HenkeLab.pep.xml	ELPGVAAANDK		K	-	11	2	719.817	1083.56	1083.56	542.786	542.785	1083.56	542.785	0.0006	0.6843	-0.9039	0.0041783	20.016	9.494	0.9978	2	0	387	397	0			TRUE	tr|A0A829NQ17|A0A829NQ17_RUMGN	A0A829NQ17	A0A829NQ17_RUMGN	pgk	Phosphoglycerate kinase
F1-2_HenkeLab.06191.06191.2	C:\Users\bathy\Downloads\fragpipe\henke\interact-F1-2_HenkeLab.pep.xml	EKDNFEEVTVK		K	A	11	2	719.948	1336.65	1336.65	669.333	669.332	1336.65	669.333	-0.0018	0.7711	-0.9049	0.158398	12.701	0	0.9976	2	1	55	65	0			TRUE	tr|A0A829NWL3|A0A829NWL3_RUMGN	A0A829NWL3	A0A829NWL3_RUMGN	rplQ	50S ribosomal protein L17
F1-2_HenkeLab.06194.06194.2	C:\Users\bathy\Downloads\fragpipe\henke\interact-F1-2_HenkeLab.pep.xml	DENPTLNENMR		K	D	11	2	720.286	1331.58	1331.58	666.796	666.795	1331.58	666.796	-0.0025	0.8083	-0.8824	0.0564287	14.494	0	0.9902	2	0	211	221	0			TRUE	tr|A0A829NEN6|A0A829NEN6_RUMGN	A0A829NEN6	A0A829NEN6_RUMGN	HMPREF1201_01700	KilA-N domain-containing protein
F1-2_HenkeLab.06195.06195.2	C:\Users\bathy\Downloads\fragpipe\henke\interact-F1-2_HenkeLab.pep.xml	KWELSTTSDGGK		K	G	12	2	720.417	1307.64	1307.63	654.825	654.825	1307.64	654.825	-0.0008	0.7755	-0.7991	0.029768	15.605	0	0.9933	2	1	38	49	0			TRUE	tr|A0A829NUE0|A0A829NUE0_RUMGN	A0A829NUE0	A0A829NUE0_RUMGN	HMPREF1201_01301	Lactococcin 972 family bacteriocin
F1-2_HenkeLab.06209.06209.2	C:\Users\bathy\Downloads\fragpipe\henke\interact-F1-2_HenkeLab.pep.xml	NYGKVSMGVVR		K	T	11	2	722.022	1208.64	1208.63	605.325	605.324	1208.63	605.324	-0.0009	0.8206	-0.8442	0.327529	8.439	5.203	0.9297	2	1	109	119	0			TRUE	tr|A0A829NRC1|A0A829NRC1_RUMGN	A0A829NRC1	A0A829NRC1_RUMGN	HMPREF1201_01639	Thioredoxin domain-containing protein
F1-2_HenkeLab.06216.06216.3	C:\Users\bathy\Downloads\fragpipe\henke\interact-F1-2_HenkeLab.pep.xml	NYGKVSMGVVR		K	T	11	3	722.683	1208.63	1208.63	403.885	403.885	1208.63	403.885	-0.0006	0.7837	-0.8444	0.143136	9.877	0	0.9802	2	1	109	119	0			TRUE	tr|A0A829NRC1|A0A829NRC1_RUMGN	A0A829NRC1	A0A829NRC1_RUMGN	HMPREF1201_01639	Thioredoxin domain-containing protein
F1-2_HenkeLab.06234.06234.3	C:\Users\bathy\Downloads\fragpipe\henke\interact-F1-2_HenkeLab.pep.xml	KWELSTTSDGGK		K	G	12	3	724.501	1307.64	1307.64	436.887	436.886	1307.64	436.886	-0.0001	0.8754	-0.7906	0.0700648	16.118	10.203	0.9979	2	1	38	49	0			TRUE	tr|A0A829NUE0|A0A829NUE0_RUMGN	A0A829NUE0	A0A829NUE0_RUMGN	HMPREF1201_01301	Lactococcin 972 family bacteriocin
F1-2_HenkeLab.06237.06237.2	C:\Users\bathy\Downloads\fragpipe\henke\interact-F1-2_HenkeLab.pep.xml	TGEFGADMK		K	V	9	2	724.782	954.414	954.411	478.214	478.213	954.412	478.213	-0.0003	0.524	-0.8266	0.141498	11.897	0	0.9879	2	0	122	130	0			TRUE	tr|A0A829NS07|A0A829NS07_RUMGN	A0A829NS07	A0A829NS07_RUMGN	dtd	D-aminoacyl-tRNA deacylase
F1-2_HenkeLab.06269.06269.2	C:\Users\bathy\Downloads\fragpipe\henke\interact-F1-2_HenkeLab.pep.xml	IGEVNQDATSGNITGR		R	G	16	2	728.139	1630.79	1630.79	816.402	816.404	1630.79	816.403	0.0017	0.8385	-0.8665	0.0174081	13.537	0	0.9969	2	0	181	196	0			TRUE	tr|A0A829NGW6|A0A829NGW6_RUMGN	A0A829NGW6	A0A829NGW6_RUMGN	HMPREF1201_02375	Periplasmic binding protein domain-containing protein
F1-2_HenkeLab.06305.06305.0	C:\Users\bathy\Downloads\fragpipe\henke\interact-F1-2_HenkeLab.pep.xml	YVVTDAEGIHAR		K	P	12	2	731.662	1330.67	1330.67	666.344	666.343	1329.67	665.841	1.0045	0.8321	-0.9107	0.013591	14.967	11.385	0.9971	2	0	6	17	0			TRUE	tr|A0A829NRK3|A0A829NRK3_RUMGN	A0A829NRK3	A0A829NRK3_RUMGN	HMPREF1201_00601	HPr domain-containing protein
F1-2_HenkeLab.06332.06332.2	C:\Users\bathy\Downloads\fragpipe\henke\interact-F1-2_HenkeLab.pep.xml	FVMTPTK		R	W	7	2	734.186	822.435	822.434	412.225	412.224	822.431	412.223	0.0026	0.8849	-0.7975	0.523299	7.625	4.98	0.9302	2	0	87	93	0			TRUE	tr|A0A829NEN6|A0A829NEN6_RUMGN	A0A829NEN6	A0A829NEN6_RUMGN	HMPREF1201_01700	KilA-N domain-containing protein
F1-2_HenkeLab.06354.06354.2	C:\Users\bathy\Downloads\fragpipe\henke\interact-F1-2_HenkeLab.pep.xml	MAGVDVPENTK		K	I	11	2	736.61	1159.56	1159.55	580.785	580.783	1159.55	580.784	-0.0026	0.6255	-0.9027	2.23357	6.104	0	0.847	2	0	317	327	0			TRUE	tr|A0A829NQ13|A0A829NQ13_RUMGN	A0A829NQ13	A0A829NQ13_RUMGN	HMPREF1201_01377	Aldehyde-alcohol dehydrogenase
F1-2_HenkeLab.06406.06406.2	C:\Users\bathy\Downloads\fragpipe\henke\interact-F1-2_HenkeLab.pep.xml	TIEEAIDR		R	G	8	2	741.726	945.478	945.478	473.746	473.746	945.477	473.746	0.0009	0.7476	-0.9087	1.47147	8.829	0	0.8982	2	0	41	48	0			TRUE	tr|A0A829NUL8|A0A829NUL8_RUMGN	A0A829NUL8	A0A829NUL8_RUMGN	HMPREF1201_00239	NADP-dependent oxidoreductase domain-containing protein
F1-2_HenkeLab.06443.06443.3	C:\Users\bathy\Downloads\fragpipe\henke\interact-F1-2_HenkeLab.pep.xml	EHAAQAVNMEPNNVQYR		R	Q	17	3	745.351	1969.91	1969.9	657.643	657.642	1969.91	657.643	-0.0024	0.8191	-0.9397	0.00224259	18.097	0	0.9998	2	0	141	157	0			TRUE	tr|A0A829NWH8|A0A829NWH8_RUMGN	A0A829NWH8	A0A829NWH8_RUMGN	HMPREF1201_01330	J domain-containing protein
F1-2_HenkeLab.06461.06461.2	C:\Users\bathy\Downloads\fragpipe\henke\interact-F1-2_HenkeLab.pep.xml	ELALEYHK		K	K	8	2	747.024	1001.52	1001.52	501.767	501.767	1001.52	501.766	0.0005	0.7632	-0.8909	0.179267	10.486	0	0.9746	2	0	5	12	0			TRUE	tr|A0A829NRS9|A0A829NRS9_RUMGN	A0A829NRS9	A0A829NRS9_RUMGN	HMPREF1201_00489	C_GCAxxG_C_C family protein
F1-2_HenkeLab.06514.06514.0	C:\Users\bathy\Downloads\fragpipe\henke\interact-F1-2_HenkeLab.pep.xml	IMKELMPK		K	V	8	3	753.713	988.545	988.545	330.522	330.522	988.545	330.522	0.0003	0.6864	-0.7769	2.91743	6.64	5.147	0.874	2	1	122	129	0			TRUE	tr|A0A829NHY9|A0A829NHY9_RUMGN	A0A829NHY9	A0A829NHY9_RUMGN	HMPREF1201_02780	GatB/YqeY domain-containing protein
F1-2_HenkeLab.06522.06522.2	C:\Users\bathy\Downloads\fragpipe\henke\interact-F1-2_HenkeLab.pep.xml	ILGNGELTK		K	K	9	2	754.71	943.535	943.534	472.775	472.774	943.534	472.774	0.0001	0.9151	-0.8899	0.104412	10.425	0	0.9907	2	0	111	119	0			TRUE	tr|A0A829NPQ8|A0A829NPQ8_RUMGN	A0A829NPQ8	A0A829NPQ8_RUMGN	rplO	50S ribosomal protein L15
F1-2_HenkeLab.06525.06525.3	C:\Users\bathy\Downloads\fragpipe\henke\interact-F1-2_HenkeLab.pep.xml	IMDMGITKGSQVYVR	IM[147]DM[147]GITKGSQVYVR	R	K	15	3	755.021	1728.86	1728.85	577.293	577.292	1728.85	577.292	-0.0004	0.5576	-0.8017	0.0421211	15.002	0	0.9961	2	1	28	42	0	2M(15.9949), 4M(15.9949)		TRUE	tr|A0A829NMH2|A0A829NMH2_RUMGN	A0A829NMH2	A0A829NMH2_RUMGN	HMPREF1201_00885	Ferrous iron transporter FeoA domain-containing protein
F1-2_HenkeLab.06528.06528.2	C:\Users\bathy\Downloads\fragpipe\henke\interact-F1-2_HenkeLab.pep.xml	IMKELMPK		K	V	8	2	755.411	988.546	988.546	495.28	495.28	988.545	495.28	0.0012	0.5892	-0.7809	3.06196	7.556	0	0.9367	2	1	122	129	0			TRUE	tr|A0A829NHY9|A0A829NHY9_RUMGN	A0A829NHY9	A0A829NHY9_RUMGN	HMPREF1201_02780	GatB/YqeY domain-containing protein
F1-2_HenkeLab.06542.06542.3	C:\Users\bathy\Downloads\fragpipe\henke\interact-F1-2_HenkeLab.pep.xml	VGQFAAEIRDK		K	R	11	3	757.436	1232.65	1232.65	411.892	411.892	1232.65	411.891	0.0026	0.9468	-0.9327	1.48056e-05	22.372	9.447	0.9997	2	1	142	152	0			TRUE	tr|A0A829NJL1|A0A829NJL1_RUMGN	A0A829NJL1	A0A829NJL1_RUMGN	rplF	50S ribosomal protein L6
F1-2_HenkeLab.06548.06548.2	C:\Users\bathy\Downloads\fragpipe\henke\interact-F1-2_HenkeLab.pep.xml	VGQFAAEIRDK		K	R	11	2	758.221	1232.66	1232.65	617.337	617.334	1232.65	617.333	0.002	0.8878	-0.9309	9.17804e-05	23.649	6.873	0.999	2	1	142	152	0			TRUE	tr|A0A829NJL1|A0A829NJL1_RUMGN	A0A829NJL1	A0A829NJL1_RUMGN	rplF	50S ribosomal protein L6
F1-2_HenkeLab.06571.06571.3	C:\Users\bathy\Downloads\fragpipe\henke\interact-F1-2_HenkeLab.pep.xml	KAGEFTSSVTIAK		K	G	13	3	761.055	1337.72	1337.72	446.915	446.913	1337.72	446.914	-0.0007	0.9803	-0.9124	1.22554e-05	27.743	9.98	0.9988	2	1	25	37	0			TRUE	tr|A0A829NRK3|A0A829NRK3_RUMGN	A0A829NRK3	A0A829NRK3_RUMGN	HMPREF1201_00601	HPr domain-containing protein
F1-2_HenkeLab.06576.06576.4	C:\Users\bathy\Downloads\fragpipe\henke\interact-F1-2_HenkeLab.pep.xml	FVRFETGEGIEKK		R	Q	13	4	761.704	1538.81	1538.81	385.711	385.71	1538.81	385.71	0.0015	0.6825	-0.7737	2.62464	7.032	5.71	0.9218	2	2	280	292	0			TRUE	tr|A0A829NQ32|A0A829NQ32_RUMGN	A0A829NQ32	A0A829NQ32_RUMGN	tsf	Elongation factor Ts
F1-2_HenkeLab.06585.06585.2	C:\Users\bathy\Downloads\fragpipe\henke\interact-F1-2_HenkeLab.pep.xml	KAGEFTSSVTIAK		K	G	13	2	762.915	1337.72	1337.72	669.868	669.867	1337.72	669.867	0.0002	0.5181	-0.9122	0.27227	12.76	0	0.9879	2	1	25	37	0			TRUE	tr|A0A829NRK3|A0A829NRK3_RUMGN	A0A829NRK3	A0A829NRK3_RUMGN	HMPREF1201_00601	HPr domain-containing protein
F1-2_HenkeLab.06587.06587.3	C:\Users\bathy\Downloads\fragpipe\henke\interact-F1-2_HenkeLab.pep.xml	WAIEEAEKK		R	K	9	3	763.117	1102.57	1102.57	368.53	368.529	1102.57	368.529	0.0006	0.8923	-0.881	0.058043	12.445	12.175	0.9815	2	1	119	127	0			TRUE	tr|A0A829NRG4|A0A829NRG4_RUMGN	A0A829NRG4	A0A829NRG4_RUMGN	HMPREF1201_01689	GyrI-like small molecule binding domain-containing protein
F1-2_HenkeLab.06589.06589.3	C:\Users\bathy\Downloads\fragpipe\henke\interact-F1-2_HenkeLab.pep.xml	AKLEAEGAEVNLK		K	-	13	3	763.327	1370.74	1370.74	457.921	457.921	1370.74	457.921	0.0006	0.9015	-0.9485	0.00487808	18.177	10.148	0.9994	2	1	113	125	0			TRUE	tr|A0A829NJY1|A0A829NJY1_RUMGN	A0A829NJY1	A0A829NJY1_RUMGN	rplL	50S ribosomal protein L7/L12
F1-2_HenkeLab.06600.06600.3	C:\Users\bathy\Downloads\fragpipe\henke\interact-F1-2_HenkeLab.pep.xml	MDAPMKEGVDENVSDEDAAQK		K	K	21	3	764.811	2277.98	2277.97	760.334	760.332	2277.97	760.332	0.0017	0.8873	-0.8861	3.43954e-07	33.354	6.718	1	2	1	161	181	0			TRUE	tr|A0A829NGR7|A0A829NGR7_RUMGN	A0A829NGR7	A0A829NGR7_RUMGN	HMPREF1201_02615	peptidylprolyl isomerase
F1-2_HenkeLab.06604.06604.2	C:\Users\bathy\Downloads\fragpipe\henke\interact-F1-2_HenkeLab.pep.xml	AKLEAEGAEVNLK		K	-	13	2	765.333	1370.75	1370.74	686.381	686.378	1370.74	686.378	0.0004	0.8983	-0.9459	0.00253951	21.881	10.355	0.9937	2	1	113	125	0			TRUE	tr|A0A829NJY1|A0A829NJY1_RUMGN	A0A829NJY1	A0A829NJY1_RUMGN	rplL	50S ribosomal protein L7/L12
F1-2_HenkeLab.06632.06632.3	C:\Users\bathy\Downloads\fragpipe\henke\interact-F1-2_HenkeLab.pep.xml	VVNQDVEEGESKVVNSR		K	Y	17	3	768.96	1886.94	1886.94	629.987	629.986	1886.93	629.985	0.0026	0.5391	-0.7516	1.9635e-10	29.288	5.416	1	2	1	12	28	0			TRUE	tr|A0A829NUU6|A0A829NUU6_RUMGN	A0A829NUU6	A0A829NUU6_RUMGN	rpoZ	DNA-directed RNA polymerase subunit omega
F1-2_HenkeLab.06649.06649.2	C:\Users\bathy\Downloads\fragpipe\henke\interact-F1-2_HenkeLab.pep.xml	FYQDENNFK		K	M	9	2	771.146	1203.52	1203.52	602.769	602.767	1203.52	602.767	0	0.8537	-0.9039	0.00534564	15.588	5.116	0.9976	2	0	173	181	0			TRUE	tr|A0A829NNN0|A0A829NNN0_RUMGN	A0A829NNN0	A0A829NNN0_RUMGN	HMPREF1201_01682	GNAT family acetyltransferase
F1-2_HenkeLab.06659.06659.2	C:\Users\bathy\Downloads\fragpipe\henke\interact-F1-2_HenkeLab.pep.xml	GAGTAPVAAAAPVAAPK		K	A	17	2	772.128	1418.79	1418.79	710.402	710.402	1418.79	710.401	0.0006	0.9262	-0.9117	1.77215e-06	33.506	12.471	1	2	0	21	37	0			TRUE	tr|A0A829NTE8|A0A829NTE8_RUMGN	A0A829NTE8	A0A829NTE8_RUMGN	HMPREF1201_00050	Lipoyl-binding domain-containing protein
F1-2_HenkeLab.06666.06666.2	C:\Users\bathy\Downloads\fragpipe\henke\interact-F1-2_HenkeLab.pep.xml	AAAVQIQGVER		K	N	11	2	772.952	1140.63	1140.63	571.321	571.321	1140.62	571.32	0.0014	0.9708	-0.9089	7.49463e-05	27.001	9.674	0.9942	2	0	31	41	0			TRUE	tr|A0A829NSA5|A0A829NSA5_RUMGN	A0A829NSA5	A0A829NSA5_RUMGN	HMPREF1201_00871	BMC domain-containing protein
F1-2_HenkeLab.06674.06674.2	C:\Users\bathy\Downloads\fragpipe\henke\interact-F1-2_HenkeLab.pep.xml	DGMTVMNGAEAEVR	DGM[147]TVMNGAEAEVR	K	V	14	2	773.996	1495.63	1495.63	748.824	748.823	1494.64	748.329	0.988	0.4128	-0.6021	0.068786	13.15	11.898	0.8487	2	0	112	125	0	3M(15.9949)		TRUE	tr|A0A829NTI3|A0A829NTI3_RUMGN	A0A829NTI3	A0A829NTI3_RUMGN	rplB	50S ribosomal protein L2
F1-2_HenkeLab.06722.06722.2	C:\Users\bathy\Downloads\fragpipe\henke\interact-F1-2_HenkeLab.pep.xml	ILVAEDEKDLNR		R	L	12	2	778.955	1413.75	1413.75	707.88	707.881	1413.75	707.88	0.0015	0.653	-0.845	0.000646026	14.259	0	0.986	2	1	3	14	0			TRUE	tr|A0A829NR65|A0A829NR65_RUMGN	A0A829NR65	A0A829NR65_RUMGN	HMPREF1201_02130	Stage 0 sporulation protein A homolog
F1-2_HenkeLab.06723.06723.2	C:\Users\bathy\Downloads\fragpipe\henke\interact-F1-2_HenkeLab.pep.xml	ALVPAVK		K	T	7	2	779.083	696.454	696.454	349.234	349.234	696.453	349.234	0.0003	0.7684	-0.9038	1.05621	7.405	0	0.9726	2	0	294	300	0			TRUE	tr|A0A829NFT4|A0A829NFT4_RUMGN	A0A829NFT4	A0A829NFT4_RUMGN	HMPREF1201_02864	Uncharacterized protein
F1-2_HenkeLab.06738.06738.2	C:\Users\bathy\Downloads\fragpipe\henke\interact-F1-2_HenkeLab.pep.xml	AGEFTSSVTIAKGDK		K	S	15	2	780.598	1509.77	1509.77	755.892	755.891	1509.77	755.891	0	0.9444	-0.8887	1.34e-12	34.4	10.338	1	2	1	26	40	0			TRUE	tr|A0A829NRK3|A0A829NRK3_RUMGN	A0A829NRK3	A0A829NRK3_RUMGN	HMPREF1201_00601	HPr domain-containing protein
F1-2_HenkeLab.06745.06745.3	C:\Users\bathy\Downloads\fragpipe\henke\interact-F1-2_HenkeLab.pep.xml	ERMELLR		R	Q	7	3	781.343	945.508	945.506	316.176	316.176	945.506	316.176	-0.0004	0.8733	-0.7878	0.246037	11.936	8.708	0.9528	2	1	251	257	0			TRUE	tr|A0A829NEN6|A0A829NEN6_RUMGN	A0A829NEN6	A0A829NEN6_RUMGN	HMPREF1201_01700	KilA-N domain-containing protein
F1-2_HenkeLab.06791.06791.2	C:\Users\bathy\Downloads\fragpipe\henke\interact-F1-2_HenkeLab.pep.xml	GEVVNVNDGYAR		K	N	12	2	785.805	1291.61	1291.62	646.814	646.816	1291.62	646.815	0.0023	0.7269	-0.8304	0.00487529	10.748	0	0.9619	2	0	16	27	0			TRUE	tr|A0A829NVG4|A0A829NVG4_RUMGN	A0A829NVG4	A0A829NVG4_RUMGN	rplI	50S ribosomal protein L9
F1-2_HenkeLab.06795.06795.2	C:\Users\bathy\Downloads\fragpipe\henke\interact-F1-2_HenkeLab.pep.xml	IVEDLPSER		K	K	9	2	786.234	1056.55	1056.55	529.281	529.28	1056.55	529.28	0.0007	0.9178	-0.9059	0.00958297	14.574	6.869	0.9924	2	0	186	194	0			TRUE	tr|A0A829NHJ5|A0A829NHJ5_RUMGN	A0A829NHJ5	A0A829NHJ5_RUMGN	miaB	tRNA-2-methylthio-N(6)-dimethylallyladenosine synthase
F1-2_HenkeLab.06896.06896.2	C:\Users\bathy\Downloads\fragpipe\henke\interact-F1-2_HenkeLab.pep.xml	AIEGITSPDGR		R	V	11	2	796.858	1114.56	1114.56	558.289	558.288	1114.56	558.288	0	0.9652	-0.7985	0.000904691	19.674	5.046	0.9968	2	0	1205	1215	0			TRUE	tr|A0A829NYH5|A0A829NYH5_RUMGN	A0A829NYH5	A0A829NYH5_RUMGN	HMPREF1201_00592	Phosphoribosylformylglycinamidine synthase
F1-2_HenkeLab.06905.06905.3	C:\Users\bathy\Downloads\fragpipe\henke\interact-F1-2_HenkeLab.pep.xml	MVDPQDGIIKEAR	M[147]VDPQDGIIKEAR	K	T	13	3	797.859	1486.75	1486.75	496.59	496.589	1486.74	496.589	0.0006	0.437	-0.6928	0.0355427	13.297	0	0.9916	2	1	337	349	0	1M(15.9949)		TRUE	tr|A0A829NSA3|A0A829NSA3_RUMGN	A0A829NSA3	A0A829NSA3_RUMGN	pfkA	ATP-dependent 6-phosphofructokinase
F1-2_HenkeLab.06913.06913.0	C:\Users\bathy\Downloads\fragpipe\henke\interact-F1-2_HenkeLab.pep.xml	EIPLEEEK		R	A	8	2	798.609	985.499	985.498	493.757	493.757	985.497	493.756	0.0016	0.7274	-0.9031	0.0961122	10.632	7.499	0.9345	2	0	128	135	0			TRUE	tr|A0A829NE06|A0A829NE06_RUMGN	A0A829NE06	A0A829NE06_RUMGN	HMPREF1201_01953	acylphosphatase
F1-2_HenkeLab.06930.06930.3	C:\Users\bathy\Downloads\fragpipe\henke\interact-F1-2_HenkeLab.pep.xml	EITGLGLKEAK		R	E	11	3	800.057	1157.67	1157.67	386.896	386.896	1157.67	386.896	0.0009	0.5251	-0.8458	1.85033	6.431	0	0.8741	2	1	79	89	0			TRUE	tr|A0A829NJY1|A0A829NJY1_RUMGN	A0A829NJY1	A0A829NJY1_RUMGN	rplL	50S ribosomal protein L7/L12
F1-2_HenkeLab.06954.06954.3	C:\Users\bathy\Downloads\fragpipe\henke\interact-F1-2_HenkeLab.pep.xml	YRDFMNGTSVK		K	L	11	3	802.464	1316.62	1316.62	439.88	439.88	1316.62	439.88	-0.0003	0.6681	-0.8535	1.02035	8.465	0	0.9634	2	1	161	171	0			TRUE	tr|A0A829NXP5|A0A829NXP5_RUMGN	A0A829NXP5	A0A829NXP5_RUMGN	HMPREF1201_00244	RNase H type-1 domain-containing protein
F1-2_HenkeLab.06971.06971.2	C:\Users\bathy\Downloads\fragpipe\henke\interact-F1-2_HenkeLab.pep.xml	LAEEDPTFR		K	A	9	2	804.201	1076.51	1076.51	539.264	539.265	1076.51	539.264	0.0011	0.8987	-0.9295	0.039355	13.12	0	0.9904	2	0	441	449	0			TRUE	tr|A0A829NWZ3|A0A829NWZ3_RUMGN	A0A829NWZ3	A0A829NWZ3_RUMGN	fusA	Elongation factor G
F1-2_HenkeLab.06985.06985.2	C:\Users\bathy\Downloads\fragpipe\henke\interact-F1-2_HenkeLab.pep.xml	YFSVASGGGTGR		K	T	12	2	805.369	1157.55	1157.55	579.781	579.781	1157.55	579.78	0.0008	0.9451	-0.8943	0.158307	11.702	8.159	0.9635	2	0	253	264	0			TRUE	tr|A0A829NXX1|A0A829NXX1_RUMGN	A0A829NXX1	A0A829NXX1_RUMGN	HMPREF1201_00314	GGGtGRT protein
F1-2_HenkeLab.06989.06989.2	C:\Users\bathy\Downloads\fragpipe\henke\interact-F1-2_HenkeLab.pep.xml	MYDSEAEAIR		R	N	10	2	805.841	1183.52	1183.52	592.765	592.766	1183.52	592.766	0.0002	0.8199	-0.8479	1.21409	9.163	0	0.9891	2	0	44	53	0			TRUE	tr|A0A829NSA0|A0A829NSA0_RUMGN	A0A829NSA0	A0A829NSA0_RUMGN	HMPREF1201_01186	Cytidylate kinase
F1-2_HenkeLab.06999.06999.0	C:\Users\bathy\Downloads\fragpipe\henke\interact-F1-2_HenkeLab.pep.xml	EITGLGLKEAK		R	E	11	2	806.751	1157.67	1157.67	579.84	579.84	1157.67	579.84	-0.0003	0.7314	-0.8686	0.198153	9.312	0	0.9472	2	1	79	89	0			TRUE	tr|A0A829NJY1|A0A829NJY1_RUMGN	A0A829NJY1	A0A829NJY1_RUMGN	rplL	50S ribosomal protein L7/L12
F1-2_HenkeLab.07039.07039.2	C:\Users\bathy\Downloads\fragpipe\henke\interact-F1-2_HenkeLab.pep.xml	GAGTAPVAAAAPVAAPK		K	A	17	2	810.778	1418.79	1418.79	710.401	710.402	1418.79	710.401	0.0006	0.9161	-0.8828	2.26464e-05	29.08	9.237	1	2	0	21	37	0			TRUE	tr|A0A829NTE8|A0A829NTE8_RUMGN	A0A829NTE8	A0A829NTE8_RUMGN	HMPREF1201_00050	Lipoyl-binding domain-containing protein
F1-2_HenkeLab.07048.07048.2	C:\Users\bathy\Downloads\fragpipe\henke\interact-F1-2_HenkeLab.pep.xml	MVHHIVMWK		-	F	9	2	811.586	1179.61	1179.6	590.811	590.809	1179.6	590.809	-0.0011	0.6512	-0.9298	0.00868961	16.744	0	0.9867	2	0	1	9	0			TRUE	tr|A0A829NXU9|A0A829NXU9_RUMGN	A0A829NXU9	A0A829NXU9_RUMGN	HMPREF1201_00294	Stress-response A/B barrel domain-containing protein
F1-2_HenkeLab.07071.07071.3	C:\Users\bathy\Downloads\fragpipe\henke\interact-F1-2_HenkeLab.pep.xml	SVVKDPLIR		K	E	9	3	813.987	1025.62	1025.62	342.882	342.882	1025.62	342.882	0	0.871	-0.9452	1.87932	9.404	8.045	0.9586	2	1	110	118	0			TRUE	tr|A0A829NLA4|A0A829NLA4_RUMGN	A0A829NLA4	A0A829NLA4_RUMGN	HMPREF1201_02865	Fe-S hydro-lyase tartrate dehydratase alpha-type catalytic domain-containing protein
F1-2_HenkeLab.07072.07072.3	C:\Users\bathy\Downloads\fragpipe\henke\interact-F1-2_HenkeLab.pep.xml	KAVEEKDYTVVEIR		K	-	14	3	814.06	1677.9	1677.89	560.306	560.305	1677.89	560.305	0.0006	0.675	-0.8859	0.0585127	14.431	0	0.9945	2	2	825	838	0			TRUE	tr|A0A829NFY0|A0A829NFY0_RUMGN	A0A829NFY0	A0A829NFY0_RUMGN	HMPREF1201_02679	Copper-translocating P-type ATPase
F1-2_HenkeLab.07094.07094.0	C:\Users\bathy\Downloads\fragpipe\henke\interact-F1-2_HenkeLab.pep.xml	PAGLLVK		R	K	7	1	816.546	696.455	696.453	697.462	697.461	696.453	697.461	-0.0001	0.9388	-0.8094	0.00273212	16.754	9.649	0.9519	2	0	18	24	0			TRUE	tr|A0A829NRK3|A0A829NRK3_RUMGN	A0A829NRK3	A0A829NRK3_RUMGN	HMPREF1201_00601	HPr domain-containing protein
F1-2_HenkeLab.07110.07110.2	C:\Users\bathy\Downloads\fragpipe\henke\interact-F1-2_HenkeLab.pep.xml	PAGLLVK		R	K	7	2	818.156	696.454	696.453	349.234	349.234	696.453	349.234	-0.0003	0.4713	-0.8167	0.220293	8.128	0	0.9359	2	0	18	24	0			TRUE	tr|A0A829NRK3|A0A829NRK3_RUMGN	A0A829NRK3	A0A829NRK3_RUMGN	HMPREF1201_00601	HPr domain-containing protein
F1-2_HenkeLab.07120.07120.2	C:\Users\bathy\Downloads\fragpipe\henke\interact-F1-2_HenkeLab.pep.xml	DGMTVMNGAEAEVR	DGMTVM[147]NGAEAEVR	K	V	14	2	819.14	1495.63	1495.63	748.821	748.822	1494.64	748.329	0.9863	0.569	-0.9076	0.0682339	16.164	11.627	0.9821	2	0	112	125	0	6M(15.9949)		TRUE	tr|A0A829NTI3|A0A829NTI3_RUMGN	A0A829NTI3	A0A829NTI3_RUMGN	rplB	50S ribosomal protein L2
F1-2_HenkeLab.07134.07134.2	C:\Users\bathy\Downloads\fragpipe\henke\interact-F1-2_HenkeLab.pep.xml	VAVVEDETEYR		R	G	11	2	820.555	1308.62	1308.62	655.316	655.317	1308.62	655.317	0	0.8891	-0.8461	0.00522697	17.627	0	0.9966	2	0	4	14	0			TRUE	tr|A0A829NNW5|A0A829NNW5_RUMGN	A0A829NNW5	A0A829NNW5_RUMGN	HMPREF1201_02904	Stage 0 sporulation protein A homolog
F1-2_HenkeLab.07146.07146.2	C:\Users\bathy\Downloads\fragpipe\henke\interact-F1-2_HenkeLab.pep.xml	AAEVTLVGTEK		K	I	11	2	821.645	1116.6	1116.6	559.31	559.309	1116.6	559.308	0.0001	0.8005	-0.8973	0.0297167	16.608	9.142	0.9971	2	0	29	39	0			TRUE	tr|A0A829NQZ2|A0A829NQZ2_RUMGN	A0A829NQZ2	A0A829NQZ2_RUMGN	HMPREF1201_02337	Propanediol utilization protein PduA
F1-2_HenkeLab.07191.07191.0	C:\Users\bathy\Downloads\fragpipe\henke\interact-F1-2_HenkeLab.pep.xml	SVVKDPLIR		K	E	9	2	826.427	1025.62	1025.62	513.819	513.819	1025.62	513.819	0.0003	0.6288	-0.9202	0.22856	10.064	0	0.9811	2	1	110	118	0			TRUE	tr|A0A829NLA4|A0A829NLA4_RUMGN	A0A829NLA4	A0A829NLA4_RUMGN	HMPREF1201_02865	Fe-S hydro-lyase tartrate dehydratase alpha-type catalytic domain-containing protein
F1-2_HenkeLab.07194.07194.3	C:\Users\bathy\Downloads\fragpipe\henke\interact-F1-2_HenkeLab.pep.xml	QILDEANHSAEEQISK		R	A	16	3	826.782	1810.87	1810.87	604.631	604.63	1810.87	604.63	-0.0012	0.4723	-0.8109	0.0476432	17.77	0	0.9961	2	0	10	25	0			TRUE	tr|A0A829NRG8|A0A829NRG8_RUMGN	A0A829NRG8	A0A829NRG8_RUMGN	atpE	V-type proton ATPase subunit E
F1-2_HenkeLab.07214.07214.2	C:\Users\bathy\Downloads\fragpipe\henke\interact-F1-2_HenkeLab.pep.xml	IAMSELK		K	A	7	2	828.913	790.428	790.425	396.221	396.22	790.426	396.22	-0.0006	0.9394	-0.9464	0.243641	8.953	0	0.9814	2	0	19	25	0			TRUE	tr|A0A829NK80|A0A829NK80_RUMGN	A0A829NK80	A0A829NK80_RUMGN	HMPREF1201_00067	DUF1697 domain-containing protein
F1-2_HenkeLab.07217.07217.0	C:\Users\bathy\Downloads\fragpipe\henke\interact-F1-2_HenkeLab.pep.xml	ETEAAADVIVK		R	E	11	2	829.246	1144.6	1144.6	573.307	573.306	1144.6	573.306	0.0008	0.648	-0.9396	0.932181	10.622	8.824	0.9465	2	0	11	21	0			TRUE	tr|A0A829NJV1|A0A829NJV1_RUMGN	A0A829NJV1	A0A829NJV1_RUMGN	HMPREF1201_01978	ATP synthase archaeal, H subunit
F1-2_HenkeLab.07256.07256.2	C:\Users\bathy\Downloads\fragpipe\henke\interact-F1-2_HenkeLab.pep.xml	SKEVLTV		K	-	7	2	832.843	774.449	774.448	388.232	388.231	774.449	388.232	-0.0005	0.5	-0.7681	0.547016	7.548	0	0.9452	2	1	177	183	0			TRUE	tr|A0A829NS96|A0A829NS96_RUMGN	A0A829NS96	A0A829NS96_RUMGN	frr	Ribosome-recycling factor
F1-2_HenkeLab.07263.07263.2	C:\Users\bathy\Downloads\fragpipe\henke\interact-F1-2_HenkeLab.pep.xml	EGGRTVGSGKVATIIE		R	-	16	2	833.644	1572.85	1572.85	787.431	787.431	1572.85	787.431	0.0004	0.5346	-0.6988	0.00258375	16.851	0	0.9984	2	2	382	397	0			TRUE	tr|A0A829NQ02|A0A829NQ02_RUMGN	A0A829NQ02	A0A829NQ02_RUMGN	tuf	Elongation factor Tu
F1-2_HenkeLab.07279.07279.3	C:\Users\bathy\Downloads\fragpipe\henke\interact-F1-2_HenkeLab.pep.xml	KQGDSLESDIELKDK		K	E	15	3	835.309	1703.86	1703.86	568.96	568.96	1703.86	568.96	-0.0001	0.7354	-0.8345	0.0191646	16.37	8.621	0.9984	2	2	73	87	0			TRUE	tr|A0A829NV89|A0A829NV89_RUMGN	A0A829NV89	A0A829NV89_RUMGN	HMPREF1201_00085	Cell division protein ZapA
F1-2_HenkeLab.07307.07307.3	C:\Users\bathy\Downloads\fragpipe\henke\interact-F1-2_HenkeLab.pep.xml	NGNGSFSGSNVGKGNWSKIEVAHK		K	G	24	3	838.156	2473.21	2473.21	825.41	825.411	2473.21	825.41	0.0022	0.5229	-0.9002	6.71815e-08	35.191	0	1	2	2	81	104	0			TRUE	tr|A0A829NUE0|A0A829NUE0_RUMGN	A0A829NUE0	A0A829NUE0_RUMGN	HMPREF1201_01301	Lactococcin 972 family bacteriocin
F1-2_HenkeLab.07323.07323.3	C:\Users\bathy\Downloads\fragpipe\henke\interact-F1-2_HenkeLab.pep.xml	KTLMVNLPGDAKEAK		K	E	15	3	839.637	1613.88	1613.88	538.968	538.967	1613.88	538.968	-0.0013	0.7627	-0.7586	0.0012324	21.137	0	0.9998	2	2	121	135	0			TRUE	tr|A0A829NVZ9|A0A829NVZ9_RUMGN	A0A829NVZ9	A0A829NVZ9_RUMGN	HMPREF1201_00335	MoaB/Mog domain-containing protein
F1-2_HenkeLab.07334.07334.0	C:\Users\bathy\Downloads\fragpipe\henke\interact-F1-2_HenkeLab.pep.xml	RIMDMGITK		R	G	9	2	840.652	1063.55	1063.55	532.783	532.783	1063.55	532.783	-0.0013	0.6376	-0.9063	2.12202	9.193	0	0.9626	2	1	27	35	0			TRUE	tr|A0A829NMH2|A0A829NMH2_RUMGN	A0A829NMH2	A0A829NMH2_RUMGN	HMPREF1201_00885	Ferrous iron transporter FeoA domain-containing protein
F1-2_HenkeLab.07342.07342.4	C:\Users\bathy\Downloads\fragpipe\henke\interact-F1-2_HenkeLab.pep.xml	KTLMVNLPGDAKEAK		K	E	15	4	841.417	1613.88	1613.88	404.478	404.477	1613.88	404.478	-0.0004	0.6091	-0.7666	0.0181551	17.464	9.418	0.9981	2	2	121	135	0			TRUE	tr|A0A829NVZ9|A0A829NVZ9_RUMGN	A0A829NVZ9	A0A829NVZ9_RUMGN	HMPREF1201_00335	MoaB/Mog domain-containing protein
F1-2_HenkeLab.07351.07351.0	C:\Users\bathy\Downloads\fragpipe\henke\interact-F1-2_HenkeLab.pep.xml	SKEVLTV		K	-	7	1	842.338	774.448	774.448	775.456	775.456	774.449	775.456	-0.0004	0.9475	-0.7415	0.0295121	13.62	0	0.9808	2	1	177	183	0			TRUE	tr|A0A829NS96|A0A829NS96_RUMGN	A0A829NS96	A0A829NS96_RUMGN	frr	Ribosome-recycling factor
F1-2_HenkeLab.07353.07353.2	C:\Users\bathy\Downloads\fragpipe\henke\interact-F1-2_HenkeLab.pep.xml	QLVAALK		K	E	7	2	842.48	741.475	741.474	371.745	371.744	741.475	371.745	-0.0008	0.8697	-0.859	0.253659	9.883	0	0.9605	2	0	173	179	0			TRUE	tr|A0A829NNR7|A0A829NNR7_RUMGN	A0A829NNR7	A0A829NNR7_RUMGN	HMPREF1201_01607	Methyltransferase type 11 domain-containing protein
F1-2_HenkeLab.07355.07355.3	C:\Users\bathy\Downloads\fragpipe\henke\interact-F1-2_HenkeLab.pep.xml	VALDAMGGDHAPAEMVK	VALDAM[147]GGDHAPAEMVK	R	G	17	3	842.744	1726.8	1726.8	576.608	576.608	1726.8	576.608	-0.0003	0.3402	-0.8974	0.158189	12.533	9.967	0.854	2	0	7	23	0	6M(15.9949)		TRUE	tr|A0A829NNE1|A0A829NNE1_RUMGN	A0A829NNE1	A0A829NNE1_RUMGN	plsX	Phosphate acyltransferase
F1-2_HenkeLab.07385.07385.3	C:\Users\bathy\Downloads\fragpipe\henke\interact-F1-2_HenkeLab.pep.xml	GVVILGISKDSVASHKR		K	F	17	3	845.579	1765.02	1765.02	589.348	589.347	1765.02	589.348	-0.0001	0.3751	-0.8617	0.0106047	15.398	0	0.996	2	2	62	78	0			TRUE	tr|A0A829NRC1|A0A829NRC1_RUMGN	A0A829NRC1	A0A829NRC1_RUMGN	HMPREF1201_01639	Thioredoxin domain-containing protein
F1-2_HenkeLab.07386.07386.3	C:\Users\bathy\Downloads\fragpipe\henke\interact-F1-2_HenkeLab.pep.xml	ITASQNNEPHTLHQLLK		R	F	17	3	845.681	1943.02	1943.02	648.682	648.681	1943.02	648.681	-0.0001	0.3812	-0.9216	0.000695424	22.131	7.729	0.9991	2	0	184	200	0			TRUE	tr|A0A829NMK2|A0A829NMK2_RUMGN	A0A829NMK2	A0A829NMK2_RUMGN	HMPREF1201_00925	GNAT family acetyltransferase
F1-2_HenkeLab.07401.07401.4	C:\Users\bathy\Downloads\fragpipe\henke\interact-F1-2_HenkeLab.pep.xml	TFDKKWELSTTSDGGK		K	G	16	4	847.039	1798.88	1798.87	450.726	450.726	1798.87	450.726	0	0.8217	-0.9391	4.20001	8.007	0	0.9114	2	2	34	49	0			TRUE	tr|A0A829NUE0|A0A829NUE0_RUMGN	A0A829NUE0	A0A829NUE0_RUMGN	HMPREF1201_01301	Lactococcin 972 family bacteriocin
F1-2_HenkeLab.07405.07405.3	C:\Users\bathy\Downloads\fragpipe\henke\interact-F1-2_HenkeLab.pep.xml	ILVFAKDAK		R	A	9	3	847.453	1003.61	1003.61	335.543	335.543	1003.61	335.543	0.0001	0.8948	-0.7262	0.161808	9.664	0	0.9947	2	1	74	82	0			TRUE	tr|A0A829NTV6|A0A829NTV6_RUMGN	A0A829NTV6	A0A829NTV6_RUMGN	rplA	50S ribosomal protein L1
F1-2_HenkeLab.07407.07407.2	C:\Users\bathy\Downloads\fragpipe\henke\interact-F1-2_HenkeLab.pep.xml	AALILSK		K	A	7	2	847.711	714.467	714.466	358.241	358.24	714.464	358.239	0.0015	0.8893	-0.8846	0.201837	10.28	0	0.9536	2	0	198	204	0			TRUE	tr|A0A829NS86|A0A829NS86_RUMGN	A0A829NS86	A0A829NS86_RUMGN	panC	Pantothenate synthetase
F1-2_HenkeLab.07412.07412.0	C:\Users\bathy\Downloads\fragpipe\henke\interact-F1-2_HenkeLab.pep.xml	TFDKKWELSTTSDGGK		K	G	16	3	848.123	1798.87	1798.87	600.632	600.632	1798.87	600.632	-0.0001	0.7067	-0.9374	0.485124	12.3	0	0.9955	2	2	34	49	0			TRUE	tr|A0A829NUE0|A0A829NUE0_RUMGN	A0A829NUE0	A0A829NUE0_RUMGN	HMPREF1201_01301	Lactococcin 972 family bacteriocin
F1-2_HenkeLab.07426.07426.0	C:\Users\bathy\Downloads\fragpipe\henke\interact-F1-2_HenkeLab.pep.xml	TFDKKWELSTTSDGGK		K	G	16	3	849.646	1799.88	1799.88	600.966	600.966	1798.87	600.632	1.0029	0.6876	-0.9346	0.0122142	15.392	8.567	0.996	2	2	34	49	0			TRUE	tr|A0A829NUE0|A0A829NUE0_RUMGN	A0A829NUE0	A0A829NUE0_RUMGN	HMPREF1201_01301	Lactococcin 972 family bacteriocin
F1-2_HenkeLab.07456.07456.2	C:\Users\bathy\Downloads\fragpipe\henke\interact-F1-2_HenkeLab.pep.xml	TFDKKWELSTTSDGGK		K	G	16	2	852.715	1798.87	1798.87	900.442	900.441	1798.87	900.444	-0.007	0.8039	-0.9295	0.00307256	18.55	0	0.9981	2	2	34	49	0			TRUE	tr|A0A829NUE0|A0A829NUE0_RUMGN	A0A829NUE0	A0A829NUE0_RUMGN	HMPREF1201_01301	Lactococcin 972 family bacteriocin
F1-2_HenkeLab.07476.07476.0	C:\Users\bathy\Downloads\fragpipe\henke\interact-F1-2_HenkeLab.pep.xml	TFDKKWELSTTSDGGK		K	G	16	3	855.174	1801.88	1801.88	601.635	601.635	1798.87	600.632	3.0086	0.7812	-0.9276	1.0079e-05	33.122	12.228	1	2	2	34	49	0			TRUE	tr|A0A829NUE0|A0A829NUE0_RUMGN	A0A829NUE0	A0A829NUE0_RUMGN	HMPREF1201_01301	Lactococcin 972 family bacteriocin
F1-2_HenkeLab.07504.07504.2	C:\Users\bathy\Downloads\fragpipe\henke\interact-F1-2_HenkeLab.pep.xml	AANVVLVGTEK		K	I	11	2	858.312	1099.63	1099.62	550.82	550.819	1099.62	550.819	0.0001	0.8837	-0.8493	0.0101977	17.466	7.67	0.9954	2	0	86	96	0			TRUE	tr|A0A829NDH7|A0A829NDH7_RUMGN	A0A829NDH7	A0A829NDH7_RUMGN	HMPREF1201_02339	Propanediol utilization protein PduA
F1-2_HenkeLab.07531.07531.3	C:\Users\bathy\Downloads\fragpipe\henke\interact-F1-2_HenkeLab.pep.xml	MKELVEVIAK	M[147]KELVEVIAK	-	A	10	3	861.023	1174.66	1174.66	392.562	392.561	1174.66	392.562	-0.0014	0.8803	-0.6145	0.215031	13.17	9.71	0.9923	2	1	1	10	0	1M(15.9949)		TRUE	tr|A0A829NL81|A0A829NL81_RUMGN	A0A829NL81	A0A829NL81_RUMGN	khpA	RNA-binding protein KhpA
F1-2_HenkeLab.07533.07533.3	C:\Users\bathy\Downloads\fragpipe\henke\interact-F1-2_HenkeLab.pep.xml	RIMDMGITKGSQVYVR	RIM[147]DMGITKGSQVYVR	R	K	16	3	861.172	1868.96	1868.96	623.994	623.994	1868.96	623.994	0	0.8529	-0.9463	0.0159313	16.691	15.28	0.9992	2	2	27	42	0	3M(15.9949)		TRUE	tr|A0A829NMH2|A0A829NMH2_RUMGN	A0A829NMH2	A0A829NMH2_RUMGN	HMPREF1201_00885	Ferrous iron transporter FeoA domain-containing protein
F1-2_HenkeLab.07563.07563.2	C:\Users\bathy\Downloads\fragpipe\henke\interact-F1-2_HenkeLab.pep.xml	EIPYEIKPR		K	R	9	2	864.931	1144.63	1144.63	573.322	573.321	1143.63	572.822	0.9992	0.7773	-0.8697	0.040879	14.054	5.815	0.9894	2	1	283	291	0			TRUE	tr|A0A829NLW3|A0A829NLW3_RUMGN	A0A829NLW3	A0A829NLW3_RUMGN	HMPREF1201_02506	UDP-glucose 4-epimerase
F1-2_HenkeLab.07564.07564.2	C:\Users\bathy\Downloads\fragpipe\henke\interact-F1-2_HenkeLab.pep.xml	FAADAEVVGENAK		K	A	13	2	865.062	1319.64	1319.64	660.826	660.825	1319.64	660.825	0.0003	0.9412	-0.8259	0.000394912	20.114	6.622	0.9995	2	0	91	103	0			TRUE	tr|A0A829NQ17|A0A829NQ17_RUMGN	A0A829NQ17	A0A829NQ17_RUMGN	pgk	Phosphoglycerate kinase
F1-2_HenkeLab.07583.07583.0	C:\Users\bathy\Downloads\fragpipe\henke\interact-F1-2_HenkeLab.pep.xml	RIMDMGITKGSQVYVR	RIM[147]DMGITKGSQVYVR	R	K	16	4	867.623	1869.97	1869.97	468.499	468.499	1868.96	468.247	1.0068	0.7987	-0.9456	0.00287669	16.651	12.754	0.9996	2	2	27	42	0	3M(15.9949)		TRUE	tr|A0A829NMH2|A0A829NMH2_RUMGN	A0A829NMH2	A0A829NMH2_RUMGN	HMPREF1201_00885	Ferrous iron transporter FeoA domain-containing protein
F1-2_HenkeLab.07587.07587.0	C:\Users\bathy\Downloads\fragpipe\henke\interact-F1-2_HenkeLab.pep.xml	RIMDMGITKGSQVYVR	RIM[147]DMGITKGSQVYVR	R	K	16	4	868.144	1868.96	1868.96	468.248	468.247	1868.96	468.247	0.0006	0.7605	-0.9456	0.0117865	13.476	11.381	0.998	2	2	27	42	0	3M(15.9949)		TRUE	tr|A0A829NMH2|A0A829NMH2_RUMGN	A0A829NMH2	A0A829NMH2_RUMGN	HMPREF1201_00885	Ferrous iron transporter FeoA domain-containing protein
F1-2_HenkeLab.07594.07594.2	C:\Users\bathy\Downloads\fragpipe\henke\interact-F1-2_HenkeLab.pep.xml	MKELVEVIAK	M[147]KELVEVIAK	-	A	10	2	868.939	1174.67	1174.66	588.34	588.339	1174.66	588.339	0.0006	0.9087	-0.6153	0.00158034	23.705	11.567	0.9895	2	1	1	10	0	1M(15.9949)		TRUE	tr|A0A829NL81|A0A829NL81_RUMGN	A0A829NL81	A0A829NL81_RUMGN	khpA	RNA-binding protein KhpA
F1-2_HenkeLab.07600.07600.4	C:\Users\bathy\Downloads\fragpipe\henke\interact-F1-2_HenkeLab.pep.xml	ATSSITHNFVVSNPNSIKR		M	F	19	4	869.67	2071.09	2071.08	518.78	518.778	2071.08	518.778	0.0022	0.6307	-0.9197	0.0164911	15.631	0	0.993	2	1	2	20	0			TRUE	tr|A0A829NPT4|A0A829NPT4_RUMGN	A0A829NPT4	A0A829NPT4_RUMGN	HMPREF1201_00924	Uncharacterized protein
F1-2_HenkeLab.07616.07616.3	C:\Users\bathy\Downloads\fragpipe\henke\interact-F1-2_HenkeLab.pep.xml	ATSSITHNFVVSNPNSIKR		M	F	19	3	871.311	2071.08	2071.08	691.368	691.368	2071.08	691.368	0.0009	0.7014	-0.9198	0.0826513	13.831	0	0.993	2	1	2	20	0			TRUE	tr|A0A829NPT4|A0A829NPT4_RUMGN	A0A829NPT4	A0A829NPT4_RUMGN	HMPREF1201_00924	Uncharacterized protein
F1-2_HenkeLab.07625.07625.2	C:\Users\bathy\Downloads\fragpipe\henke\interact-F1-2_HenkeLab.pep.xml	KLIVDIK		K	E	7	2	872.273	827.549	827.548	414.782	414.781	827.548	414.781	-0.0003	0.5473	-0.9414	0.206657	12.239	7.65	0.9344	2	1	97	103	0			TRUE	tr|A0A829NLX4|A0A829NLX4_RUMGN	A0A829NLX4	A0A829NLX4_RUMGN	rpsC	30S ribosomal protein S3
F1-2_HenkeLab.07645.07645.2	C:\Users\bathy\Downloads\fragpipe\henke\interact-F1-2_HenkeLab.pep.xml	WETGETQPNTDTLK		R	L	14	2	874.307	1618.75	1618.75	810.382	810.382	1618.75	810.381	0.0026	0.8172	-0.8932	1.17693	8.217	0	0.8797	2	0	35	48	0			TRUE	tr|A0A829NQQ4|A0A829NQQ4_RUMGN	A0A829NQQ4	A0A829NQQ4_RUMGN	HMPREF1201_00078	HTH cro/C1-type domain-containing protein
F1-2_HenkeLab.07661.07661.3	C:\Users\bathy\Downloads\fragpipe\henke\interact-F1-2_HenkeLab.pep.xml	ALVDDPDSVAVSERQDGR		K	T	18	3	876.199	1927.93	1927.92	643.65	643.649	1927.92	643.648	0.0001	0.8955	-0.92	0.00131598	23.023	10.072	0.9992	2	1	11	28	0			TRUE	tr|A0A829NL81|A0A829NL81_RUMGN	A0A829NL81	A0A829NL81_RUMGN	khpA	RNA-binding protein KhpA
F1-2_HenkeLab.07666.07666.4	C:\Users\bathy\Downloads\fragpipe\henke\interact-F1-2_HenkeLab.pep.xml	TTVQTPVKTAEEVTSAQTAKK		K	V	21	4	876.852	2217.19	2217.19	555.305	555.304	2217.18	555.303	0.0014	0.615	-0.8967	0.252493	9.891	0	0.9746	2	2	53	73	0			TRUE	tr|A0A829NPV9|A0A829NPV9_RUMGN	A0A829NPV9	A0A829NPV9_RUMGN	HMPREF1201_01452	DNA-binding protein
F1-2_HenkeLab.07673.07673.2	C:\Users\bathy\Downloads\fragpipe\henke\interact-F1-2_HenkeLab.pep.xml	GIKYADEVIR		K	R	10	2	877.69	1162.64	1162.64	582.326	582.325	1162.63	582.324	0.0006	0.8746	-0.9055	0.0102212	17.462	8.425	0.9964	2	1	162	171	0			TRUE	tr|A0A829NJL1|A0A829NJL1_RUMGN	A0A829NJL1	A0A829NJL1_RUMGN	rplF	50S ribosomal protein L6
F1-2_HenkeLab.07674.07674.3	C:\Users\bathy\Downloads\fragpipe\henke\interact-F1-2_HenkeLab.pep.xml	KLIVDIK		K	E	7	3	877.819	827.549	827.548	276.857	276.857	827.548	276.857	0.0004	0.6212	-0.9247	1.84502	8.436	7.611	0.9086	2	1	97	103	0			TRUE	tr|A0A829NLX4|A0A829NLX4_RUMGN	A0A829NLX4	A0A829NLX4_RUMGN	rpsC	30S ribosomal protein S3
F1-2_HenkeLab.07680.07680.2	C:\Users\bathy\Downloads\fragpipe\henke\interact-F1-2_HenkeLab.pep.xml	SGEYLSRV		R	-	8	2	878.569	909.457	909.456	455.736	455.735	909.456	455.735	0	0.9196	-0.7157	0.0825562	11.833	0	0.9712	2	1	178	185	0			TRUE	tr|A0A829NQ53|A0A829NQ53_RUMGN	A0A829NQ53	A0A829NQ53_RUMGN	efp	Elongation factor P
F1-2_HenkeLab.07760.07760.2	C:\Users\bathy\Downloads\fragpipe\henke\interact-F1-2_HenkeLab.pep.xml	EGTDIEQLDSGR		K	T	12	2	886.215	1318.6	1318.6	660.308	660.307	1318.6	660.307	-0.0013	0.8977	-0.8874	0.0114749	15.261	0	0.999	2	0	63	74	0			TRUE	tr|A0A829NWR9|A0A829NWR9_RUMGN	A0A829NWR9	A0A829NWR9_RUMGN	rho	Transcription termination factor Rho
F1-2_HenkeLab.07771.07771.3	C:\Users\bathy\Downloads\fragpipe\henke\interact-F1-2_HenkeLab.pep.xml	TTVQTPVKTAEEVTSAQTAKK		K	V	21	3	887.218	2217.18	2217.19	740.068	740.069	2217.18	740.069	0.0014	0.6129	-0.8781	3.07787e-06	29.547	0	1	2	2	53	73	0			TRUE	tr|A0A829NPV9|A0A829NPV9_RUMGN	A0A829NPV9	A0A829NPV9_RUMGN	HMPREF1201_01452	DNA-binding protein
F1-2_HenkeLab.07772.07772.2	C:\Users\bathy\Downloads\fragpipe\henke\interact-F1-2_HenkeLab.pep.xml	EGDLVEAYK		K	M	9	2	887.31	1022.49	1022.49	512.253	512.254	1022.49	512.253	0.0006	0.8613	-0.8592	1.98153	8.312	7.216	0.9521	2	0	840	848	0			TRUE	tr|A0A829NPX2|A0A829NPX2_RUMGN	A0A829NPX2	A0A829NPX2_RUMGN	infB	Translation initiation factor IF-2
F1-2_HenkeLab.07787.07787.3	C:\Users\bathy\Downloads\fragpipe\henke\interact-F1-2_HenkeLab.pep.xml	VEGEEVVVTRPSDLK		K	K	15	3	889.28	1655.88	1655.87	552.967	552.965	1655.87	552.965	0.0001	0.4769	-0.9202	0.00737492	23.173	10.998	0.9972	2	1	46	60	0			TRUE	tr|A0A829NJL1|A0A829NJL1_RUMGN	A0A829NJL1	A0A829NJL1_RUMGN	rplF	50S ribosomal protein L6
F1-2_HenkeLab.07806.07806.2	C:\Users\bathy\Downloads\fragpipe\henke\interact-F1-2_HenkeLab.pep.xml	SGAGPFPYK		K	A	9	2	891.632	922.456	922.455	462.235	462.235	922.455	462.235	0.0006	0.6485	-0.9121	0.0589183	12.419	6.752	0.9795	2	0	88	96	0			TRUE	tr|A0A829NQX3|A0A829NQX3_RUMGN	A0A829NQX3	A0A829NQX3_RUMGN	HMPREF1201_02141	DUF3783 domain-containing protein
F1-2_HenkeLab.07808.07808.3	C:\Users\bathy\Downloads\fragpipe\henke\interact-F1-2_HenkeLab.pep.xml	KDKEEIDVQTYDTDQIGQR		R	S	19	3	891.892	2280.09	2280.1	761.039	761.042	2280.09	761.036	0.0173	0.9568	-0.9091	0.00012225	25.151	7.666	1	2	2	47	65	0			TRUE	tr|A0A829NID8|A0A829NID8_RUMGN	A0A829NID8	A0A829NID8_RUMGN	HMPREF1201_01736	Leucine-rich repeat domain-containing protein
F1-2_HenkeLab.07872.07872.0	C:\Users\bathy\Downloads\fragpipe\henke\interact-F1-2_HenkeLab.pep.xml	LEAEGAEVNLK		K	-	11	2	898.679	1170.6	1170.6	586.308	586.308	1171.61	586.812	-1.0076	0.7591	-0.9176	1.54374	10.112	8.838	0.8676	2	0	115	125	0			TRUE	tr|A0A829NJY1|A0A829NJY1_RUMGN	A0A829NJY1	A0A829NJY1_RUMGN	rplL	50S ribosomal protein L7/L12
F1-2_HenkeLab.07944.07944.2	C:\Users\bathy\Downloads\fragpipe\henke\interact-F1-2_HenkeLab.pep.xml	SSAKHFTEVLIGGK		M	V	14	2	905.624	1472.8	1472.8	737.407	737.407	1472.8	737.407	0.0004	0.8357	-0.9082	0.155955	12.728	9.032	0.9949	2	1	2	15	0			TRUE	tr|A0A829NV89|A0A829NV89_RUMGN	A0A829NV89	A0A829NV89_RUMGN	HMPREF1201_00085	Cell division protein ZapA
F1-2_HenkeLab.07995.07995.3	C:\Users\bathy\Downloads\fragpipe\henke\interact-F1-2_HenkeLab.pep.xml	IMDMGITKGSQVYVR	IM[147]DMGITKGSQVYVR	R	K	15	3	910.852	1712.86	1712.86	571.96	571.96	1712.86	571.96	0.0002	0.4161	-0.7396	1.88257	7.401	7.401	0.855	2	1	28	42	0	2M(15.9949)		TRUE	tr|A0A829NMH2|A0A829NMH2_RUMGN	A0A829NMH2	A0A829NMH2_RUMGN	HMPREF1201_00885	Ferrous iron transporter FeoA domain-containing protein
F1-2_HenkeLab.08026.08026.3	C:\Users\bathy\Downloads\fragpipe\henke\interact-F1-2_HenkeLab.pep.xml	YGSIDGVYQEKEGPEVAK		K	E	18	3	913.919	1967.95	1967.95	656.991	656.991	1967.95	656.99	0.0031	0.4325	-0.9075	0.0132053	16.017	7.723	0.9938	2	1	66	83	0			TRUE	tr|A0A829NEE6|A0A829NEE6_RUMGN	A0A829NEE6	A0A829NEE6_RUMGN	HMPREF1201_01610	HD domain-containing protein
F1-2_HenkeLab.08039.08039.0	C:\Users\bathy\Downloads\fragpipe\henke\interact-F1-2_HenkeLab.pep.xml	LGELVATHVIPRPHNDVEK		R	I	19	4	915.546	2124.15	2124.15	532.046	532.046	2123.15	531.794	1.0046	0.5306	-0.8415	0.0181498	18.071	9.975	0.9984	2	1	70	88	0			TRUE	tr|A0A829NQZ2|A0A829NQZ2_RUMGN	A0A829NQZ2	A0A829NQZ2_RUMGN	HMPREF1201_02337	Propanediol utilization protein PduA
F1-2_HenkeLab.08041.08041.5	C:\Users\bathy\Downloads\fragpipe\henke\interact-F1-2_HenkeLab.pep.xml	LGELVATHVIPRPHNDVEK		R	I	19	5	915.805	2123.16	2123.15	425.639	425.637	2123.15	425.637	0	0.6742	-0.8469	0.0855223	16.161	10.508	0.9889	2	1	70	88	0			TRUE	tr|A0A829NQZ2|A0A829NQZ2_RUMGN	A0A829NQZ2	A0A829NQZ2_RUMGN	HMPREF1201_02337	Propanediol utilization protein PduA
F1-2_HenkeLab.08043.08043.3	C:\Users\bathy\Downloads\fragpipe\henke\interact-F1-2_HenkeLab.pep.xml	LGELVATHVIPRPHNDVEK		R	I	19	3	916.067	2123.16	2123.15	708.727	708.723	2123.15	708.723	-0.0007	0.4348	-0.8489	0.0681946	15.165	0	0.9842	2	1	70	88	0			TRUE	tr|A0A829NQZ2|A0A829NQZ2_RUMGN	A0A829NQZ2	A0A829NQZ2_RUMGN	HMPREF1201_02337	Propanediol utilization protein PduA
F1-2_HenkeLab.08054.08054.5	C:\Users\bathy\Downloads\fragpipe\henke\interact-F1-2_HenkeLab.pep.xml	HIHMPPKDAMAAGVHDGDVVSVQAENER		R	G	28	5	917.655	3009.43	3009.41	602.893	602.89	3009.42	602.891	-0.0039	0.8539	-0.8689	0.24099	10.972	0	0.982	2	1	148	175	0			TRUE	tr|A0A829NHL3|A0A829NHL3_RUMGN	A0A829NHL3	A0A829NHL3_RUMGN	HMPREF1201_02340	Phosphate propanoyltransferase
F1-2_HenkeLab.08067.08067.4	C:\Users\bathy\Downloads\fragpipe\henke\interact-F1-2_HenkeLab.pep.xml	AKSVEELNEELVAAKK		R	E	16	4	919.096	1756.96	1756.96	440.247	440.247	1756.96	440.247	0.0014	0.8055	-0.9267	0.0750585	13.252	7.884	0.9972	2	2	12	27	0			TRUE	tr|A0A829NWN2|A0A829NWN2_RUMGN	A0A829NWN2	A0A829NWN2_RUMGN	rpmC	50S ribosomal protein L29
F1-2_HenkeLab.08084.08084.0	C:\Users\bathy\Downloads\fragpipe\henke\interact-F1-2_HenkeLab.pep.xml	ATEIPEAIR		K	K	9	2	920.802	998.541	998.54	500.278	500.277	998.54	500.277	0.0003	0.8029	-0.8794	0.266839	10.795	0	0.9932	2	0	55	63	0			TRUE	tr|A0A829NUK6|A0A829NUK6_RUMGN	A0A829NUK6	A0A829NUK6_RUMGN	rpsE	30S ribosomal protein S5
F1-2_HenkeLab.08092.08092.2	C:\Users\bathy\Downloads\fragpipe\henke\interact-F1-2_HenkeLab.pep.xml	GETAYQGYIR		R	S	10	2	921.556	1156.55	1156.55	579.283	579.283	1156.55	579.283	-0.0001	0.9721	-0.8636	0.00159388	20.237	9.747	0.9946	2	0	244	253	0			TRUE	tr|A0A829NID8|A0A829NID8_RUMGN	A0A829NID8	A0A829NID8_RUMGN	HMPREF1201_01736	Leucine-rich repeat domain-containing protein
F1-2_HenkeLab.08131.08131.0	C:\Users\bathy\Downloads\fragpipe\henke\interact-F1-2_HenkeLab.pep.xml	FAYEIQK		R	M	7	1	925.092	897.46	897.459	898.468	898.466	897.46	898.467	-0.0003	0.9159	-0.8817	6.30025e-05	19.033	8.601	0.9919	2	0	89	95	0			TRUE	tr|A0A829NRJ1|A0A829NRJ1_RUMGN	A0A829NRJ1	A0A829NRJ1_RUMGN	rpsF	30S ribosomal protein S6
F1-2_HenkeLab.08152.08152.2	C:\Users\bathy\Downloads\fragpipe\henke\interact-F1-2_HenkeLab.pep.xml	VSEASVTVEDQTIGK		R	I	15	2	927.067	1561.78	1561.79	781.9	781.9	1561.78	781.899	0.0017	0.9819	-0.8406	2.97209e-08	30.09	10.103	1	2	0	8	22	0			TRUE	tr|A0A829NS07|A0A829NS07_RUMGN	A0A829NS07	A0A829NS07_RUMGN	dtd	D-aminoacyl-tRNA deacylase
F1-2_HenkeLab.08153.08153.2	C:\Users\bathy\Downloads\fragpipe\henke\interact-F1-2_HenkeLab.pep.xml	DQSDIPLEER		R	R	10	2	927.197	1200.56	1200.56	601.289	601.289	1200.56	601.288	0.0015	0.9318	-0.8928	0.102954	14.486	9.076	0.9453	2	0	42	51	0			TRUE	tr|A0A829NZK5|A0A829NZK5_RUMGN	A0A829NZK5	A0A829NZK5_RUMGN	HMPREF1201_01012	Uridine kinase
F1-2_HenkeLab.08154.08154.2	C:\Users\bathy\Downloads\fragpipe\henke\interact-F1-2_HenkeLab.pep.xml	AKEVEAYEAYVK		R	T	12	2	927.328	1398.71	1398.7	700.36	700.358	1398.7	700.359	-0.0024	0.8746	-0.797	4.17623e-05	24.2	6.757	0.9978	2	1	96	107	0			TRUE	tr|A0A829NII5|A0A829NII5_RUMGN	A0A829NII5	A0A829NII5_RUMGN	HMPREF1201_01798	Cell division protein FtsL
F1-2_HenkeLab.08174.08174.4	C:\Users\bathy\Downloads\fragpipe\henke\interact-F1-2_HenkeLab.pep.xml	NMTIEQQAEEVDKVKR		K	S	16	4	929.367	1916.97	1916.96	480.249	480.248	1916.96	480.248	0.0007	0.7364	-0.8604	1.94146e-06	23.91	10.644	1	2	2	73	88	0			TRUE	tr|A0A829NVX6|A0A829NVX6_RUMGN	A0A829NVX6	A0A829NVX6_RUMGN	guaB	Inosine-5'-monophosphate dehydrogenase
F1-2_HenkeLab.08190.08190.3	C:\Users\bathy\Downloads\fragpipe\henke\interact-F1-2_HenkeLab.pep.xml	NMTIEQQAEEVDKVKR		K	S	16	3	930.873	1916.97	1916.96	639.996	639.995	1916.96	639.995	0.0018	0.3227	-0.8594	0.000199871	24.297	8.852	0.9995	2	2	73	88	0			TRUE	tr|A0A829NVX6|A0A829NVX6_RUMGN	A0A829NVX6	A0A829NVX6_RUMGN	guaB	Inosine-5'-monophosphate dehydrogenase
F1-2_HenkeLab.08199.08199.0	C:\Users\bathy\Downloads\fragpipe\henke\interact-F1-2_HenkeLab.pep.xml	ENETLDSALR		K	R	10	2	931.676	1146.55	1146.55	574.284	574.283	1146.55	574.283	0.0006	0.9512	-0.8749	0.37144	18.851	9.317	0.9948	2	0	8	17	0			TRUE	tr|A0A829NPS4|A0A829NPS4_RUMGN	A0A829NPS4	A0A829NPS4_RUMGN	rpsU	30S ribosomal protein S21
F1-2_HenkeLab.08200.08200.3	C:\Users\bathy\Downloads\fragpipe\henke\interact-F1-2_HenkeLab.pep.xml	AVSLLGGKIEK		K	T	11	3	931.747	1113.68	1113.68	372.233	372.232	1113.68	372.233	-0.0002	0.8234	-0.8076	1.76198	9.516	8.059	0.9295	2	1	186	196	0			TRUE	tr|A0A829NL44|A0A829NL44_RUMGN	A0A829NL44	A0A829NL44_RUMGN	rsmG	Ribosomal RNA small subunit methyltransferase G
F1-2_HenkeLab.08216.08216.0	C:\Users\bathy\Downloads\fragpipe\henke\interact-F1-2_HenkeLab.pep.xml	AKEVEAYEAYVK		R	T	12	3	933.656	1399.71	1399.71	467.576	467.576	1398.7	467.242	1.0034	0.7258	-0.7904	1.82468	9.778	8.312	0.9732	2	1	96	107	0			TRUE	tr|A0A829NII5|A0A829NII5_RUMGN	A0A829NII5	A0A829NII5_RUMGN	HMPREF1201_01798	Cell division protein FtsL
F1-2_HenkeLab.08222.08222.0	C:\Users\bathy\Downloads\fragpipe\henke\interact-F1-2_HenkeLab.pep.xml	HASPHLFLITEKEDR		R	I	15	4	934.438	1791.93	1791.93	448.99	448.99	1791.93	448.989	0.0031	0.6054	-0.8784	0.0344146	11.683	4.936	0.9963	2	1	70	84	0			TRUE	tr|A0A829NU63|A0A829NU63_RUMGN	A0A829NU63	A0A829NU63_RUMGN	HMPREF1201_00370	Uncharacterized protein
F1-2_HenkeLab.08227.08227.0	C:\Users\bathy\Downloads\fragpipe\henke\interact-F1-2_HenkeLab.pep.xml	VQFEAVKNEAGLNR		R	F	14	3	935.085	1574.83	1574.82	525.949	525.949	1573.82	525.614	1.0035	0.5492	-0.8965	0.0747468	11.798	7.457	0.9906	2	1	73	86	0			TRUE	tr|A0A829NEN6|A0A829NEN6_RUMGN	A0A829NEN6	A0A829NEN6_RUMGN	HMPREF1201_01700	KilA-N domain-containing protein
F1-2_HenkeLab.08228.08228.0	C:\Users\bathy\Downloads\fragpipe\henke\interact-F1-2_HenkeLab.pep.xml	ELPEGFDKETVR		K	K	12	3	935.215	1418.71	1418.7	473.909	473.909	1418.7	473.909	0.0001	0.4044	-0.9149	0.18578	9.424	0	0.9635	2	1	41	52	0			TRUE	tr|A0A829NVV9|A0A829NVV9_RUMGN	A0A829NVV9	A0A829NVV9_RUMGN	HMPREF1201_00295	DUF3887 domain-containing protein
F1-2_HenkeLab.08239.08239.2	C:\Users\bathy\Downloads\fragpipe\henke\interact-F1-2_HenkeLab.pep.xml	MDNNNVALITK		-	M	11	2	936.55	1231.63	1231.62	616.82	616.818	1231.62	616.819	-0.0011	0.7527	-0.8536	0.0197811	16.315	8.355	0.9971	2	0	1	11	0			TRUE	tr|A0A829NHL3|A0A829NHL3_RUMGN	A0A829NHL3	A0A829NHL3_RUMGN	HMPREF1201_02340	Phosphate propanoyltransferase
F1-2_HenkeLab.08278.08278.2	C:\Users\bathy\Downloads\fragpipe\henke\interact-F1-2_HenkeLab.pep.xml	NLAAGANPIVLRK		K	G	13	2	940.836	1335.8	1335.8	668.908	668.907	1335.8	668.907	0.0009	0.8225	-0.8054	0.000809562	13.867	0	0.993	2	1	107	119	0			TRUE	tr|A0A829NND5|A0A829NND5_RUMGN	A0A829NND5	A0A829NND5_RUMGN	groEL	Chaperonin GroEL
F1-2_HenkeLab.08285.08285.5	C:\Users\bathy\Downloads\fragpipe\henke\interact-F1-2_HenkeLab.pep.xml	TWPIHSPHVEKVEVVR		K	R	16	5	941.446	1912.03	1912.03	383.414	383.413	1912.03	383.414	-0.0006	0.672	-0.7946	1.3213	8.016	0	0.8671	2	1	73	88	0			TRUE	tr|A0A829NP62|A0A829NP62_RUMGN	A0A829NP62	A0A829NP62_RUMGN	rplS	50S ribosomal protein L19
F1-2_HenkeLab.08294.08294.0	C:\Users\bathy\Downloads\fragpipe\henke\interact-F1-2_HenkeLab.pep.xml	NLAAGANPIVLRK		K	G	13	3	942.55	1335.8	1335.8	446.274	446.274	1335.8	446.274	0.0013	0.7065	-0.8058	1.49882	8.797	8.624	0.8953	2	1	107	119	0			TRUE	tr|A0A829NND5|A0A829NND5_RUMGN	A0A829NND5	A0A829NND5_RUMGN	groEL	Chaperonin GroEL
F1-2_HenkeLab.08296.08296.0	C:\Users\bathy\Downloads\fragpipe\henke\interact-F1-2_HenkeLab.pep.xml	FAYEIQK		R	M	7	2	942.784	897.462	897.462	449.738	449.738	897.46	449.737	0.0019	0.4389	-0.8605	3.79795	7.715	0	0.8388	2	0	89	95	0			TRUE	tr|A0A829NRJ1|A0A829NRJ1_RUMGN	A0A829NRJ1	A0A829NRJ1_RUMGN	rpsF	30S ribosomal protein S6
F1-2_HenkeLab.08306.08306.0	C:\Users\bathy\Downloads\fragpipe\henke\interact-F1-2_HenkeLab.pep.xml	EQQLDVIAR		R	T	9	2	944.081	1071.57	1071.57	536.795	536.794	1070.57	536.293	1.002	0.9736	-0.9065	0.0727271	14.057	12.865	0.9501	2	0	736	744	0			TRUE	tr|A0A829NSS4|A0A829NSS4_RUMGN	A0A829NSS4	A0A829NSS4_RUMGN	HMPREF1201_01082	Formate acetyltransferase
F1-2_HenkeLab.08311.08311.0	C:\Users\bathy\Downloads\fragpipe\henke\interact-F1-2_HenkeLab.pep.xml	NLAAGANPIVLRK		K	G	13	3	944.668	1336.8	1336.8	446.608	446.608	1335.8	446.274	1.0029	0.631	-0.8061	0.0684305	10.159	0	0.9809	2	1	107	119	0			TRUE	tr|A0A829NND5|A0A829NND5_RUMGN	A0A829NND5	A0A829NND5_RUMGN	groEL	Chaperonin GroEL
F1-2_HenkeLab.08317.08317.2	C:\Users\bathy\Downloads\fragpipe\henke\interact-F1-2_HenkeLab.pep.xml	VAINGFGR		K	I	8	2	945.272	832.457	832.456	417.236	417.235	832.456	417.235	0.0001	0.9615	-0.8685	0.00729457	15.048	9.492	0.9939	2	0	5	12	0			TRUE	tr|A0A829NCN1|A0A829NCN1_RUMGN	A0A829NCN1	A0A829NCN1_RUMGN	HMPREF1201_02559	Glyceraldehyde-3-phosphate dehydrogenase
F1-2_HenkeLab.08321.08321.2	C:\Users\bathy\Downloads\fragpipe\henke\interact-F1-2_HenkeLab.pep.xml	LNALAIK		K	Q	7	2	945.784	741.476	741.475	371.745	371.745	741.475	371.745	-0.0001	0.8293	-0.8991	0.250755	12.903	10.412	0.9625	2	0	84	90	0			TRUE	tr|A0A829NNR7|A0A829NNR7_RUMGN	A0A829NNR7	A0A829NNR7_RUMGN	HMPREF1201_01607	Methyltransferase type 11 domain-containing protein
F1-2_HenkeLab.08366.08366.3	C:\Users\bathy\Downloads\fragpipe\henke\interact-F1-2_HenkeLab.pep.xml	ELVAEIDKDAKANYR		K	T	15	3	950.061	1733.89	1733.9	578.972	578.972	1733.89	578.972	0.0011	0.4417	-0.7922	0.000624094	22.319	7.952	0.9995	2	2	17	31	0			TRUE	tr|A0A829NHE1|A0A829NHE1_RUMGN	A0A829NHE1	A0A829NHE1_RUMGN	HMPREF1201_02075	Ribbon-helix-helix protein CopG domain-containing protein
F1-2_HenkeLab.08376.08376.4	C:\Users\bathy\Downloads\fragpipe\henke\interact-F1-2_HenkeLab.pep.xml	ELVAEIDKDAKANYR		K	T	15	4	951.065	1733.9	1733.89	434.481	434.481	1733.89	434.481	-0.0004	0.4054	-0.7917	1.86745	7.415	0	0.8907	2	2	17	31	0			TRUE	tr|A0A829NHE1|A0A829NHE1_RUMGN	A0A829NHE1	A0A829NHE1_RUMGN	HMPREF1201_02075	Ribbon-helix-helix protein CopG domain-containing protein
F1-2_HenkeLab.08394.08394.6	C:\Users\bathy\Downloads\fragpipe\henke\interact-F1-2_HenkeLab.pep.xml	HTKPSAANQNGGIVHQEGYIDASNVMLLHDGKATR	HTKPSAANQNGGIVHQEGYIDASNVM[147]LLHDGKATR	K	V	35	6	952.561	3744.84	3744.84	625.148	625.148	3744.84	625.147	0.0024	0.7173	-0.599	0.0248313	7.92	0	0.8759	2	2	47	81	0	26M(15.9949)		TRUE	tr|A0A829NG68|A0A829NG68_RUMGN	A0A829NG68	A0A829NG68_RUMGN	rplX	50S ribosomal protein L24
F1-2_HenkeLab.08443.08443.2	C:\Users\bathy\Downloads\fragpipe\henke\interact-F1-2_HenkeLab.pep.xml	TAEVFYETQDTK		K	C	12	2	957.249	1430.66	1430.66	716.337	716.335	1430.66	716.336	-0.0006	0.8303	-0.8863	8.05199e-09	24.258	8.17	0.9999	2	0	27	38	0			TRUE	tr|A0A829NMY6|A0A829NMY6_RUMGN	A0A829NMY6	A0A829NMY6_RUMGN	HMPREF1201_00870	Bacterial microcompartment domain-containing protein
F1-2_HenkeLab.08444.08444.2	C:\Users\bathy\Downloads\fragpipe\henke\interact-F1-2_HenkeLab.pep.xml	TPEGEIETGLK		K	K	11	2	957.379	1172.59	1172.59	587.303	587.302	1172.59	587.303	-0.002	0.8543	-0.8007	8.729e-06	24.391	8.582	0.9994	2	0	155	165	0			TRUE	tr|A0A829NM13|A0A829NM13_RUMGN	A0A829NM13	A0A829NM13_RUMGN	HMPREF1201_02581	UDP-N-acetylglucosamine pyrophosphorylase
F1-2_HenkeLab.08447.08447.3	C:\Users\bathy\Downloads\fragpipe\henke\interact-F1-2_HenkeLab.pep.xml	TWPIHSPHVEKVEVVR		K	R	16	3	957.699	1912.03	1912.03	638.352	638.351	1912.03	638.351	0.0004	0.6146	-0.818	0.000217646	24.149	8.147	0.9998	2	1	73	88	0			TRUE	tr|A0A829NP62|A0A829NP62_RUMGN	A0A829NP62	A0A829NP62_RUMGN	rplS	50S ribosomal protein L19
F1-2_HenkeLab.08472.08472.3	C:\Users\bathy\Downloads\fragpipe\henke\interact-F1-2_HenkeLab.pep.xml	MKEENNDLQMQIVK		K	L	14	3	960.153	1718.84	1718.83	573.952	573.951	1718.83	573.952	-0.0033	0.8025	-0.8801	1.42069	7.89	0	0.9746	2	1	113	126	0			TRUE	tr|A0A829NV89|A0A829NV89_RUMGN	A0A829NV89	A0A829NV89_RUMGN	HMPREF1201_00085	Cell division protein ZapA
F1-2_HenkeLab.08505.08505.3	C:\Users\bathy\Downloads\fragpipe\henke\interact-F1-2_HenkeLab.pep.xml	QEYIDAFKR		R	N	9	3	963.448	1168.59	1168.59	390.537	390.536	1168.59	390.536	-0.0006	0.7589	-0.7923	1.30392	9.039	7.915	0.9452	2	1	45	53	0			TRUE	tr|A0A829NKR9|A0A829NKR9_RUMGN	A0A829NKR9	A0A829NKR9_RUMGN	HMPREF1201_00277	UPF0291 protein HMPREF1201_00277
F1-2_HenkeLab.08508.08508.2	C:\Users\bathy\Downloads\fragpipe\henke\interact-F1-2_HenkeLab.pep.xml	WELSTTSDGGK		K	G	11	2	963.674	1179.54	1179.54	590.778	590.778	1179.54	590.778	-0.0001	0.8707	-0.8096	0.00154793	22.741	10.355	0.999	2	0	39	49	0			TRUE	tr|A0A829NUE0|A0A829NUE0_RUMGN	A0A829NUE0	A0A829NUE0_RUMGN	HMPREF1201_01301	Lactococcin 972 family bacteriocin
F1-2_HenkeLab.08530.08530.3	C:\Users\bathy\Downloads\fragpipe\henke\interact-F1-2_HenkeLab.pep.xml	AVKVAINGFGR		M	I	11	3	966.01	1130.66	1130.66	377.893	377.893	1130.66	377.893	0.0003	0.8799	-0.9451	0.229483	10.057	0	0.9971	2	1	2	12	0			TRUE	tr|A0A829NCN1|A0A829NCN1_RUMGN	A0A829NCN1	A0A829NCN1_RUMGN	HMPREF1201_02559	Glyceraldehyde-3-phosphate dehydrogenase
F1-2_HenkeLab.08562.08562.0	C:\Users\bathy\Downloads\fragpipe\henke\interact-F1-2_HenkeLab.pep.xml	IFESDEEATEAIKSGK		R	I	16	3	969.012	1752.84	1752.84	585.287	585.286	1752.84	585.288	-0.0041	0.5749	-0.9377	0.00472815	17.692	9.725	0.9969	2	1	405	420	0			TRUE	tr|A0A829NWH3|A0A829NWH3_RUMGN	A0A829NWH3	A0A829NWH3_RUMGN	ilvD	Dihydroxy-acid dehydratase
F1-2_HenkeLab.08681.08681.2	C:\Users\bathy\Downloads\fragpipe\henke\interact-F1-2_HenkeLab.pep.xml	ILLPEEK		K	D	7	2	980.047	840.496	840.496	421.255	421.255	840.496	421.255	0.0002	0.8819	-0.7907	0.142069	8.89	0	0.9559	2	0	206	212	0			TRUE	tr|A0A829NNU2|A0A829NNU2_RUMGN	A0A829NNU2	A0A829NNU2_RUMGN	pfkA	ATP-dependent 6-phosphofructokinase
F1-2_HenkeLab.08689.08689.2	C:\Users\bathy\Downloads\fragpipe\henke\interact-F1-2_HenkeLab.pep.xml	GGSEIEKVKAELAK		K	F	14	2	980.994	1457.82	1457.81	729.916	729.912	1457.81	729.912	0.0008	0.4479	-0.7016	0.0771347	13.951	12.179	0.9546	2	2	79	92	0			TRUE	tr|A0A829NLX4|A0A829NLX4_RUMGN	A0A829NLX4	A0A829NLX4_RUMGN	rpsC	30S ribosomal protein S3
F1-2_HenkeLab.08713.08713.2	C:\Users\bathy\Downloads\fragpipe\henke\interact-F1-2_HenkeLab.pep.xml	HFTEVLIGGK		K	V	10	2	983.289	1099.6	1099.6	550.809	550.808	1099.6	550.808	-0.0008	0.8229	-0.8909	0.00958849	17.573	9.126	0.9955	2	0	6	15	0			TRUE	tr|A0A829NV89|A0A829NV89_RUMGN	A0A829NV89	A0A829NV89_RUMGN	HMPREF1201_00085	Cell division protein ZapA
F1-2_HenkeLab.08723.08723.0	C:\Users\bathy\Downloads\fragpipe\henke\interact-F1-2_HenkeLab.pep.xml	SGIVLPGQAK		K	E	10	2	984.26	971.573	971.572	486.794	486.793	968.565	485.29	3.0067	0.7329	-0.7591	0.801217	6.885	0	0.8621	2	0	23	32	0			TRUE	tr|A0A829NSQ1|A0A829NSQ1_RUMGN	A0A829NSQ1	A0A829NSQ1_RUMGN	groES	Co-chaperonin GroES
F1-2_HenkeLab.08748.08748.3	C:\Users\bathy\Downloads\fragpipe\henke\interact-F1-2_HenkeLab.pep.xml	GHVGAGLGKATEIPEAIR		K	K	18	3	986.685	1774.97	1774.97	592.663	592.663	1774.97	592.664	-0.0015	0.7677	-0.8716	0.000965602	24.484	9.622	0.9999	2	1	46	63	0			TRUE	tr|A0A829NUK6|A0A829NUK6_RUMGN	A0A829NUK6	A0A829NUK6_RUMGN	rpsE	30S ribosomal protein S5
F1-2_HenkeLab.08752.08752.0	C:\Users\bathy\Downloads\fragpipe\henke\interact-F1-2_HenkeLab.pep.xml	VGQFAAEIR		K	D	9	2	987.109	989.531	989.53	495.773	495.772	989.529	495.772	0.0009	0.8551	-0.91	0.348538	9.331	0	0.9594	2	0	142	150	0			TRUE	tr|A0A829NJL1|A0A829NJL1_RUMGN	A0A829NJL1	A0A829NJL1_RUMGN	rplF	50S ribosomal protein L6
F1-2_HenkeLab.08780.08780.2	C:\Users\bathy\Downloads\fragpipe\henke\interact-F1-2_HenkeLab.pep.xml	VIGQEEAVSAVTR		R	A	13	2	989.824	1357.72	1357.72	679.868	679.867	1357.72	679.867	-0.0006	0.9374	-0.8398	0.01942	16.347	8.528	0.9972	2	0	512	524	0			TRUE	tr|A0A829NHA0|A0A829NHA0_RUMGN	A0A829NHA0	A0A829NHA0_RUMGN	HMPREF1201_02410	Clp R domain-containing protein
F1-2_HenkeLab.08796.08796.3	C:\Users\bathy\Downloads\fragpipe\henke\interact-F1-2_HenkeLab.pep.xml	MTKIEEFVK		-	L	9	3	991.446	1123.59	1123.59	375.538	375.539	1123.59	375.539	0.0002	0.8782	-0.9259	0.968278	10.556	0	0.9958	2	1	1	9	0			TRUE	tr|A0A829NU63|A0A829NU63_RUMGN	A0A829NU63	A0A829NU63_RUMGN	HMPREF1201_00370	Uncharacterized protein
F1-2_HenkeLab.08797.08797.3	C:\Users\bathy\Downloads\fragpipe\henke\interact-F1-2_HenkeLab.pep.xml	EVGVHSDIPYVK		R	D	12	3	991.574	1341.69	1341.69	448.239	448.238	1341.69	448.238	-0.0012	0.7873	-0.8696	0.399109	13.627	10.241	0.9922	2	0	211	222	0			TRUE	tr|A0A829NLA4|A0A829NLA4_RUMGN	A0A829NLA4	A0A829NLA4_RUMGN	HMPREF1201_02865	Fe-S hydro-lyase tartrate dehydratase alpha-type catalytic domain-containing protein
F1-2_HenkeLab.08808.08808.3	C:\Users\bathy\Downloads\fragpipe\henke\interact-F1-2_HenkeLab.pep.xml	HFTEVLIGGK		K	V	10	3	992.511	1099.6	1099.6	367.541	367.541	1099.6	367.541	-0.0004	0.8836	-0.9136	0.106231	12.395	8.125	0.9945	2	0	6	15	0			TRUE	tr|A0A829NV89|A0A829NV89_RUMGN	A0A829NV89	A0A829NV89_RUMGN	HMPREF1201_00085	Cell division protein ZapA
F1-2_HenkeLab.08812.08812.3	C:\Users\bathy\Downloads\fragpipe\henke\interact-F1-2_HenkeLab.pep.xml	KFTAQVYVLTKDEGGR		K	H	16	3	992.918	1810.95	1810.96	604.659	604.66	1810.96	604.66	-0.0002	0.7156	-0.9045	0.000131753	22.547	9.593	0.9992	2	2	307	322	0			TRUE	tr|A0A829NQ02|A0A829NQ02_RUMGN	A0A829NQ02	A0A829NQ02_RUMGN	tuf	Elongation factor Tu
F1-2_HenkeLab.08827.08827.2	C:\Users\bathy\Downloads\fragpipe\henke\interact-F1-2_HenkeLab.pep.xml	YVVTDAEGIHARPAGLLVKK		K	A	20	2	994.443	2136.21	2136.21	1069.11	1069.11	2136.21	1069.11	0	0.5741	-0.7736	4.5473e-10	45.869	15.582	1	2	2	6	25	0			TRUE	tr|A0A829NRK3|A0A829NRK3_RUMGN	A0A829NRK3	A0A829NRK3_RUMGN	HMPREF1201_00601	HPr domain-containing protein
F1-2_HenkeLab.08828.08828.3	C:\Users\bathy\Downloads\fragpipe\henke\interact-F1-2_HenkeLab.pep.xml	LVAALPTIKK		R	L	10	3	994.572	1052.69	1052.7	351.906	351.906	1052.7	351.906	-0.0002	0.7522	-0.8407	0.893305	8.696	6.136	0.9697	2	1	38	47	0			TRUE	tr|A0A829NQ17|A0A829NQ17_RUMGN	A0A829NQ17	A0A829NQ17_RUMGN	pgk	Phosphoglycerate kinase
F1-2_HenkeLab.08843.08843.2	C:\Users\bathy\Downloads\fragpipe\henke\interact-F1-2_HenkeLab.pep.xml	IIDDAPEITPAK		K	V	12	2	996.084	1281.68	1281.68	641.848	641.847	1281.68	641.848	-0.0017	0.7524	-0.8853	0.386812	11.15	0	0.9402	2	0	56	67	0			TRUE	tr|A0A829NXA7|A0A829NXA7_RUMGN	A0A829NXA7	A0A829NXA7_RUMGN	HMPREF1201_00833	Penicillin-binding protein 1A
F1-2_HenkeLab.08873.08873.3	C:\Users\bathy\Downloads\fragpipe\henke\interact-F1-2_HenkeLab.pep.xml	VVFVDEGQIKEEGNPK		R	E	16	3	998.995	1786.91	1786.91	596.645	596.644	1786.91	596.644	-0.0008	0.3078	-0.9138	0.00723831	18.472	0	0.9985	2	1	213	228	0			TRUE	tr|A0A829NG39|A0A829NG39_RUMGN	A0A829NG39	A0A829NG39_RUMGN	HMPREF1201_01370	ABC transporter domain-containing protein
F1-2_HenkeLab.08888.08888.2	C:\Users\bathy\Downloads\fragpipe\henke\interact-F1-2_HenkeLab.pep.xml	GNSITYGNSY		K	-	10	2	1000.39	1074.46	1074.46	538.239	538.238	1074.46	538.238	0.0003	0.5267	-0.7929	0.195884	9.332	0	0.9234	2	0	105	114	0			TRUE	tr|A0A829NUE0|A0A829NUE0_RUMGN	A0A829NUE0	A0A829NUE0_RUMGN	HMPREF1201_01301	Lactococcin 972 family bacteriocin
F1-2_HenkeLab.08893.08893.2	C:\Users\bathy\Downloads\fragpipe\henke\interact-F1-2_HenkeLab.pep.xml	QTLNIMQR		K	L	8	2	1000.89	1002.53	1002.52	502.271	502.269	1002.53	502.271	-0.0048	0.8587	-0.898	2.26334	8.081	7.95	0.9406	2	0	291	298	0			TRUE	tr|A0A829NME4|A0A829NME4_RUMGN	A0A829NME4	A0A829NME4_RUMGN	topB	DNA topoisomerase 3
F1-2_HenkeLab.08937.08937.4	C:\Users\bathy\Downloads\fragpipe\henke\interact-F1-2_HenkeLab.pep.xml	KFTAQVYVLTKDEGGR		K	H	16	4	1005.45	1810.96	1810.96	453.748	453.747	1810.96	453.747	-0.0003	0.6765	-0.9288	0.00643058	17.267	0	0.999	2	2	307	322	0			TRUE	tr|A0A829NQ02|A0A829NQ02_RUMGN	A0A829NQ02	A0A829NQ02_RUMGN	tuf	Elongation factor Tu
F1-2_HenkeLab.08952.08952.3	C:\Users\bathy\Downloads\fragpipe\henke\interact-F1-2_HenkeLab.pep.xml	FGGNVTDVDEWGKRR		R	F	15	3	1007.01	1734.84	1734.84	579.289	579.288	1734.84	579.288	-0.0013	0.6648	-0.8656	0.0116591	12.863	4.896	0.9978	2	2	74	88	0			TRUE	tr|A0A829NRJ1|A0A829NRJ1_RUMGN	A0A829NRJ1	A0A829NRJ1_RUMGN	rpsF	30S ribosomal protein S6
F1-2_HenkeLab.08960.08960.2	C:\Users\bathy\Downloads\fragpipe\henke\interact-F1-2_HenkeLab.pep.xml	LVAALPTIKK		R	L	10	2	1008	1052.7	1052.7	527.357	527.355	1052.7	527.355	0.0004	0.8243	-0.8646	0.105196	10.412	6.505	0.9688	2	1	38	47	0			TRUE	tr|A0A829NQ17|A0A829NQ17_RUMGN	A0A829NQ17	A0A829NQ17_RUMGN	pgk	Phosphoglycerate kinase
F1-2_HenkeLab.08975.08975.3	C:\Users\bathy\Downloads\fragpipe\henke\interact-F1-2_HenkeLab.pep.xml	MRFIIQR		-	V	7	3	1009.59	962.549	962.549	321.857	321.857	962.548	321.857	0.0005	0.7729	-0.6422	0.314232	8.511	0	0.9831	2	1	1	7	0			TRUE	tr|A0A829NS07|A0A829NS07_RUMGN	A0A829NS07	A0A829NS07_RUMGN	dtd	D-aminoacyl-tRNA deacylase
F1-2_HenkeLab.09012.09012.0	C:\Users\bathy\Downloads\fragpipe\henke\interact-F1-2_HenkeLab.pep.xml	GTYEYQFAR		R	Y	9	2	1012.85	1133.52	1133.51	567.765	567.765	1133.51	567.764	0.0008	0.9378	-0.9157	0.395594	9.111	0	0.9943	2	0	663	671	0			TRUE	tr|A0A829NBU8|A0A829NBU8_RUMGN	A0A829NBU8	A0A829NBU8_RUMGN	HMPREF1201_02673	Translation elongation factor G
F1-2_HenkeLab.09019.09019.2	C:\Users\bathy\Downloads\fragpipe\henke\interact-F1-2_HenkeLab.pep.xml	FGGNVTDVDEWGKRR		R	F	15	2	1013.58	1734.85	1734.85	868.431	868.43	1734.84	868.429	0.0019	0.6964	-0.8507	0.00379752	19.182	0	0.9933	2	2	74	88	0			TRUE	tr|A0A829NRJ1|A0A829NRJ1_RUMGN	A0A829NRJ1	A0A829NRJ1_RUMGN	rpsF	30S ribosomal protein S6
F1-2_HenkeLab.09021.09021.3	C:\Users\bathy\Downloads\fragpipe\henke\interact-F1-2_HenkeLab.pep.xml	LDHPELPLR		R	K	9	3	1013.78	1088.6	1088.6	363.873	363.873	1088.6	363.873	-0.0015	0.9186	-0.942	0.0174783	13.53	0	0.9789	2	0	20	28	0			TRUE	tr|A0A829NX50|A0A829NX50_RUMGN	A0A829NX50	A0A829NX50_RUMGN	HMPREF1201_00004	Transposase
F1-2_HenkeLab.09035.09035.2	C:\Users\bathy\Downloads\fragpipe\henke\interact-F1-2_HenkeLab.pep.xml	KFTAQVYVLTKDEGGR		K	H	16	2	1015.26	1810.96	1810.96	906.487	906.486	1810.96	906.486	0.0007	0.9159	-0.9404	4.454e-10	46.905	7.601	0.9999	2	2	307	322	0			TRUE	tr|A0A829NQ02|A0A829NQ02_RUMGN	A0A829NQ02	A0A829NQ02_RUMGN	tuf	Elongation factor Tu
F1-2_HenkeLab.09059.09059.3	C:\Users\bathy\Downloads\fragpipe\henke\interact-F1-2_HenkeLab.pep.xml	TTVQTPVKTAEEVTSAQTAK		K	K	20	3	1017.69	2090.1	2090.09	697.706	697.705	2089.09	697.371	1.0026	0.7127	-0.89	7.66479e-05	24.962	0	1	2	1	53	72	0			TRUE	tr|A0A829NPV9|A0A829NPV9_RUMGN	A0A829NPV9	A0A829NPV9_RUMGN	HMPREF1201_01452	DNA-binding protein
F1-2_HenkeLab.09060.09060.0	C:\Users\bathy\Downloads\fragpipe\henke\interact-F1-2_HenkeLab.pep.xml	KLLEQSGFETAAVR		K	V	14	3	1017.76	1549.84	1549.84	517.621	517.62	1547.83	516.951	2.0091	0.819	-0.8704	0.0909913	12.664	7.267	0.9813	2	1	27	40	0			TRUE	tr|A0A829NVZ9|A0A829NVZ9_RUMGN	A0A829NVZ9	A0A829NVZ9_RUMGN	HMPREF1201_00335	MoaB/Mog domain-containing protein
F1-2_HenkeLab.09065.09065.2	C:\Users\bathy\Downloads\fragpipe\henke\interact-F1-2_HenkeLab.pep.xml	KLLEQSGFETAAVR		K	V	14	2	1018.32	1547.83	1547.83	774.923	774.923	1547.83	774.923	0.0004	0.9813	-0.8795	3.03564e-06	33.571	10.926	0.9996	2	1	27	40	0			TRUE	tr|A0A829NVZ9|A0A829NVZ9_RUMGN	A0A829NVZ9	A0A829NVZ9_RUMGN	HMPREF1201_00335	MoaB/Mog domain-containing protein
F1-2_HenkeLab.09066.09066.2	C:\Users\bathy\Downloads\fragpipe\henke\interact-F1-2_HenkeLab.pep.xml	VTQDTVLSPTDVR		K	N	13	2	1018.45	1429.74	1429.74	715.879	715.878	1429.74	715.878	-0.0003	0.9677	-0.9141	0.000532721	22.594	0	0.9991	2	0	229	241	0			TRUE	tr|A0A829NUL8|A0A829NUL8_RUMGN	A0A829NUL8	A0A829NUL8_RUMGN	HMPREF1201_00239	NADP-dependent oxidoreductase domain-containing protein
F1-2_HenkeLab.09067.09067.0	C:\Users\bathy\Downloads\fragpipe\henke\interact-F1-2_HenkeLab.pep.xml	HELISVQIK		K	L	9	2	1018.52	1066.62	1066.62	534.319	534.318	1065.62	533.816	1.0041	0.2605	-0.881	0.862979	9.756	0	0.9203	2	0	94	102	0			TRUE	tr|A0A829NV89|A0A829NV89_RUMGN	A0A829NV89	A0A829NV89_RUMGN	HMPREF1201_00085	Cell division protein ZapA
F1-2_HenkeLab.09071.09071.0	C:\Users\bathy\Downloads\fragpipe\henke\interact-F1-2_HenkeLab.pep.xml	AGEFTSSVTIAK		K	G	12	2	1018.91	1211.63	1211.63	606.822	606.822	1209.62	605.819	2.0056	0.8881	-0.8603	0.000346405	20.944	10.043	0.9988	2	0	26	37	0			TRUE	tr|A0A829NRK3|A0A829NRK3_RUMGN	A0A829NRK3	A0A829NRK3_RUMGN	HMPREF1201_00601	HPr domain-containing protein
F1-2_HenkeLab.09076.09076.0	C:\Users\bathy\Downloads\fragpipe\henke\interact-F1-2_HenkeLab.pep.xml	IMDNVLR		R	Y	7	1	1019.38	859.46	859.46	860.468	860.467	859.459	860.466	0.0015	0.6456	-0.8599	0.152757	9.764	0	0.9209	2	0	122	128	0			TRUE	tr|A0A829NRJ1|A0A829NRJ1_RUMGN	A0A829NRJ1	A0A829NRJ1_RUMGN	rpsF	30S ribosomal protein S6
F1-2_HenkeLab.09078.09078.2	C:\Users\bathy\Downloads\fragpipe\henke\interact-F1-2_HenkeLab.pep.xml	ETAATLAEEYK		R	T	11	2	1019.62	1224.59	1224.59	613.301	613.301	1224.59	613.301	-0.0007	0.6227	-0.6872	0.199871	10.297	0	0.9787	2	0	50	60	0			TRUE	tr|A0A829NPX9|A0A829NPX9_RUMGN	A0A829NPX9	A0A829NPX9_RUMGN	HMPREF1201_02497	Orotate phosphoribosyltransferase
F1-2_HenkeLab.09086.09086.3	C:\Users\bathy\Downloads\fragpipe\henke\interact-F1-2_HenkeLab.pep.xml	SESPFLLKPK		K	T	10	3	1020.47	1144.65	1144.65	382.557	382.557	1144.65	382.557	-0.0001	0.3478	-0.8635	1.90546	7.38	0	0.9169	2	1	348	357	0			TRUE	tr|A0A829NR79|A0A829NR79_RUMGN	A0A829NR79	A0A829NR79_RUMGN	mutL	DNA mismatch repair protein MutL
F1-2_HenkeLab.09114.09114.0	C:\Users\bathy\Downloads\fragpipe\henke\interact-F1-2_HenkeLab.pep.xml	AGEFTSSVTIAK		K	G	12	2	1023.14	1210.63	1210.63	606.321	606.32	1209.62	605.819	1.0023	0.7652	-0.8491	0.0744732	15.012	9.938	0.9885	2	0	26	37	0			TRUE	tr|A0A829NRK3|A0A829NRK3_RUMGN	A0A829NRK3	A0A829NRK3_RUMGN	HMPREF1201_00601	HPr domain-containing protein
F1-2_HenkeLab.09120.09120.0	C:\Users\bathy\Downloads\fragpipe\henke\interact-F1-2_HenkeLab.pep.xml	AGEFTSSVTIAK		K	G	12	2	1023.57	1212.63	1212.63	607.324	607.323	1209.62	605.819	3.0079	0.7496	-0.8482	0.000241849	20.655	10.491	0.9991	2	0	26	37	0			TRUE	tr|A0A829NRK3|A0A829NRK3_RUMGN	A0A829NRK3	A0A829NRK3_RUMGN	HMPREF1201_00601	HPr domain-containing protein
F1-2_HenkeLab.09145.09145.3	C:\Users\bathy\Downloads\fragpipe\henke\interact-F1-2_HenkeLab.pep.xml	APIRESGNVAGSAPIAVVGPK		K	G	21	3	1026	1989.1	1989.1	664.042	664.041	1989.1	664.041	0.0009	0.762	-0.8578	9.80054e-05	17.535	0	0.999	2	1	113	133	0			TRUE	tr|A0A829NHL3|A0A829NHL3_RUMGN	A0A829NHL3	A0A829NHL3_RUMGN	HMPREF1201_02340	Phosphate propanoyltransferase
F1-2_HenkeLab.09178.09178.2	C:\Users\bathy\Downloads\fragpipe\henke\interact-F1-2_HenkeLab.pep.xml	LVGIITNR		K	D	8	2	1029.1	884.544	884.544	443.279	443.279	884.544	443.279	-0.0003	0.8806	-0.9418	1.84502	6.436	0	0.9552	2	0	129	136	0			TRUE	tr|A0A829NVX6|A0A829NVX6_RUMGN	A0A829NVX6	A0A829NVX6_RUMGN	guaB	Inosine-5'-monophosphate dehydrogenase
F1-2_HenkeLab.09207.09207.0	C:\Users\bathy\Downloads\fragpipe\henke\interact-F1-2_HenkeLab.pep.xml	KFTAQVYVLTKDEGGR		K	H	16	3	1032.19	1810.96	1810.96	604.66	604.66	1810.96	604.66	-0.0006	0.4833	-0.8586	0.307256	10.55	0	0.9793	2	2	307	322	0			TRUE	tr|A0A829NQ02|A0A829NQ02_RUMGN	A0A829NQ02	A0A829NQ02_RUMGN	tuf	Elongation factor Tu
F1-2_HenkeLab.09216.09216.0	C:\Users\bathy\Downloads\fragpipe\henke\interact-F1-2_HenkeLab.pep.xml	AGEFTSSVTIAK		K	G	12	2	1033.25	1208.64	1208.64	605.328	605.328	1209.62	605.819	-0.9824	0.7685	-0.8124	0.0932717	14.621	9.077	0.8739	2	0	26	37	0			TRUE	tr|A0A829NRK3|A0A829NRK3_RUMGN	A0A829NRK3	A0A829NRK3_RUMGN	HMPREF1201_00601	HPr domain-containing protein
F1-2_HenkeLab.09231.09231.2	C:\Users\bathy\Downloads\fragpipe\henke\interact-F1-2_HenkeLab.pep.xml	TTVQTPVKTAEEVTSAQTAK		K	K	20	2	1034.81	2089.09	2089.09	1045.55	1045.55	2089.09	1045.55	0.0024	0.8059	-0.8091	5.42001e-08	39.564	0	1	2	1	53	72	0			TRUE	tr|A0A829NPV9|A0A829NPV9_RUMGN	A0A829NPV9	A0A829NPV9_RUMGN	HMPREF1201_01452	DNA-binding protein
F1-2_HenkeLab.09254.09254.2	C:\Users\bathy\Downloads\fragpipe\henke\interact-F1-2_HenkeLab.pep.xml	ANVSVYNIEGK		M	E	11	2	1037.19	1192.61	1192.61	597.312	597.311	1192.61	597.312	-0.0015	0.7793	-0.7885	0.0186423	16.418	9.709	0.9911	2	0	2	12	0			TRUE	tr|A0A829NG79|A0A829NG79_RUMGN	A0A829NG79	A0A829NG79_RUMGN	rplD	50S ribosomal protein L4
F1-2_HenkeLab.09264.09264.3	C:\Users\bathy\Downloads\fragpipe\henke\interact-F1-2_HenkeLab.pep.xml	TNIIHVPIGK		K	A	10	3	1038.07	1090.65	1090.65	364.557	364.557	1090.65	364.557	0	0.6604	-0.8768	0.323594	9.46	6.844	0.9741	2	0	168	177	0			TRUE	tr|A0A829NTV6|A0A829NTV6_RUMGN	A0A829NTV6	A0A829NTV6_RUMGN	rplA	50S ribosomal protein L1
F1-2_HenkeLab.09280.09280.5	C:\Users\bathy\Downloads\fragpipe\henke\interact-F1-2_HenkeLab.pep.xml	HTKPSAANQNGGIVHQEGYIDASNVMLLHDGK	HTKPSAANQNGGIVHQEGYIDASNVM[147]LLHDGK	K	A	32	5	1039.73	3417.66	3417.66	684.539	684.539	3416.65	684.338	1.0041	0.9182	-0.751	9.59954e-05	24.571	0	1	2	1	47	78	0	26M(15.9949)		TRUE	tr|A0A829NG68|A0A829NG68_RUMGN	A0A829NG68	A0A829NG68_RUMGN	rplX	50S ribosomal protein L24
F1-2_HenkeLab.09304.09304.2	C:\Users\bathy\Downloads\fragpipe\henke\interact-F1-2_HenkeLab.pep.xml	GVVILGISKDSVASHK		K	R	16	2	1042.19	1608.92	1608.92	805.468	805.467	1608.92	805.467	-0.0001	0.8862	-0.9025	8.41396e-08	36.8	8.616	1	2	1	62	77	0			TRUE	tr|A0A829NRC1|A0A829NRC1_RUMGN	A0A829NRC1	A0A829NRC1_RUMGN	HMPREF1201_01639	Thioredoxin domain-containing protein
F1-2_HenkeLab.09305.09305.4	C:\Users\bathy\Downloads\fragpipe\henke\interact-F1-2_HenkeLab.pep.xml	HTKPSAANQNGGIVHQEGYIDASNVMLLHDGK	HTKPSAANQNGGIVHQEGYIDASNVM[147]LLHDGK	K	A	32	4	1042.29	3416.66	3416.66	855.171	855.171	3416.65	855.17	0.0029	0.8543	-0.754	8.21297e-05	22.842	0	0.9999	2	1	47	78	0	26M(15.9949)		TRUE	tr|A0A829NG68|A0A829NG68_RUMGN	A0A829NG68	A0A829NG68_RUMGN	rplX	50S ribosomal protein L24
F1-2_HenkeLab.09308.09308.3	C:\Users\bathy\Downloads\fragpipe\henke\interact-F1-2_HenkeLab.pep.xml	TVGSGKVATIIE		R	-	12	3	1042.59	1173.66	1173.66	392.228	392.226	1173.66	392.227	-0.0036	0.5	-0.8495	0.444631	7.908	0	0.8621	2	1	386	397	0			TRUE	tr|A0A829NQ02|A0A829NQ02_RUMGN	A0A829NQ02	A0A829NQ02_RUMGN	tuf	Elongation factor Tu
F1-2_HenkeLab.09323.09323.3	C:\Users\bathy\Downloads\fragpipe\henke\interact-F1-2_HenkeLab.pep.xml	AMPAELSWKEKMETAK		K	A	16	3	1043.95	1848.92	1848.91	617.312	617.312	1848.91	617.311	0.0017	0.4352	-0.7704	0.00275867	19.37	9.566	0.9984	2	2	12	27	0			TRUE	tr|A0A829NSG3|A0A829NSG3_RUMGN	A0A829NSG3	A0A829NSG3_RUMGN	HMPREF1201_01266	Xylose isomerase-like TIM barrel domain-containing protein
F1-2_HenkeLab.09326.09326.4	C:\Users\bathy\Downloads\fragpipe\henke\interact-F1-2_HenkeLab.pep.xml	ITKVPLQDVAGKLK		K	M	14	4	1044.34	1508.93	1508.93	378.24	378.24	1508.93	378.24	0.0007	0.7887	-0.9136	0.158216	8.703	0	0.9926	2	2	323	336	0			TRUE	tr|A0A829NSA3|A0A829NSA3_RUMGN	A0A829NSA3	A0A829NSA3_RUMGN	pfkA	ATP-dependent 6-phosphofructokinase
F1-2_HenkeLab.09370.09370.2	C:\Users\bathy\Downloads\fragpipe\henke\interact-F1-2_HenkeLab.pep.xml	MKVILLQDVK	M[147]KVILLQDVK	-	A	10	2	1048.57	1201.71	1201.71	601.862	601.862	1201.71	601.862	-0.0002	0.898	-0.5585	0.000557507	23.515	9.475	0.9674	2	1	1	10	0	1M(15.9949)		TRUE	tr|A0A829NVG4|A0A829NVG4_RUMGN	A0A829NVG4	A0A829NVG4_RUMGN	rplI	50S ribosomal protein L9
F1-2_HenkeLab.09396.09396.0	C:\Users\bathy\Downloads\fragpipe\henke\interact-F1-2_HenkeLab.pep.xml	MKVILLQDVK	M[147]KVILLQDVK	-	A	10	3	1051.39	1201.71	1201.71	401.577	401.577	1201.71	401.577	-0.0003	0.5962	-0.5629	0.401328	9.086	0	0.9721	2	1	1	10	0	1M(15.9949)		TRUE	tr|A0A829NVG4|A0A829NVG4_RUMGN	A0A829NVG4	A0A829NVG4_RUMGN	rplI	50S ribosomal protein L9
F1-2_HenkeLab.09430.09430.0	C:\Users\bathy\Downloads\fragpipe\henke\interact-F1-2_HenkeLab.pep.xml	AGEFTSSVTIAK		K	G	12	2	1054.84	1209.62	1209.62	605.82	605.819	1209.62	605.819	0	0.7896	-0.7772	0.00117523	13.301	9.595	0.9964	2	0	26	37	0			TRUE	tr|A0A829NRK3|A0A829NRK3_RUMGN	A0A829NRK3	A0A829NRK3_RUMGN	HMPREF1201_00601	HPr domain-containing protein
F1-2_HenkeLab.09436.09436.0	C:\Users\bathy\Downloads\fragpipe\henke\interact-F1-2_HenkeLab.pep.xml	EITTVTGYVR		R	G	10	2	1055.43	1137.61	1137.6	569.81	569.809	1137.6	569.809	0.0014	0.9047	-0.8707	1.5188	8.774	7.351	0.9706	2	0	83	92	0			TRUE	tr|A0A829NL66|A0A829NL66_RUMGN	A0A829NL66	A0A829NL66_RUMGN	HMPREF1201_00222	Cys-tRNA(Pro)/Cys-tRNA(Cys) deacylase
F1-2_HenkeLab.09448.09448.2	C:\Users\bathy\Downloads\fragpipe\henke\interact-F1-2_HenkeLab.pep.xml	MELVTVR		-	E	7	2	1056.53	846.466	846.464	424.24	424.239	846.463	424.239	0.0005	0.9694	-0.941	0.0573786	14.465	9.03	0.9932	2	0	1	7	0			TRUE	tr|A0A829NIJ4|A0A829NIJ4_RUMGN	A0A829NIJ4	A0A829NIJ4_RUMGN	asnS	Asparagine--tRNA ligase
F1-2_HenkeLab.09453.09453.3	C:\Users\bathy\Downloads\fragpipe\henke\interact-F1-2_HenkeLab.pep.xml	GYIHSTESFGSVDGPGVR		K	F	18	3	1057.07	1863.88	1863.89	622.302	622.305	1863.88	622.299	0.0195	0.7968	-0.8919	0.260804	10.828	0	0.9699	2	0	3	20	0			TRUE	tr|A0A829NNG8|A0A829NNG8_RUMGN	A0A829NNG8	A0A829NNG8_RUMGN	HMPREF1201_01081	Pyruvate formate-lyase-activating enzyme
F1-2_HenkeLab.09480.09480.2	C:\Users\bathy\Downloads\fragpipe\henke\interact-F1-2_HenkeLab.pep.xml	ALVDDPDSVAVSER		K	Q	14	2	1059.71	1471.71	1471.71	736.865	736.864	1471.72	736.865	-0.0011	0.869	-0.8462	0.00379533	18.183	0	0.9983	2	0	11	24	0			TRUE	tr|A0A829NL81|A0A829NL81_RUMGN	A0A829NL81	A0A829NL81_RUMGN	khpA	RNA-binding protein KhpA
F1-2_HenkeLab.09481.09481.3	C:\Users\bathy\Downloads\fragpipe\henke\interact-F1-2_HenkeLab.pep.xml	HASDYDDFYIASKEESER		R	Q	18	3	1059.78	2160.93	2160.93	721.317	721.316	2160.92	721.315	0.0017	0.7294	-0.8288	0.0300089	13.591	0	0.9955	2	1	100	117	0			TRUE	tr|A0A829NM75|A0A829NM75_RUMGN	A0A829NM75	A0A829NM75_RUMGN	HMPREF1201_00785	HEPN domain-containing protein
F1-2_HenkeLab.09508.09508.0	C:\Users\bathy\Downloads\fragpipe\henke\interact-F1-2_HenkeLab.pep.xml	AMAQQALGMVETR	AM[147]AQQALGMVETR	M	G	13	2	1062.21	1421.68	1421.68	711.85	711.849	1420.68	711.347	1.004	0.9796	-0.5434	8.66962e-06	28.748	7.167	0.9996	2	0	2	14	0	2M(15.9949)		TRUE	tr|A0A829NQZ2|A0A829NQZ2_RUMGN	A0A829NQZ2	A0A829NQZ2_RUMGN	HMPREF1201_02337	Propanediol utilization protein PduA
F1-2_HenkeLab.09543.09543.2	C:\Users\bathy\Downloads\fragpipe\henke\interact-F1-2_HenkeLab.pep.xml	TVGSGKVATIIE		R	-	12	2	1065.75	1173.66	1173.66	587.838	587.837	1173.66	587.837	0.0001	0.5	-0.8754	0.747739	7.005	0	0.9	2	1	386	397	0			TRUE	tr|A0A829NQ02|A0A829NQ02_RUMGN	A0A829NQ02	A0A829NQ02_RUMGN	tuf	Elongation factor Tu
F1-2_HenkeLab.09545.09545.3	C:\Users\bathy\Downloads\fragpipe\henke\interact-F1-2_HenkeLab.pep.xml	TLKEVSQFVSEK		K	L	12	3	1065.96	1393.75	1393.75	465.589	465.589	1393.75	465.589	0.0004	0.7744	-0.8836	1.28677	11.062	9.206	0.9735	2	1	116	127	0			TRUE	tr|A0A829NI46|A0A829NI46_RUMGN	A0A829NI46	A0A829NI46_RUMGN	HMPREF1201_01974	Transcription regulator AsnC/Lrp ligand binding domain-containing protein
F1-2_HenkeLab.09558.09558.2	C:\Users\bathy\Downloads\fragpipe\henke\interact-F1-2_HenkeLab.pep.xml	MVDPQDGIIK		K	E	10	2	1067.11	1114.57	1114.57	558.292	558.291	1114.57	558.292	-0.0014	0.6985	-0.9372	0.115545	10.249	0	0.9764	2	0	337	346	0			TRUE	tr|A0A829NSA3|A0A829NSA3_RUMGN	A0A829NSA3	A0A829NSA3_RUMGN	pfkA	ATP-dependent 6-phosphofructokinase
F1-2_HenkeLab.09581.09581.3	C:\Users\bathy\Downloads\fragpipe\henke\interact-F1-2_HenkeLab.pep.xml	DGVKILGNGELTK		R	K	13	3	1069.35	1342.75	1342.75	448.59	448.59	1342.75	448.589	0.0015	0.8013	-0.9084	0.0556545	14.518	0	0.9962	2	1	107	119	0			TRUE	tr|A0A829NPQ8|A0A829NPQ8_RUMGN	A0A829NPQ8	A0A829NPQ8_RUMGN	rplO	50S ribosomal protein L15
F1-2_HenkeLab.09590.09590.3	C:\Users\bathy\Downloads\fragpipe\henke\interact-F1-2_HenkeLab.pep.xml	KFTAQVYVLTKDEGGR		K	H	16	3	1070.22	1810.96	1810.96	604.661	604.66	1810.96	604.66	-0.0002	0.5746	-0.8072	0.000542313	14.563	0	0.9892	2	2	307	322	0			TRUE	tr|A0A829NQ02|A0A829NQ02_RUMGN	A0A829NQ02	A0A829NQ02_RUMGN	tuf	Elongation factor Tu
F1-2_HenkeLab.09592.09592.2	C:\Users\bathy\Downloads\fragpipe\henke\interact-F1-2_HenkeLab.pep.xml	TLKEVSQFVSEK		K	L	12	2	1070.36	1393.75	1393.75	697.881	697.88	1393.75	697.88	0	0.6985	-0.8878	0.460787	10.846	0	0.9752	2	1	116	127	0			TRUE	tr|A0A829NI46|A0A829NI46_RUMGN	A0A829NI46	A0A829NI46_RUMGN	HMPREF1201_01974	Transcription regulator AsnC/Lrp ligand binding domain-containing protein
F1-2_HenkeLab.09599.09599.3	C:\Users\bathy\Downloads\fragpipe\henke\interact-F1-2_HenkeLab.pep.xml	NMDAYYVETKEEAVAK		R	A	16	3	1071.16	1859.86	1859.86	620.962	620.961	1859.86	620.961	-0.0009	0.4532	-0.8111	0.0443779	14.685	9.154	0.9857	2	1	23	38	0			TRUE	tr|A0A829NNS0|A0A829NNS0_RUMGN	A0A829NNS0	A0A829NNS0_RUMGN	HMPREF1201_01732	LUD domain-containing protein
F1-2_HenkeLab.09627.09627.3	C:\Users\bathy\Downloads\fragpipe\henke\interact-F1-2_HenkeLab.pep.xml	KIEAEQMKENAPEFNVGDTVK		R	V	21	3	1074.15	2376.16	2376.16	793.061	793.061	2376.16	793.062	-0.0014	0.754	-0.9333	0.00553669	15.527	0	0.9979	2	2	7	27	0			TRUE	tr|A0A829NP62|A0A829NP62_RUMGN	A0A829NP62	A0A829NP62_RUMGN	rplS	50S ribosomal protein L19
F1-2_HenkeLab.09644.09644.3	C:\Users\bathy\Downloads\fragpipe\henke\interact-F1-2_HenkeLab.pep.xml	RIMDMGITKGSQVYVR		R	K	16	3	1075.58	1852.97	1852.97	618.663	618.662	1852.97	618.662	0.0003	0.8346	-0.9307	0.0146893	14.832	0	0.9975	2	2	27	42	0			TRUE	tr|A0A829NMH2|A0A829NMH2_RUMGN	A0A829NMH2	A0A829NMH2_RUMGN	HMPREF1201_00885	Ferrous iron transporter FeoA domain-containing protein
F1-2_HenkeLab.09700.09700.2	C:\Users\bathy\Downloads\fragpipe\henke\interact-F1-2_HenkeLab.pep.xml	SVEEIVG		K	-	7	2	1081.04	731.371	731.37	366.693	366.692	731.37	366.692	0.0001	0.758	-0.8534	0.0230144	8.052	0	0.9911	2	0	163	169	0			TRUE	tr|A0A829NUK6|A0A829NUK6_RUMGN	A0A829NUK6	A0A829NUK6_RUMGN	rpsE	30S ribosomal protein S5
F1-2_HenkeLab.09746.09746.0	C:\Users\bathy\Downloads\fragpipe\henke\interact-F1-2_HenkeLab.pep.xml	EATLQEITSAK		R	N	11	2	1085.4	1189.62	1189.62	595.817	595.816	1189.62	595.817	-0.0007	0.9047	-0.7302	0.00100491	19.887	8.933	0.999	2	0	15	25	0			TRUE	tr|A0A829NK52|A0A829NK52_RUMGN	A0A829NK52	A0A829NK52_RUMGN	HMPREF1201_00037	J domain-containing protein
F1-2_HenkeLab.09784.09784.2	C:\Users\bathy\Downloads\fragpipe\henke\interact-F1-2_HenkeLab.pep.xml	ADIPLNAYGR		R	E	10	2	1089.06	1088.56	1088.56	545.288	545.287	1088.56	545.288	-0.0024	0.7707	-0.8865	1.44129	6.865	0	0.9621	2	0	23	32	0			TRUE	tr|A0A829NM31|A0A829NM31_RUMGN	A0A829NM31	A0A829NM31_RUMGN	HMPREF1201_02586	Phosphoglycerate mutase
F1-2_HenkeLab.09798.09798.0	C:\Users\bathy\Downloads\fragpipe\henke\interact-F1-2_HenkeLab.pep.xml	AMAQQALGMVETR	AM[147]AQQALGMVETR	M	G	13	2	1090.56	1420.68	1420.68	711.347	711.347	1420.68	711.347	-0.0014	0.9845	-0.5525	8.60632e-05	28.933	7.327	0.9999	2	0	2	14	0	2M(15.9949)		TRUE	tr|A0A829NQZ2|A0A829NQZ2_RUMGN	A0A829NQZ2	A0A829NQZ2_RUMGN	HMPREF1201_02337	Propanediol utilization protein PduA
F1-2_HenkeLab.09802.09802.3	C:\Users\bathy\Downloads\fragpipe\henke\interact-F1-2_HenkeLab.pep.xml	LIVDIKEVK		K	R	9	3	1090.93	1055.66	1055.66	352.894	352.894	1055.66	352.894	0	0.7147	-0.9138	0.374757	8.205	0	0.9866	2	1	98	106	0			TRUE	tr|A0A829NLX4|A0A829NLX4_RUMGN	A0A829NLX4	A0A829NLX4_RUMGN	rpsC	30S ribosomal protein S3
F1-2_HenkeLab.09803.09803.2	C:\Users\bathy\Downloads\fragpipe\henke\interact-F1-2_HenkeLab.pep.xml	LVMEAAEVYEKR		R	G	12	2	1091.06	1436.73	1436.73	719.375	719.374	1436.73	719.374	0.0007	0.8703	-0.9008	2.07755e-06	23.457	10.86	0.9992	2	1	115	126	0			TRUE	tr|A0A829NP75|A0A829NP75_RUMGN	A0A829NP75	A0A829NP75_RUMGN	HMPREF1201_01149	Dehydratase small subunit
F1-2_HenkeLab.09820.09820.2	C:\Users\bathy\Downloads\fragpipe\henke\interact-F1-2_HenkeLab.pep.xml	ESGNVAGSAPIAVVGPK		R	G	17	2	1092.63	1551.83	1551.83	776.922	776.92	1551.83	776.92	-0.0001	0.9166	-0.853	0.0024632	20.934	10.172	0.9998	2	0	117	133	0			TRUE	tr|A0A829NHL3|A0A829NHL3_RUMGN	A0A829NHL3	A0A829NHL3_RUMGN	HMPREF1201_02340	Phosphate propanoyltransferase
F1-2_HenkeLab.09833.09833.2	C:\Users\bathy\Downloads\fragpipe\henke\interact-F1-2_HenkeLab.pep.xml	EITGLGLK		R	E	8	2	1093.72	829.491	829.491	415.753	415.753	829.491	415.753	-0.0003	0.9224	-0.8908	1.72584	10.552	9.06	0.9838	2	0	79	86	0			TRUE	tr|A0A829NJY1|A0A829NJY1_RUMGN	A0A829NJY1	A0A829NJY1_RUMGN	rplL	50S ribosomal protein L7/L12
F1-2_HenkeLab.09894.09894.3	C:\Users\bathy\Downloads\fragpipe\henke\interact-F1-2_HenkeLab.pep.xml	MKELVEVIAK		-	A	10	3	1099.6	1158.67	1158.67	387.23	387.229	1158.67	387.23	-0.0014	0.9136	-0.8591	0.141824	13.893	10.877	0.9955	2	1	1	10	0			TRUE	tr|A0A829NL81|A0A829NL81_RUMGN	A0A829NL81	A0A829NL81_RUMGN	khpA	RNA-binding protein KhpA
F1-2_HenkeLab.09900.09900.5	C:\Users\bathy\Downloads\fragpipe\henke\interact-F1-2_HenkeLab.pep.xml	HTKPSAANQNGGIVHQEGYIDASNVMLLHDGK	HTKPSAANQNGGIVHQEGYIDASNVM[147]LLHDGK	K	A	32	5	1100.38	3419.65	3419.64	684.937	684.936	3416.65	684.338	2.9914	0.8852	-0.8018	0.000637529	19.282	0	0.9995	2	1	47	78	0	26M(15.9949)		TRUE	tr|A0A829NG68|A0A829NG68_RUMGN	A0A829NG68	A0A829NG68_RUMGN	rplX	50S ribosomal protein L24
F1-2_HenkeLab.09904.09904.0	C:\Users\bathy\Downloads\fragpipe\henke\interact-F1-2_HenkeLab.pep.xml	KQVSIYPVAE		K	-	10	2	1100.9	1133.62	1133.61	567.815	567.814	1132.61	567.314	1.0017	0.8643	-0.8469	0.000892153	14.702	8.017	0.9821	2	1	85	94	0			TRUE	tr|A0A829NKM7|A0A829NKM7_RUMGN	A0A829NKM7	A0A829NKM7_RUMGN	rpmA	50S ribosomal protein L27
F1-2_HenkeLab.09905.09905.0	C:\Users\bathy\Downloads\fragpipe\henke\interact-F1-2_HenkeLab.pep.xml	LIVDIKEVK		K	R	9	2	1101.03	1055.66	1055.66	528.837	528.837	1055.66	528.837	0.0004	0.7823	-0.9364	0.107461	11.375	6.558	0.9788	2	1	98	106	0			TRUE	tr|A0A829NLX4|A0A829NLX4_RUMGN	A0A829NLX4	A0A829NLX4_RUMGN	rpsC	30S ribosomal protein S3
F1-2_HenkeLab.09907.09907.0	C:\Users\bathy\Downloads\fragpipe\henke\interact-F1-2_HenkeLab.pep.xml	GDVGAVKAAVETGADAAGR		R	L	19	3	1101.29	1714.87	1714.87	572.63	572.629	1713.86	572.295	1.0014	0.8516	-0.6074	4.54066e-05	23.686	8.147	1	2	1	51	69	0			TRUE	tr|A0A829NQZ2|A0A829NQZ2_RUMGN	A0A829NQZ2	A0A829NQZ2_RUMGN	HMPREF1201_02337	Propanediol utilization protein PduA
F1-2_HenkeLab.09932.09932.2	C:\Users\bathy\Downloads\fragpipe\henke\interact-F1-2_HenkeLab.pep.xml	NMSDPIADMLTR	NM[147]SDPIADM[147]LTR	M	I	12	2	1104.18	1394.62	1394.62	698.315	698.316	1394.62	698.316	0.0012	0.5902	-0.8841	0.262875	8.821	0	0.9227	2	0	2	13	0	2M(15.9949), 9M(15.9949)		TRUE	tr|A0A829NQ33|A0A829NQ33_RUMGN	A0A829NQ33	A0A829NQ33_RUMGN	rpsH	30S ribosomal protein S8
F1-2_HenkeLab.09974.09974.3	C:\Users\bathy\Downloads\fragpipe\henke\interact-F1-2_HenkeLab.pep.xml	KFTAQVYVLTKDEGGR		K	H	16	3	1108.14	1810.96	1810.96	604.66	604.66	1810.96	604.66	0.0012	0.7595	-0.7697	0.000132808	27.794	8.14	0.9983	2	2	307	322	0			TRUE	tr|A0A829NQ02|A0A829NQ02_RUMGN	A0A829NQ02	A0A829NQ02_RUMGN	tuf	Elongation factor Tu
F1-2_HenkeLab.10004.10004.2	C:\Users\bathy\Downloads\fragpipe\henke\interact-F1-2_HenkeLab.pep.xml	TYTDMEGLTPK		K	E	11	2	1111.17	1254.58	1254.58	628.298	628.298	1254.58	628.297	0.0012	0.8836	-0.9188	0.00167109	18.608	0	0.9996	2	0	37	47	0			TRUE	tr|A0A829NRX5|A0A829NRX5_RUMGN	A0A829NRX5	A0A829NRX5_RUMGN	HMPREF1201_00541	DegV family EDD domain-containing protein
F1-2_HenkeLab.10026.10026.2	C:\Users\bathy\Downloads\fragpipe\henke\interact-F1-2_HenkeLab.pep.xml	AGEFTSSVTIAK		K	G	12	2	1113.65	1211.64	1211.64	606.828	606.828	1209.62	605.819	2.0168	0.7479	-0.7216	0.0267997	13.861	7.86	0.9827	2	0	26	37	0			TRUE	tr|A0A829NRK3|A0A829NRK3_RUMGN	A0A829NRK3	A0A829NRK3_RUMGN	HMPREF1201_00601	HPr domain-containing protein
F1-2_HenkeLab.10063.10063.3	C:\Users\bathy\Downloads\fragpipe\henke\interact-F1-2_HenkeLab.pep.xml	GIDKEKVGQFAAEIR		K	D	15	3	1117.39	1658.87	1658.87	553.965	553.965	1659.89	554.305	-1.022	0.5888	-0.7427	0.235792	12.007	10.336	0.9407	2	2	136	150	0			TRUE	tr|A0A829NJL1|A0A829NJL1_RUMGN	A0A829NJL1	A0A829NJL1_RUMGN	rplF	50S ribosomal protein L6
F1-2_HenkeLab.10068.10068.2	C:\Users\bathy\Downloads\fragpipe\henke\interact-F1-2_HenkeLab.pep.xml	TINAELLAK		K	M	9	2	1117.81	971.565	971.565	486.79	486.79	971.565	486.79	-0.0003	0.7826	-0.932	0.0537341	13.579	7.716	0.9875	2	0	5	13	0			TRUE	tr|A0A829NV98|A0A829NV98_RUMGN	A0A829NV98	A0A829NV98_RUMGN	HMPREF1201_00095	DhaL domain-containing protein
F1-2_HenkeLab.10088.10088.4	C:\Users\bathy\Downloads\fragpipe\henke\interact-F1-2_HenkeLab.pep.xml	GIDKEKVGQFAAEIR		K	D	15	4	1119.73	1659.9	1659.9	415.981	415.981	1659.89	415.981	0.0012	0.777	-0.7406	2.39607	7.982	0	0.9631	2	2	136	150	0			TRUE	tr|A0A829NJL1|A0A829NJL1_RUMGN	A0A829NJL1	A0A829NJL1_RUMGN	rplF	50S ribosomal protein L6
F1-2_HenkeLab.10112.10112.4	C:\Users\bathy\Downloads\fragpipe\henke\interact-F1-2_HenkeLab.pep.xml	HTKPSAANQNGGIVHQEGYIDASNVMLLHDGK	HTKPSAANQNGGIVHQEGYIDASNVM[147]LLHDGK	K	A	32	4	1122.29	3419.65	3419.64	855.919	855.918	3416.65	855.17	2.9904	0.7765	-0.8507	3.09029e-05	19.54	0	0.9985	2	1	47	78	0	26M(15.9949)		TRUE	tr|A0A829NG68|A0A829NG68_RUMGN	A0A829NG68	A0A829NG68_RUMGN	rplX	50S ribosomal protein L24
F1-2_HenkeLab.10121.10121.2	C:\Users\bathy\Downloads\fragpipe\henke\interact-F1-2_HenkeLab.pep.xml	DYQKTNWWSK		K	T	10	2	1123.17	1354.63	1354.63	678.322	678.321	1354.63	678.322	-0.0029	0.7202	-0.8971	0.279737	11.713	0	0.9898	2	1	146	155	0			TRUE	tr|A0A829NK80|A0A829NK80_RUMGN	A0A829NK80	A0A829NK80_RUMGN	HMPREF1201_00067	DUF1697 domain-containing protein
F1-2_HenkeLab.10122.10122.4	C:\Users\bathy\Downloads\fragpipe\henke\interact-F1-2_HenkeLab.pep.xml	ADIFAAGDKVDATAISKGK		K	G	19	4	1123.25	1877	1876.99	470.257	470.256	1876.99	470.255	0.0043	0.6211	-0.8883	0.0529054	16.606	11.39	0.9907	2	2	116	134	0			TRUE	tr|A0A829NK89|A0A829NK89_RUMGN	A0A829NK89	A0A829NK89_RUMGN	rplC	50S ribosomal protein L3
F1-2_HenkeLab.10155.10155.2	C:\Users\bathy\Downloads\fragpipe\henke\interact-F1-2_HenkeLab.pep.xml	WLNNGAQPTEVVGK		K	I	14	2	1126.71	1511.78	1511.77	756.896	756.894	1511.77	756.894	0.0011	0.9434	-0.8637	8.6796e-05	27.746	10.673	1	2	0	59	72	0			TRUE	tr|A0A829NIW9|A0A829NIW9_RUMGN	A0A829NIW9	A0A829NIW9_RUMGN	rpsP	30S ribosomal protein S16
F1-2_HenkeLab.10159.10159.2	C:\Users\bathy\Downloads\fragpipe\henke\interact-F1-2_HenkeLab.pep.xml	AGEKDTDKIVSEMIK		K	L	15	2	1127.24	1662.85	1662.85	832.434	832.432	1662.85	832.432	-0.0004	0.5803	-0.8934	0.116044	14.325	6.703	0.9844	2	2	215	229	0			TRUE	tr|A0A829NS86|A0A829NS86_RUMGN	A0A829NS86	A0A829NS86_RUMGN	panC	Pantothenate synthetase
F1-2_HenkeLab.10174.10174.3	C:\Users\bathy\Downloads\fragpipe\henke\interact-F1-2_HenkeLab.pep.xml	FQNLIADVRK		K	N	10	3	1129.04	1202.68	1202.68	401.9	401.9	1202.68	401.9	0.0002	0.7599	-0.8966	1.25965	9.099	7.173	0.9875	2	1	178	187	0			TRUE	tr|A0A829NQE3|A0A829NQE3_RUMGN	A0A829NQE3	A0A829NQE3_RUMGN	HMPREF1201_02357	IclR family transcriptional regulator
F1-2_HenkeLab.10199.10199.0	C:\Users\bathy\Downloads\fragpipe\henke\interact-F1-2_HenkeLab.pep.xml	TLMVNLPGDAKEAK		K	E	14	2	1131.4	1486.79	1486.79	744.404	744.403	1485.79	743.9	1.0062	0.6912	-0.8552	0.126619	10.09	0	0.9503	2	1	122	135	0			TRUE	tr|A0A829NVZ9|A0A829NVZ9_RUMGN	A0A829NVZ9	A0A829NVZ9_RUMGN	HMPREF1201_00335	MoaB/Mog domain-containing protein
F1-2_HenkeLab.10221.10221.0	C:\Users\bathy\Downloads\fragpipe\henke\interact-F1-2_HenkeLab.pep.xml	MAQEALGMVETR		R	G	12	2	1133.31	1334.63	1334.63	668.323	668.322	1334.63	668.323	-0.002	0.7484	-0.8924	0.895365	7.692	0	0.9421	2	0	60	71	0			TRUE	tr|A0A829NDH7|A0A829NDH7_RUMGN	A0A829NDH7	A0A829NDH7_RUMGN	HMPREF1201_02339	Propanediol utilization protein PduA
F1-2_HenkeLab.10280.10280.3	C:\Users\bathy\Downloads\fragpipe\henke\interact-F1-2_HenkeLab.pep.xml	KFTAQVYVLTK		K	D	11	3	1139.2	1296.74	1296.74	433.255	433.255	1296.74	433.255	0.0001	0.7538	-0.8821	0.135441	14.973	10.992	0.9934	2	1	307	317	0			TRUE	tr|A0A829NQ02|A0A829NQ02_RUMGN	A0A829NQ02	A0A829NQ02_RUMGN	tuf	Elongation factor Tu
F1-2_HenkeLab.10294.10294.2	C:\Users\bathy\Downloads\fragpipe\henke\interact-F1-2_HenkeLab.pep.xml	TLMVNLPGDAKEAK		K	E	14	2	1140.59	1485.79	1485.79	743.901	743.902	1485.79	743.9	0.0026	0.9318	-0.869	7.38498e-05	23.39	8.955	0.9992	2	1	122	135	0			TRUE	tr|A0A829NVZ9|A0A829NVZ9_RUMGN	A0A829NVZ9	A0A829NVZ9_RUMGN	HMPREF1201_00335	MoaB/Mog domain-containing protein
F1-2_HenkeLab.10301.10301.0	C:\Users\bathy\Downloads\fragpipe\henke\interact-F1-2_HenkeLab.pep.xml	IDASNLELTEK		R	V	11	2	1141.29	1232.63	1232.63	617.324	617.324	1231.63	616.822	1.0042	0.4729	-0.8249	1.3366	6.996	0	0.8902	2	0	6	16	0			TRUE	tr|A0A829NUK6|A0A829NUK6_RUMGN	A0A829NUK6	A0A829NUK6_RUMGN	rpsE	30S ribosomal protein S5
F1-2_HenkeLab.10327.10327.0	C:\Users\bathy\Downloads\fragpipe\henke\interact-F1-2_HenkeLab.pep.xml	TREKYESLPLATLR		M	E	14	3	1143.89	1676.93	1676.93	559.984	559.984	1675.93	559.649	1.0047	0.8198	-0.7556	0.000125413	19.97	8.357	0.9997	2	2	2	15	0			TRUE	tr|A0A829NWR9|A0A829NWR9_RUMGN	A0A829NWR9	A0A829NWR9_RUMGN	rho	Transcription termination factor Rho
F1-2_HenkeLab.10345.10345.2	C:\Users\bathy\Downloads\fragpipe\henke\interact-F1-2_HenkeLab.pep.xml	KFTAQVYVLTK		K	D	11	2	1146.13	1296.75	1296.74	649.381	649.38	1296.74	649.379	0.0006	0.85	-0.8812	0.000616595	24.34	10.11	0.9987	2	1	307	317	0			TRUE	tr|A0A829NQ02|A0A829NQ02_RUMGN	A0A829NQ02	A0A829NQ02_RUMGN	tuf	Elongation factor Tu
F1-2_HenkeLab.10349.10349.3	C:\Users\bathy\Downloads\fragpipe\henke\interact-F1-2_HenkeLab.pep.xml	ATSSITKNFVVYGEK		M	Q	15	3	1146.58	1642.86	1642.86	548.627	548.627	1642.86	548.626	0.0015	0.7235	-0.9353	0.0201368	15.933	9.844	0.9968	2	1	2	16	0			TRUE	tr|A0A829NVD9|A0A829NVD9_RUMGN	A0A829NVD9	A0A829NVD9_RUMGN	HMPREF1201_01683	Uncharacterized protein
F1-2_HenkeLab.10352.10352.4	C:\Users\bathy\Downloads\fragpipe\henke\interact-F1-2_HenkeLab.pep.xml	TREKYESLPLATLR		M	E	14	4	1146.97	1675.93	1675.93	419.99	419.989	1675.93	419.989	0.0008	0.7564	-0.7561	0.216272	13.16	9.211	0.986	2	2	2	15	0			TRUE	tr|A0A829NWR9|A0A829NWR9_RUMGN	A0A829NWR9	A0A829NWR9_RUMGN	rho	Transcription termination factor Rho
F1-2_HenkeLab.10354.10354.4	C:\Users\bathy\Downloads\fragpipe\henke\interact-F1-2_HenkeLab.pep.xml	MKAAIFTLDTESYKAR	M[147]KAAIFTLDTESYKAR	-	K	16	4	1147.23	1859.95	1859.95	465.995	465.994	1859.94	465.993	0.0004	0.7494	-0.5661	0.000112933	22.438	8.261	0.9999	2	2	1	16	0	1M(15.9949)		TRUE	tr|A0A829NVZ9|A0A829NVZ9_RUMGN	A0A829NVZ9	A0A829NVZ9_RUMGN	HMPREF1201_00335	MoaB/Mog domain-containing protein
F1-2_HenkeLab.10377.10377.2	C:\Users\bathy\Downloads\fragpipe\henke\interact-F1-2_HenkeLab.pep.xml	MKPYTLGIYEK		-	A	11	2	1149.4	1341.7	1341.7	671.858	671.856	1341.7	671.857	-0.0035	0.8057	-0.921	0.0701455	13.116	4.904	0.9957	2	1	1	11	0			TRUE	tr|A0A829NSG3|A0A829NSG3_RUMGN	A0A829NSG3	A0A829NSG3_RUMGN	HMPREF1201_01266	Xylose isomerase-like TIM barrel domain-containing protein
F1-2_HenkeLab.10397.10397.0	C:\Users\bathy\Downloads\fragpipe\henke\interact-F1-2_HenkeLab.pep.xml	GYELSLR		R	K	7	2	1151.19	836.44	836.44	419.227	419.227	836.439	419.227	0.0004	0.9648	-0.9153	1.45453	10.27	8.493	0.9388	2	0	57	63	0			TRUE	tr|A0A829NMH2|A0A829NMH2_RUMGN	A0A829NMH2	A0A829NMH2_RUMGN	HMPREF1201_00885	Ferrous iron transporter FeoA domain-containing protein
F1-2_HenkeLab.10408.10408.3	C:\Users\bathy\Downloads\fragpipe\henke\interact-F1-2_HenkeLab.pep.xml	VISVPEEFKQEPSEEGQR		R	Y	18	3	1152.15	2087.02	2087.02	696.681	696.68	2087.02	696.68	0.0004	0.7106	-0.9075	0.00116681	20.232	7.509	0.9997	2	1	161	178	0			TRUE	tr|A0A829NPZ9|A0A829NPZ9_RUMGN	A0A829NPZ9	A0A829NPZ9_RUMGN	HMPREF1201_00984	Uncharacterized protein
F1-2_HenkeLab.10412.10412.0	C:\Users\bathy\Downloads\fragpipe\henke\interact-F1-2_HenkeLab.pep.xml	GYELSLR		R	K	7	2	1152.55	837.443	837.442	419.729	419.728	836.439	419.227	1.0031	0.9736	-0.9162	0.822243	9.84	7.923	0.9665	2	0	57	63	0			TRUE	tr|A0A829NMH2|A0A829NMH2_RUMGN	A0A829NMH2	A0A829NMH2_RUMGN	HMPREF1201_00885	Ferrous iron transporter FeoA domain-containing protein
F1-2_HenkeLab.10435.10435.0	C:\Users\bathy\Downloads\fragpipe\henke\interact-F1-2_HenkeLab.pep.xml	VALDAMGGDHAPAEMVK		R	G	17	3	1154.69	1710.81	1710.81	571.277	571.277	1710.81	571.276	0.0019	0.3382	-0.94	4.09519	10.106	10.02	0.8573	2	0	7	23	0			TRUE	tr|A0A829NNE1|A0A829NNE1_RUMGN	A0A829NNE1	A0A829NNE1_RUMGN	plsX	Phosphate acyltransferase
F1-2_HenkeLab.10457.10457.3	C:\Users\bathy\Downloads\fragpipe\henke\interact-F1-2_HenkeLab.pep.xml	IFESGVKYFK		K	-	10	3	1156.52	1216.65	1216.65	406.558	406.557	1216.65	406.557	0.0004	0.7942	-0.7653	0.106906	13.384	8.716	0.9846	2	1	1242	1251	0			TRUE	tr|A0A829NYH5|A0A829NYH5_RUMGN	A0A829NYH5	A0A829NYH5_RUMGN	HMPREF1201_00592	Phosphoribosylformylglycinamidine synthase
F1-2_HenkeLab.10484.10484.0	C:\Users\bathy\Downloads\fragpipe\henke\interact-F1-2_HenkeLab.pep.xml	SASITGPAIIGKEAEVR		K	H	17	3	1159.01	1698.94	1698.93	567.319	567.319	1697.93	566.984	1.0037	0.423	-0.907	0.164532	11.635	0	0.9791	2	1	68	84	0			TRUE	tr|A0A829NM13|A0A829NM13_RUMGN	A0A829NM13	A0A829NM13_RUMGN	HMPREF1201_02581	UDP-N-acetylglucosamine pyrophosphorylase
F1-2_HenkeLab.10513.10513.0	C:\Users\bathy\Downloads\fragpipe\henke\interact-F1-2_HenkeLab.pep.xml	SASITGPAIIGKEAEVR		K	H	17	3	1162.06	1697.93	1697.93	566.985	566.985	1697.93	566.984	0.0013	0.4254	-0.9072	0.0320074	13.479	0	0.9888	2	1	68	84	0			TRUE	tr|A0A829NM13|A0A829NM13_RUMGN	A0A829NM13	A0A829NM13_RUMGN	HMPREF1201_02581	UDP-N-acetylglucosamine pyrophosphorylase
F1-2_HenkeLab.10540.10540.4	C:\Users\bathy\Downloads\fragpipe\henke\interact-F1-2_HenkeLab.pep.xml	MKLVPLGDKIVLK	M[147]KLVPLGDKIVLK	-	Q	13	4	1164.84	1468.91	1468.9	368.234	368.233	1468.9	368.233	0	0.5172	-0.3011	1.99297	10.302	0	0.9027	2	2	1	13	0	1M(15.9949)		TRUE	tr|A0A829NSQ1|A0A829NSQ1_RUMGN	A0A829NSQ1	A0A829NSQ1_RUMGN	groES	Co-chaperonin GroES
F1-2_HenkeLab.10552.10552.2	C:\Users\bathy\Downloads\fragpipe\henke\interact-F1-2_HenkeLab.pep.xml	ENAPEFNVGDTVK		K	V	13	2	1166.07	1418.66	1418.67	710.337	710.34	1418.67	710.341	-0.002	0.7367	-0.8801	0.0181238	16.467	8.138	0.9977	2	0	15	27	0			TRUE	tr|A0A829NP62|A0A829NP62_RUMGN	A0A829NP62	A0A829NP62_RUMGN	rplS	50S ribosomal protein L19
F1-2_HenkeLab.10554.10554.2	C:\Users\bathy\Downloads\fragpipe\henke\interact-F1-2_HenkeLab.pep.xml	VELENGHIVLAHISGK		K	L	16	2	1166.28	1714.94	1714.94	858.476	858.475	1714.94	858.476	-0.0006	0.8942	-0.9169	1.17355e-05	29.222	0	1	2	0	24	39	0			TRUE	tr|A0A829NTG4|A0A829NTG4_RUMGN	A0A829NTG4	A0A829NTG4_RUMGN	infA	Translation initiation factor IF-1
F1-2_HenkeLab.10577.10577.3	C:\Users\bathy\Downloads\fragpipe\henke\interact-F1-2_HenkeLab.pep.xml	SASITGPAIIGKEAEVR		K	H	17	3	1168.41	1699.94	1699.94	567.654	567.653	1697.93	566.984	2.0054	0.3397	-0.9113	0.2231	10.106	0	0.8935	2	1	68	84	0			TRUE	tr|A0A829NM13|A0A829NM13_RUMGN	A0A829NM13	A0A829NM13_RUMGN	HMPREF1201_02581	UDP-N-acetylglucosamine pyrophosphorylase
F1-2_HenkeLab.10600.10600.2	C:\Users\bathy\Downloads\fragpipe\henke\interact-F1-2_HenkeLab.pep.xml	ALELMPK		K	G	7	2	1170.62	800.447	800.447	401.231	401.231	800.447	401.231	0.0002	0.859	-0.9432	0.15758	11.71	8.139	0.9679	2	0	39	45	0			TRUE	tr|A0A829NNS0|A0A829NNS0_RUMGN	A0A829NNS0	A0A829NNS0_RUMGN	HMPREF1201_01732	LUD domain-containing protein
F1-2_HenkeLab.10608.10608.0	C:\Users\bathy\Downloads\fragpipe\henke\interact-F1-2_HenkeLab.pep.xml	KLEDVIEIK		R	L	9	2	1171.29	1085.63	1085.63	543.825	543.824	1085.63	543.824	0.0012	0.4387	-0.8563	1.81447	9.465	0	0.9123	2	1	67	75	0			TRUE	tr|A0A829NTB2|A0A829NTB2_RUMGN	A0A829NTB2	A0A829NTB2_RUMGN	HMPREF1201_02502	Acetolactate synthase small subunit
F1-2_HenkeLab.10618.10618.3	C:\Users\bathy\Downloads\fragpipe\henke\interact-F1-2_HenkeLab.pep.xml	KLEDVIEIK		R	L	9	3	1172.3	1085.63	1085.63	362.885	362.885	1085.63	362.885	0.0001	0.7529	-0.856	0.152933	12.762	8.692	0.9852	2	1	67	75	0			TRUE	tr|A0A829NTB2|A0A829NTB2_RUMGN	A0A829NTB2	A0A829NTB2_RUMGN	HMPREF1201_02502	Acetolactate synthase small subunit
F1-2_HenkeLab.10626.10626.0	C:\Users\bathy\Downloads\fragpipe\henke\interact-F1-2_HenkeLab.pep.xml	KLEDVIEIK		R	L	9	2	1173.05	1086.64	1086.64	544.326	544.326	1085.63	543.824	1.0034	0.4387	-0.8553	1.17828	9.215	0	0.8797	2	1	67	75	0			TRUE	tr|A0A829NTB2|A0A829NTB2_RUMGN	A0A829NTB2	A0A829NTB2_RUMGN	HMPREF1201_02502	Acetolactate synthase small subunit
F1-2_HenkeLab.10632.10632.2	C:\Users\bathy\Downloads\fragpipe\henke\interact-F1-2_HenkeLab.pep.xml	MYAIIATGGK		-	Q	10	2	1173.59	1023.54	1023.54	512.779	512.778	1023.54	512.778	0	0.5074	-0.8389	0.276217	9.735	0	0.9649	2	0	1	10	0			TRUE	tr|A0A829NVN6|A0A829NVN6_RUMGN	A0A829NVN6	A0A829NVN6_RUMGN	rplU	50S ribosomal protein L21
F1-2_HenkeLab.10634.10634.2	C:\Users\bathy\Downloads\fragpipe\henke\interact-F1-2_HenkeLab.pep.xml	MKLVPLGDKIVLK	M[147]KLVPLGDKIVLK	-	Q	13	2	1173.85	1468.91	1468.91	735.46	735.46	1468.9	735.46	0.0008	0.8966	-0.3153	0.00156405	20.723	0	0.9964	2	2	1	13	0	1M(15.9949)		TRUE	tr|A0A829NSQ1|A0A829NSQ1_RUMGN	A0A829NSQ1	A0A829NSQ1_RUMGN	groES	Co-chaperonin GroES
F1-2_HenkeLab.10636.10636.3	C:\Users\bathy\Downloads\fragpipe\henke\interact-F1-2_HenkeLab.pep.xml	MAEDGTFDVLPKK		R	E	13	3	1174.11	1449.72	1449.72	484.248	484.247	1449.72	484.246	0.0004	0.651	-0.8834	5.00164	8.263	7.068	0.9138	2	1	120	132	0			TRUE	tr|A0A829NMU2|A0A829NMU2_RUMGN	A0A829NMU2	A0A829NMU2_RUMGN	rpsB	30S ribosomal protein S2
F1-2_HenkeLab.10649.10649.2	C:\Users\bathy\Downloads\fragpipe\henke\interact-F1-2_HenkeLab.pep.xml	ALFESYER		M	R	8	2	1175.39	1013.48	1013.48	507.749	507.747	1013.48	507.748	-0.0018	0.8152	-0.8832	0.401098	8.087	0	0.8981	2	0	2	9	0			TRUE	tr|A0A829NXX1|A0A829NXX1_RUMGN	A0A829NXX1	A0A829NXX1_RUMGN	HMPREF1201_00314	GGGtGRT protein
F1-2_HenkeLab.10670.10670.2	C:\Users\bathy\Downloads\fragpipe\henke\interact-F1-2_HenkeLab.pep.xml	SFSFVTK		R	T	7	2	1177.54	814.423	814.423	408.219	408.219	814.423	408.219	0.0001	0.8148	-0.9176	0.440555	7.924	0	0.9599	2	0	65	71	0			TRUE	tr|A0A829NT57|A0A829NT57_RUMGN	A0A829NT57	A0A829NT57_RUMGN	rplK	50S ribosomal protein L11
F1-2_HenkeLab.10681.10681.2	C:\Users\bathy\Downloads\fragpipe\henke\interact-F1-2_HenkeLab.pep.xml	NHWISIVATK		K	-	10	2	1178.62	1167.64	1167.64	584.828	584.827	1167.64	584.827	-0.0007	0.8005	-0.9389	0.00215278	20.168	0	0.9986	2	0	194	203	0			TRUE	tr|A0A829NNR7|A0A829NNR7_RUMGN	A0A829NNR7	A0A829NNR7_RUMGN	HMPREF1201_01607	Methyltransferase type 11 domain-containing protein
F1-2_HenkeLab.10685.10685.2	C:\Users\bathy\Downloads\fragpipe\henke\interact-F1-2_HenkeLab.pep.xml	YATLRLPSGEMR		K	M	12	2	1179.04	1392.72	1392.72	697.367	697.366	1392.72	697.366	-0.0008	0.8723	-0.8797	0.0578762	16.45	0	0.9796	2	1	171	182	0			TRUE	tr|A0A829NTI3|A0A829NTI3_RUMGN	A0A829NTI3	A0A829NTI3_RUMGN	rplB	50S ribosomal protein L2
F1-2_HenkeLab.10732.10732.2	C:\Users\bathy\Downloads\fragpipe\henke\interact-F1-2_HenkeLab.pep.xml	EENNDLQMQIVK		K	L	12	2	1183.89	1459.7	1459.7	730.857	730.856	1459.7	730.856	-0.0009	0.8726	-0.9433	0.00142996	19.168	11.849	0.9995	2	0	115	126	0			TRUE	tr|A0A829NV89|A0A829NV89_RUMGN	A0A829NV89	A0A829NV89_RUMGN	HMPREF1201_00085	Cell division protein ZapA
F1-2_HenkeLab.10744.10744.3	C:\Users\bathy\Downloads\fragpipe\henke\interact-F1-2_HenkeLab.pep.xml	NHWISIVATK		K	-	10	3	1185.08	1167.64	1167.64	390.221	390.221	1167.64	390.221	0.0006	0.8295	-0.9475	0.0786593	11.917	0	0.9967	2	0	194	203	0			TRUE	tr|A0A829NNR7|A0A829NNR7_RUMGN	A0A829NNR7	A0A829NNR7_RUMGN	HMPREF1201_01607	Methyltransferase type 11 domain-containing protein
F1-2_HenkeLab.10779.10779.3	C:\Users\bathy\Downloads\fragpipe\henke\interact-F1-2_HenkeLab.pep.xml	AKEVEAYEAYVKTDDYVK		R	E	18	3	1188.19	2120.03	2120.03	707.685	707.685	2120.03	707.684	0.0007	0.6177	-0.8571	0.00705911	19.105	0	0.9995	2	2	96	113	0			TRUE	tr|A0A829NII5|A0A829NII5_RUMGN	A0A829NII5	A0A829NII5_RUMGN	HMPREF1201_01798	Cell division protein FtsL
F1-2_HenkeLab.10780.10780.2	C:\Users\bathy\Downloads\fragpipe\henke\interact-F1-2_HenkeLab.pep.xml	EITDATILEK		K	I	10	2	1188.32	1131.6	1131.6	566.809	566.808	1131.6	566.808	-0.0012	0.8149	-0.8884	0.0738754	15.026	9.311	0.9939	2	0	592	601	0			TRUE	tr|A0A829NHY2|A0A829NHY2_RUMGN	A0A829NHY2	A0A829NHY2_RUMGN	HMPREF1201_02770	GTP diphosphokinase
F1-2_HenkeLab.10790.10790.2	C:\Users\bathy\Downloads\fragpipe\henke\interact-F1-2_HenkeLab.pep.xml	DAGLDVYNQVK		K	G	11	2	1189.47	1220.6	1220.6	611.31	611.31	1220.6	611.309	0.0011	0.8796	-0.8031	0.0148594	15.812	0	0.9994	2	0	35	45	0			TRUE	tr|A0A829NXX1|A0A829NXX1_RUMGN	A0A829NXX1	A0A829NXX1_RUMGN	HMPREF1201_00314	GGGtGRT protein
F1-2_HenkeLab.10808.10808.5	C:\Users\bathy\Downloads\fragpipe\henke\interact-F1-2_HenkeLab.pep.xml	MVHHIVMWKFKPEIEEER		-	K	18	5	1191.05	2337.18	2337.18	468.443	468.443	2337.18	468.442	0.0007	0.7554	-0.8369	0.474515	10.795	0	0.9913	2	2	1	18	0			TRUE	tr|A0A829NXU9|A0A829NXU9_RUMGN	A0A829NXU9	A0A829NXU9_RUMGN	HMPREF1201_00294	Stress-response A/B barrel domain-containing protein
F1-2_HenkeLab.10857.10857.2	C:\Users\bathy\Downloads\fragpipe\henke\interact-F1-2_HenkeLab.pep.xml	MTEEFVNLR	M[147]TEEFVNLR	-	S	9	2	1195.89	1153.54	1153.55	577.779	577.78	1153.54	577.779	0.0025	0.9655	-0.8268	0.00561371	18.503	8.539	0.9972	2	0	1	9	0	1M(15.9949)		TRUE	tr|A0A829NPX9|A0A829NPX9_RUMGN	A0A829NPX9	A0A829NPX9_RUMGN	HMPREF1201_02497	Orotate phosphoribosyltransferase
F1-2_HenkeLab.10890.10890.2	C:\Users\bathy\Downloads\fragpipe\henke\interact-F1-2_HenkeLab.pep.xml	NVTADTEGTELTGEIR		K	V	16	2	1199.62	1704.82	1704.82	853.417	853.415	1704.82	853.415	0	0.9951	-0.8771	8.93306e-06	27.696	0	1	2	0	271	286	0			TRUE	tr|A0A829NJW5|A0A829NJW5_RUMGN	A0A829NJW5	A0A829NJW5_RUMGN	HMPREF1201_01988	WxL domain-containing protein
F1-2_HenkeLab.10945.10945.0	C:\Users\bathy\Downloads\fragpipe\henke\interact-F1-2_HenkeLab.pep.xml	AYSAHPEHVKVADIYVRPFVTER		K	A	23	3	1204.79	2686.4	2686.4	896.474	896.474	2683.39	895.47	3.0124	0.7119	-0.897	0.0975698	15.026	10.695	0.9855	2	2	71	93	0			TRUE	tr|A0A829NXU9|A0A829NXU9_RUMGN	A0A829NXU9	A0A829NXU9_RUMGN	HMPREF1201_00294	Stress-response A/B barrel domain-containing protein
F1-2_HenkeLab.10971.10971.0	C:\Users\bathy\Downloads\fragpipe\henke\interact-F1-2_HenkeLab.pep.xml	LSELLGQEVK		R	F	10	2	1207.41	1114.63	1114.63	558.32	558.32	1114.62	558.319	0.0022	0.9227	-0.9146	0.000213196	15.641	7.084	0.9941	2	0	81	90	0			TRUE	tr|A0A829NQ17|A0A829NQ17_RUMGN	A0A829NQ17	A0A829NQ17_RUMGN	pgk	Phosphoglycerate kinase
F1-2_HenkeLab.10972.10972.0	C:\Users\bathy\Downloads\fragpipe\henke\interact-F1-2_HenkeLab.pep.xml	TLMVNLPGDAK	TLM[147]VNLPGDAK	K	E	11	2	1207.48	1174.61	1174.61	588.312	588.312	1173.61	587.81	1.0031	0.7478	-0.8619	0.234612	13.928	8.652	0.9882	2	0	122	132	0	3M(15.9949)		TRUE	tr|A0A829NVZ9|A0A829NVZ9_RUMGN	A0A829NVZ9	A0A829NVZ9_RUMGN	HMPREF1201_00335	MoaB/Mog domain-containing protein
F1-2_HenkeLab.10986.10986.2	C:\Users\bathy\Downloads\fragpipe\henke\interact-F1-2_HenkeLab.pep.xml	LGLVPYGK		K	I	8	2	1208.91	845.502	845.499	423.758	423.757	845.501	423.758	-0.0017	0.9058	-0.9252	0.0198724	13.307	5.246	0.9889	2	0	1101	1108	0			TRUE	tr|A0A829NYH5|A0A829NYH5_RUMGN	A0A829NYH5	A0A829NYH5_RUMGN	HMPREF1201_00592	Phosphoribosylformylglycinamidine synthase
F1-2_HenkeLab.11008.11008.0	C:\Users\bathy\Downloads\fragpipe\henke\interact-F1-2_HenkeLab.pep.xml	LSELLGQEVK		R	F	10	2	1211.14	1115.63	1115.63	558.822	558.822	1114.62	558.319	1.0058	0.7086	-0.8891	0.185673	10.425	6.874	0.9643	2	0	81	90	0			TRUE	tr|A0A829NQ17|A0A829NQ17_RUMGN	A0A829NQ17	A0A829NQ17_RUMGN	pgk	Phosphoglycerate kinase
F1-2_HenkeLab.11023.11023.0	C:\Users\bathy\Downloads\fragpipe\henke\interact-F1-2_HenkeLab.pep.xml	GEGLDPQSAEFVK		R	F	13	2	1212.58	1375.66	1375.66	688.839	688.838	1375.66	688.838	0.0003	0.6992	-0.8927	0.287574	12.665	0	0.9774	2	0	94	106	0			TRUE	tr|A0A829NM31|A0A829NM31_RUMGN	A0A829NM31	A0A829NM31_RUMGN	HMPREF1201_02586	Phosphoglycerate mutase
F1-2_HenkeLab.11032.11032.5	C:\Users\bathy\Downloads\fragpipe\henke\interact-F1-2_HenkeLab.pep.xml	HTKPSAANQNGGIVHQEGYIDASNVMLLHDGK		K	A	32	5	1213.44	3400.66	3400.66	681.14	681.139	3400.66	681.139	-0.0019	0.8935	-0.8601	0.000188257	16.401	0	0.9987	2	1	47	78	0			TRUE	tr|A0A829NG68|A0A829NG68_RUMGN	A0A829NG68	A0A829NG68_RUMGN	rplX	50S ribosomal protein L24
F1-2_HenkeLab.11064.11064.4	C:\Users\bathy\Downloads\fragpipe\henke\interact-F1-2_HenkeLab.pep.xml	HTKPSAANQNGGIVHQEGYIDASNVMLLHDGK		K	A	32	4	1216.33	3400.67	3400.66	851.174	851.172	3400.66	851.172	-0.0014	0.9165	-0.8702	5.29968e-07	32.603	0	1	2	1	47	78	0			TRUE	tr|A0A829NG68|A0A829NG68_RUMGN	A0A829NG68	A0A829NG68_RUMGN	rplX	50S ribosomal protein L24
F1-2_HenkeLab.11085.11085.3	C:\Users\bathy\Downloads\fragpipe\henke\interact-F1-2_HenkeLab.pep.xml	LVIVKTPEGEIETGLKK		K	F	17	3	1218.6	1853.1	1853.09	618.706	618.703	1853.09	618.703	-0.0003	0.4779	-0.8824	0.0164153	15.639	0	0.9988	2	2	150	166	0			TRUE	tr|A0A829NM13|A0A829NM13_RUMGN	A0A829NM13	A0A829NM13_RUMGN	HMPREF1201_02581	UDP-N-acetylglucosamine pyrophosphorylase
F1-2_HenkeLab.11090.11090.0	C:\Users\bathy\Downloads\fragpipe\henke\interact-F1-2_HenkeLab.pep.xml	YVVTDAEGIHARPAGLLVK		K	K	19	3	1219.02	2009.12	2009.12	670.713	670.712	2008.11	670.377	1.0047	0.0619	-0.9242	0.27574	9.738	0	0.8616	2	1	6	24	0			TRUE	tr|A0A829NRK3|A0A829NRK3_RUMGN	A0A829NRK3	A0A829NRK3_RUMGN	HMPREF1201_00601	HPr domain-containing protein
F1-2_HenkeLab.11100.11100.3	C:\Users\bathy\Downloads\fragpipe\henke\interact-F1-2_HenkeLab.pep.xml	EGVPTHYVEELSDRETAVK		K	K	19	3	1220	2158.06	2158.05	720.36	720.359	2158.05	720.359	0.0002	0.0978	-0.8963	0.00637162	16.283	0	0.9933	2	1	64	82	0			TRUE	tr|A0A829NH06|A0A829NH06_RUMGN	A0A829NH06	A0A829NH06_RUMGN	purC	Phosphoribosylaminoimidazole-succinocarboxamide synthase
F1-2_HenkeLab.11113.11113.3	C:\Users\bathy\Downloads\fragpipe\henke\interact-F1-2_HenkeLab.pep.xml	HTKPSAANQNGGIVHQEGYIDASNVMLLHDGK		K	A	32	3	1221.28	3400.67	3400.66	1134.56	1134.56	3400.66	1134.56	-0.0004	0.7896	-0.8815	4.7863e-10	44.78	6.993	1	2	1	47	78	0			TRUE	tr|A0A829NG68|A0A829NG68_RUMGN	A0A829NG68	A0A829NG68_RUMGN	rplX	50S ribosomal protein L24
F1-2_HenkeLab.11116.11116.3	C:\Users\bathy\Downloads\fragpipe\henke\interact-F1-2_HenkeLab.pep.xml	KFTAQVYVLTKDEGGR		K	H	16	3	1221.68	1810.96	1810.96	604.661	604.66	1810.96	604.66	0.0015	0.7267	-0.5511	0.00322888	24.852	8.138	0.9983	2	2	307	322	0			TRUE	tr|A0A829NQ02|A0A829NQ02_RUMGN	A0A829NQ02	A0A829NQ02_RUMGN	tuf	Elongation factor Tu
F1-2_HenkeLab.11127.11127.0	C:\Users\bathy\Downloads\fragpipe\henke\interact-F1-2_HenkeLab.pep.xml	YVVTDAEGIHARPAGLLVK		K	K	19	2	1222.63	2009.12	2009.11	1005.57	1005.56	2008.11	1005.06	1.0039	0.5249	-0.9291	0.0131902	16.019	0	0.9963	2	1	6	24	0			TRUE	tr|A0A829NRK3|A0A829NRK3_RUMGN	A0A829NRK3	A0A829NRK3_RUMGN	HMPREF1201_00601	HPr domain-containing protein
F1-2_HenkeLab.11128.11128.2	C:\Users\bathy\Downloads\fragpipe\henke\interact-F1-2_HenkeLab.pep.xml	YVVTDAEGIHARPAGLLVK		K	K	19	2	1222.7	2008.11	2008.11	1005.06	1005.06	2008.11	1005.06	-0.0008	0.4704	-0.9291	0.0443864	11.911	0	0.9831	2	1	6	24	0			TRUE	tr|A0A829NRK3|A0A829NRK3_RUMGN	A0A829NRK3	A0A829NRK3_RUMGN	HMPREF1201_00601	HPr domain-containing protein
F1-2_HenkeLab.11138.11138.0	C:\Users\bathy\Downloads\fragpipe\henke\interact-F1-2_HenkeLab.pep.xml	EKPQEAEVIAVGPGGMVDGK		K	E	20	2	1223.6	2011.01	2011.01	1006.51	1006.51	2010.01	1006.01	1.002	0.8885	-0.8576	7.36207e-08	22.374	10.244	1	2	1	33	52	0			TRUE	tr|A0A829NSQ1|A0A829NSQ1_RUMGN	A0A829NSQ1	A0A829NSQ1_RUMGN	groES	Co-chaperonin GroES
F1-2_HenkeLab.11142.11142.0	C:\Users\bathy\Downloads\fragpipe\henke\interact-F1-2_HenkeLab.pep.xml	EKPQEAEVIAVGPGGMVDGK		K	E	20	2	1223.99	2010.01	2010.01	1006.01	1006.01	2010.01	1006.01	-0.0014	0.8635	-0.8576	2.52263e-06	18.045	8.448	0.9987	2	1	33	52	0			TRUE	tr|A0A829NSQ1|A0A829NSQ1_RUMGN	A0A829NSQ1	A0A829NSQ1_RUMGN	groES	Co-chaperonin GroES
F1-2_HenkeLab.11145.11145.2	C:\Users\bathy\Downloads\fragpipe\henke\interact-F1-2_HenkeLab.pep.xml	LIPVIGK		R	D	7	2	1224.28	738.5	738.5	370.257	370.257	738.5	370.257	0	0.5975	-0.8986	0.888178	6.706	0	0.918	2	0	404	410	0			TRUE	tr|A0A829NRL2|A0A829NRL2_RUMGN	A0A829NRL2	A0A829NRL2_RUMGN	HMPREF1201_00408	UPF0210 protein HMPREF1201_00408
F1-2_HenkeLab.11147.11147.4	C:\Users\bathy\Downloads\fragpipe\henke\interact-F1-2_HenkeLab.pep.xml	AKFDELTHDLVEK		R	T	13	4	1224.54	1543.79	1543.79	386.955	386.954	1543.79	386.954	-0.0002	0.5796	-0.7119	0.210536	13.522	9.328	0.9817	2	1	274	286	0			TRUE	tr|A0A829NVM4|A0A829NVM4_RUMGN	A0A829NVM4	A0A829NVM4_RUMGN	dnaK	Chaperone protein DnaK
F1-2_HenkeLab.11166.11166.0	C:\Users\bathy\Downloads\fragpipe\henke\interact-F1-2_HenkeLab.pep.xml	EKPQEAEVIAVGPGGMVDGK		K	E	20	2	1226.17	2012.03	2012.03	1007.02	1007.02	2010.01	1006.01	2.0173	0.8571	-0.8575	0.00110892	15.344	0	0.9988	2	1	33	52	0			TRUE	tr|A0A829NSQ1|A0A829NSQ1_RUMGN	A0A829NSQ1	A0A829NSQ1_RUMGN	groES	Co-chaperonin GroES
F1-2_HenkeLab.11184.11184.2	C:\Users\bathy\Downloads\fragpipe\henke\interact-F1-2_HenkeLab.pep.xml	WLNNGAQPTEVVGK		K	I	14	2	1227.74	1512.76	1512.76	757.387	757.385	1511.77	756.894	0.9829	0.7668	-0.6827	0.00469368	20.148	7.981	0.9916	2	0	59	72	0			TRUE	tr|A0A829NIW9|A0A829NIW9_RUMGN	A0A829NIW9	A0A829NIW9_RUMGN	rpsP	30S ribosomal protein S16
F1-2_HenkeLab.11209.11209.3	C:\Users\bathy\Downloads\fragpipe\henke\interact-F1-2_HenkeLab.pep.xml	ILLTGQEALLKK		K	A	12	3	1230.07	1325.83	1325.83	442.95	442.95	1325.83	442.95	-0.0003	0.8199	-0.7483	0.00743875	19.014	9.44	0.9992	2	1	37	48	0			TRUE	tr|A0A829NNE1|A0A829NNE1_RUMGN	A0A829NNE1	A0A829NNE1_RUMGN	plsX	Phosphate acyltransferase
F1-2_HenkeLab.11223.11223.0	C:\Users\bathy\Downloads\fragpipe\henke\interact-F1-2_HenkeLab.pep.xml	IRIMDNVLR		R	Y	9	3	1231.24	1128.64	1128.64	377.222	377.221	1128.64	377.222	-0.0008	0.7642	-0.8	0.208449	11.224	0	0.9839	2	1	120	128	0			TRUE	tr|A0A829NRJ1|A0A829NRJ1_RUMGN	A0A829NRJ1	A0A829NRJ1_RUMGN	rpsF	30S ribosomal protein S6
F1-2_HenkeLab.11225.11225.2	C:\Users\bathy\Downloads\fragpipe\henke\interact-F1-2_HenkeLab.pep.xml	IRIMDNVLR		R	Y	9	2	1231.44	1128.64	1128.64	565.33	565.329	1128.64	565.329	-0.0009	0.9431	-0.8	0.00674916	17.183	8.72	0.9932	2	1	120	128	0			TRUE	tr|A0A829NRJ1|A0A829NRJ1_RUMGN	A0A829NRJ1	A0A829NRJ1_RUMGN	rpsF	30S ribosomal protein S6
F1-2_HenkeLab.11227.11227.3	C:\Users\bathy\Downloads\fragpipe\henke\interact-F1-2_HenkeLab.pep.xml	KEILYYIEK		R	N	9	3	1231.68	1197.67	1197.66	400.229	400.229	1197.66	400.229	0.0001	0.9587	-0.9297	0.00665273	17.208	7.859	0.9933	2	1	9	17	0			TRUE	tr|A0A829NI46|A0A829NI46_RUMGN	A0A829NI46	A0A829NI46_RUMGN	HMPREF1201_01974	Transcription regulator AsnC/Lrp ligand binding domain-containing protein
F1-2_HenkeLab.11236.11236.0	C:\Users\bathy\Downloads\fragpipe\henke\interact-F1-2_HenkeLab.pep.xml	RIFGVMGLGVK	RIFGVM[147]GLGVK	K	T	11	2	1232.52	1192.68	1192.68	597.348	597.348	1191.68	596.847	1.0015	0.6684	-0.7796	0.192309	12.364	8.078	0.964	2	1	46	56	0	6M(15.9949)		TRUE	tr|A0A829NRK3|A0A829NRK3_RUMGN	A0A829NRK3	A0A829NRK3_RUMGN	HMPREF1201_00601	HPr domain-containing protein
F1-2_HenkeLab.11240.11240.2	C:\Users\bathy\Downloads\fragpipe\henke\interact-F1-2_HenkeLab.pep.xml	KEILYYIEK		R	N	9	2	1232.94	1197.66	1197.66	599.839	599.839	1197.66	599.84	-0.0004	0.8455	-0.93	0.000938642	20.61	7.41	0.9978	2	1	9	17	0			TRUE	tr|A0A829NI46|A0A829NI46_RUMGN	A0A829NI46	A0A829NI46_RUMGN	HMPREF1201_01974	Transcription regulator AsnC/Lrp ligand binding domain-containing protein
F1-2_HenkeLab.11245.11245.0	C:\Users\bathy\Downloads\fragpipe\henke\interact-F1-2_HenkeLab.pep.xml	VGGMFVSYK		R	S	9	2	1233.45	986.491	986.49	494.253	494.252	986.49	494.252	0.0007	0.7658	-0.8573	0.0306373	12.555	9.022	0.9934	2	0	164	172	0			TRUE	tr|A0A829NL44|A0A829NL44_RUMGN	A0A829NL44	A0A829NL44_RUMGN	rsmG	Ribosomal RNA small subunit methyltransferase G
F1-2_HenkeLab.11246.11246.0	C:\Users\bathy\Downloads\fragpipe\henke\interact-F1-2_HenkeLab.pep.xml	RIFGVMGLGVK	RIFGVM[147]GLGVK	K	T	11	2	1233.52	1193.69	1193.68	597.85	597.85	1191.68	596.847	2.0048	0.7437	-0.78	0.0326024	15.447	8.5	0.9622	2	1	46	56	0	6M(15.9949)		TRUE	tr|A0A829NRK3|A0A829NRK3_RUMGN	A0A829NRK3	A0A829NRK3_RUMGN	HMPREF1201_00601	HPr domain-containing protein
F1-2_HenkeLab.11256.11256.3	C:\Users\bathy\Downloads\fragpipe\henke\interact-F1-2_HenkeLab.pep.xml	ELQCSEIVLSELAKK	ELQCSEIVLSELAKK	R	I	15	3	1234.57	1744.91	1744.91	582.645	582.642	1745.92	582.982	-1.0179	0.7995	-0.2367	0.110751	15.267	11.455	0.961	2	1	243	257	0	4C(57.0214)		TRUE	tr|A0A829NSF8|A0A829NSF8_RUMGN	A0A829NSF8	A0A829NSF8_RUMGN	HMPREF1201_00931	histidine kinase
F1-2_HenkeLab.11290.11290.2	C:\Users\bathy\Downloads\fragpipe\henke\interact-F1-2_HenkeLab.pep.xml	FTAQVYVLTKDEGGR		K	H	15	2	1238.06	1682.86	1682.86	842.439	842.439	1682.86	842.439	0.0002	0.9436	-0.8856	2.87243e-06	30.667	0	1	2	1	308	322	0			TRUE	tr|A0A829NQ02|A0A829NQ02_RUMGN	A0A829NQ02	A0A829NQ02_RUMGN	tuf	Elongation factor Tu
F1-2_HenkeLab.11292.11292.3	C:\Users\bathy\Downloads\fragpipe\henke\interact-F1-2_HenkeLab.pep.xml	KFTAQVYVLTK		K	D	11	3	1238.32	1296.74	1296.74	433.255	433.255	1296.74	433.255	-0.0017	0.8417	-0.7199	0.0359129	16.279	9.71	0.9975	2	1	307	317	0			TRUE	tr|A0A829NQ02|A0A829NQ02_RUMGN	A0A829NQ02	A0A829NQ02_RUMGN	tuf	Elongation factor Tu
F1-2_HenkeLab.11297.11297.0	C:\Users\bathy\Downloads\fragpipe\henke\interact-F1-2_HenkeLab.pep.xml	VALDENESITHDVIGK		K	F	16	3	1238.84	1738.88	1738.87	580.632	580.632	1738.87	580.632	0.0008	0.5266	-0.8405	0.000728715	17.954	8.74	0.997	2	0	76	91	0			TRUE	tr|A0A829NUK6|A0A829NUK6_RUMGN	A0A829NUK6	A0A829NUK6_RUMGN	rpsE	30S ribosomal protein S5
F1-2_HenkeLab.11310.11310.0	C:\Users\bathy\Downloads\fragpipe\henke\interact-F1-2_HenkeLab.pep.xml	VALDENESITHDVIGK		K	F	16	3	1240.35	1739.88	1739.88	580.967	580.967	1738.87	580.632	1.0042	0.5341	-0.8363	7.59312e-09	18.279	9.029	0.9999	2	0	76	91	0			TRUE	tr|A0A829NUK6|A0A829NUK6_RUMGN	A0A829NUK6	A0A829NUK6_RUMGN	rpsE	30S ribosomal protein S5
F1-2_HenkeLab.11315.11315.0	C:\Users\bathy\Downloads\fragpipe\henke\interact-F1-2_HenkeLab.pep.xml	VALDENESITHDVIGK		K	F	16	3	1240.71	1740.88	1740.88	581.302	581.301	1738.87	580.632	2.0081	0.5608	-0.8358	4.16067e-06	20.61	9.167	0.9995	2	0	76	91	0			TRUE	tr|A0A829NUK6|A0A829NUK6_RUMGN	A0A829NUK6	A0A829NUK6_RUMGN	rpsE	30S ribosomal protein S5
F1-2_HenkeLab.11318.11318.3	C:\Users\bathy\Downloads\fragpipe\henke\interact-F1-2_HenkeLab.pep.xml	RIFGVMGLGVK	RIFGVM[147]GLGVK	K	T	11	3	1241.02	1191.68	1191.68	398.234	398.234	1191.68	398.234	-0.0006	0.8899	-0.7934	0.0939723	12.608	0	0.9969	2	1	46	56	0	6M(15.9949)		TRUE	tr|A0A829NRK3|A0A829NRK3_RUMGN	A0A829NRK3	A0A829NRK3_RUMGN	HMPREF1201_00601	HPr domain-containing protein
F1-2_HenkeLab.11320.11320.2	C:\Users\bathy\Downloads\fragpipe\henke\interact-F1-2_HenkeLab.pep.xml	IGSGLVTVMVR	IGSGLVTVM[147]VR	K	G	11	2	1241.16	1146.64	1146.64	574.329	574.329	1146.64	574.329	0.0002	0.7226	-0.7521	0.828419	7.827	0	0.9213	2	0	40	50	0	9M(15.9949)		FALSE	tr|A0A829NQZ2|A0A829NQZ2_RUMGN	A0A829NQZ2	A0A829NQZ2_RUMGN	HMPREF1201_02337	Propanediol utilization protein PduA	HMPREF1201_02339	tr|A0A829NDH7|A0A829NDH7_RUMGN
F1-2_HenkeLab.11324.11324.2	C:\Users\bathy\Downloads\fragpipe\henke\interact-F1-2_HenkeLab.pep.xml	VALDENESITHDVIGK		K	F	16	2	1241.52	1738.87	1738.87	870.444	870.444	1738.87	870.444	-0.0003	0.8308	-0.8355	2.92584e-06	33.635	11.245	1	2	0	76	91	0			TRUE	tr|A0A829NUK6|A0A829NUK6_RUMGN	A0A829NUK6	A0A829NUK6_RUMGN	rpsE	30S ribosomal protein S5
F1-2_HenkeLab.11327.11327.2	C:\Users\bathy\Downloads\fragpipe\henke\interact-F1-2_HenkeLab.pep.xml	GFTFVGR		R	Q	7	2	1241.83	782.407	782.406	392.211	392.211	782.408	392.211	-0.001	0.9534	-0.9499	0.0656523	11.231	0	0.9947	2	0	230	236	0			TRUE	tr|A0A829NVA3|A0A829NVA3_RUMGN	A0A829NVA3	A0A829NVA3_RUMGN	HMPREF1201_00788	YhcG PDDEXK nuclease domain-containing protein
F1-2_HenkeLab.11343.11343.0	C:\Users\bathy\Downloads\fragpipe\henke\interact-F1-2_HenkeLab.pep.xml	VALDENESITHDVIGK		K	F	16	3	1243.48	1741.88	1741.88	581.635	581.635	1738.87	580.632	3.0081	0.5022	-0.8349	0.0412908	15.674	8.449	0.98	2	0	76	91	0			TRUE	tr|A0A829NUK6|A0A829NUK6_RUMGN	A0A829NUK6	A0A829NUK6_RUMGN	rpsE	30S ribosomal protein S5
F1-2_HenkeLab.11354.11354.2	C:\Users\bathy\Downloads\fragpipe\henke\interact-F1-2_HenkeLab.pep.xml	QGYTEGFLR		R	K	9	2	1244.47	1069.52	1069.52	535.766	535.767	1069.52	535.767	0.0006	0.9862	-0.874	1.39672e-07	20.185	7.818	0.9983	2	0	100	108	0			TRUE	tr|A0A829NLA4|A0A829NLA4_RUMGN	A0A829NLA4	A0A829NLA4_RUMGN	HMPREF1201_02865	Fe-S hydro-lyase tartrate dehydratase alpha-type catalytic domain-containing protein
F1-2_HenkeLab.11360.11360.0	C:\Users\bathy\Downloads\fragpipe\henke\interact-F1-2_HenkeLab.pep.xml	LSDEEEVVLQGSGDHPDLAK		K	M	20	3	1245	2138.01	2138.01	713.678	713.678	2137.02	713.346	0.9941	0.6483	-0.8009	0.0508159	14.676	0	0.9917	2	0	89	108	0			TRUE	tr|A0A829NXP5|A0A829NXP5_RUMGN	A0A829NXP5	A0A829NXP5_RUMGN	HMPREF1201_00244	RNase H type-1 domain-containing protein
F1-2_HenkeLab.11361.11361.0	C:\Users\bathy\Downloads\fragpipe\henke\interact-F1-2_HenkeLab.pep.xml	LSDEEEVVLQGSGDHPDLAK		K	M	20	3	1245.07	2137.02	2137.02	713.347	713.347	2137.02	713.346	0.0019	0.561	-0.8009	0.00110775	18.385	10.074	0.9974	2	0	89	108	0			TRUE	tr|A0A829NXP5|A0A829NXP5_RUMGN	A0A829NXP5	A0A829NXP5_RUMGN	HMPREF1201_00244	RNase H type-1 domain-containing protein
F1-2_HenkeLab.11431.11431.5	C:\Users\bathy\Downloads\fragpipe\henke\interact-F1-2_HenkeLab.pep.xml	HTKPSAANQNGGIVHQEGYIDASNVMLLHDGK		K	A	32	5	1252.19	3401.67	3401.65	681.341	681.338	3400.66	681.139	0.9941	0.9166	-0.9043	0.00780279	15.931	0	0.99	2	1	47	78	0			TRUE	tr|A0A829NG68|A0A829NG68_RUMGN	A0A829NG68	A0A829NG68_RUMGN	rplX	50S ribosomal protein L24
F1-2_HenkeLab.11447.11447.4	C:\Users\bathy\Downloads\fragpipe\henke\interact-F1-2_HenkeLab.pep.xml	MKTVQISLNSIDKVK		-	S	15	4	1253.77	1702.97	1702.97	426.749	426.749	1702.97	426.749	0.0007	0.7779	-0.9075	0.0359749	16.276	9.414	0.9987	2	2	1	15	0			TRUE	tr|A0A829NTA0|A0A829NTA0_RUMGN	A0A829NTA0	A0A829NTA0_RUMGN	HMPREF1201_01067	HPr domain-containing protein
F1-2_HenkeLab.11460.11460.3	C:\Users\bathy\Downloads\fragpipe\henke\interact-F1-2_HenkeLab.pep.xml	MKTVQISLNSIDKVK		-	S	15	3	1255.05	1702.97	1702.97	568.663	568.662	1702.97	568.662	0	0.5926	-0.9081	0.955542	9.579	0	0.9875	2	2	1	15	0			TRUE	tr|A0A829NTA0|A0A829NTA0_RUMGN	A0A829NTA0	A0A829NTA0_RUMGN	HMPREF1201_01067	HPr domain-containing protein
F1-2_HenkeLab.11467.11467.0	C:\Users\bathy\Downloads\fragpipe\henke\interact-F1-2_HenkeLab.pep.xml	LLEQSGFETAAVR		K	V	13	2	1255.65	1420.74	1420.74	711.378	711.377	1419.74	710.875	1.0036	0.8395	-0.9355	0.0458142	12.856	0	0.9893	2	0	28	40	0			TRUE	tr|A0A829NVZ9|A0A829NVZ9_RUMGN	A0A829NVZ9	A0A829NVZ9_RUMGN	HMPREF1201_00335	MoaB/Mog domain-containing protein
F1-2_HenkeLab.11504.11504.0	C:\Users\bathy\Downloads\fragpipe\henke\interact-F1-2_HenkeLab.pep.xml	YVVTDAEGIHARPAGLLVK		K	K	19	3	1259.46	2009.12	2009.12	670.713	670.713	2008.11	670.377	1.0059	0.1173	-0.9424	0.0624453	13.318	0	0.9615	2	1	6	24	0			TRUE	tr|A0A829NRK3|A0A829NRK3_RUMGN	A0A829NRK3	A0A829NRK3_RUMGN	HMPREF1201_00601	HPr domain-containing protein
F1-2_HenkeLab.11506.11506.0	C:\Users\bathy\Downloads\fragpipe\henke\interact-F1-2_HenkeLab.pep.xml	YVVTDAEGIHARPAGLLVK		K	K	19	3	1259.65	2010.12	2010.12	671.046	671.046	2008.11	670.377	2.0052	0.1636	-0.9422	0.012211	16.153	0	0.9933	2	1	6	24	0			TRUE	tr|A0A829NRK3|A0A829NRK3_RUMGN	A0A829NRK3	A0A829NRK3_RUMGN	HMPREF1201_00601	HPr domain-containing protein
F1-2_HenkeLab.11515.11515.2	C:\Users\bathy\Downloads\fragpipe\henke\interact-F1-2_HenkeLab.pep.xml	IAGLFSR		R	R	7	2	1260.55	762.439	762.439	382.227	382.227	762.439	382.227	0.0002	0.9115	-0.9244	0.0991402	8.515	5.766	0.9665	2	0	20	26	0			TRUE	tr|A0A829NTB2|A0A829NTB2_RUMGN	A0A829NTB2	A0A829NTB2_RUMGN	HMPREF1201_02502	Acetolactate synthase small subunit
F1-2_HenkeLab.11517.11517.3	C:\Users\bathy\Downloads\fragpipe\henke\interact-F1-2_HenkeLab.pep.xml	AILTPTNQHWLAK		K	D	13	3	1260.81	1491.83	1491.82	498.283	498.281	1491.82	498.281	0.0015	0.4223	-0.9259	1.14341	10.272	8.769	0.8686	2	0	97	109	0			TRUE	tr|A0A829NQX3|A0A829NQX3_RUMGN	A0A829NQX3	A0A829NQX3_RUMGN	HMPREF1201_02141	DUF3783 domain-containing protein
F1-2_HenkeLab.11526.11526.3	C:\Users\bathy\Downloads\fragpipe\henke\interact-F1-2_HenkeLab.pep.xml	VRILVFAK		K	D	8	3	1261.96	944.617	944.618	315.88	315.88	944.617	315.88	0.0004	0.9195	-0.7552	0.0917276	10.65	0	0.9969	2	1	72	79	0			TRUE	tr|A0A829NTV6|A0A829NTV6_RUMGN	A0A829NTV6	A0A829NTV6_RUMGN	rplA	50S ribosomal protein L1
F1-2_HenkeLab.11547.11547.3	C:\Users\bathy\Downloads\fragpipe\henke\interact-F1-2_HenkeLab.pep.xml	KLVIVKTPEGEIETGLK		K	K	17	3	1264.22	1853.09	1853.09	618.705	618.703	1853.09	618.703	0.0008	0.5721	-0.9071	0.0618372	13.335	0	0.9967	2	2	149	165	0			TRUE	tr|A0A829NM13|A0A829NM13_RUMGN	A0A829NM13	A0A829NM13_RUMGN	HMPREF1201_02581	UDP-N-acetylglucosamine pyrophosphorylase
F1-2_HenkeLab.11565.11565.2	C:\Users\bathy\Downloads\fragpipe\henke\interact-F1-2_HenkeLab.pep.xml	AILTPTNQHWLAK		K	D	13	2	1265.95	1491.82	1491.82	746.917	746.918	1491.82	746.917	0.0009	0.7753	-0.9178	0.0317476	16.057	10.488	0.9745	2	0	97	109	0			TRUE	tr|A0A829NQX3|A0A829NQX3_RUMGN	A0A829NQX3	A0A829NQX3_RUMGN	HMPREF1201_02141	DUF3783 domain-containing protein
F1-2_HenkeLab.11574.11574.2	C:\Users\bathy\Downloads\fragpipe\henke\interact-F1-2_HenkeLab.pep.xml	WLNNGAQPTEVVGK		K	I	14	2	1267.05	1512.76	1512.76	757.388	757.385	1511.77	756.894	0.9829	0.7849	-0.6426	0.0261169	20.407	7.837	0.9938	2	0	59	72	0			TRUE	tr|A0A829NIW9|A0A829NIW9_RUMGN	A0A829NIW9	A0A829NIW9_RUMGN	rpsP	30S ribosomal protein S16
F1-2_HenkeLab.11579.11579.3	C:\Users\bathy\Downloads\fragpipe\henke\interact-F1-2_HenkeLab.pep.xml	SKSTVNEPHTLVQLLK		K	T	16	3	1267.47	1793.01	1793.01	598.677	598.676	1793	598.676	0.0014	0.3685	-0.728	0.1942	12.347	7.082	0.9557	2	1	188	203	0			TRUE	tr|A0A829NNN0|A0A829NNN0_RUMGN	A0A829NNN0	A0A829NNN0_RUMGN	HMPREF1201_01682	GNAT family acetyltransferase
F1-2_HenkeLab.11613.11613.3	C:\Users\bathy\Downloads\fragpipe\henke\interact-F1-2_HenkeLab.pep.xml	KFTAQVYVLTKDEGGR		K	H	16	3	1270.84	1810.96	1810.96	604.661	604.66	1810.96	604.66	0.0006	0.7639	-0.5018	0.00187176	21.411	9.392	0.9971	2	2	307	322	0			TRUE	tr|A0A829NQ02|A0A829NQ02_RUMGN	A0A829NQ02	A0A829NQ02_RUMGN	tuf	Elongation factor Tu
F1-2_HenkeLab.11616.11616.3	C:\Users\bathy\Downloads\fragpipe\henke\interact-F1-2_HenkeLab.pep.xml	MTDPYHVLGVSQDASDEEIKK		-	A	21	3	1271.23	2361.11	2361.12	788.045	788.046	2361.12	788.046	0	0.4173	-0.8213	0.0155418	8.734	0	0.8912	2	1	1	21	0			TRUE	tr|A0A829NUS7|A0A829NUS7_RUMGN	A0A829NUS7	A0A829NUS7_RUMGN	HMPREF1201_01475	J domain-containing protein
F1-2_HenkeLab.11663.11663.2	C:\Users\bathy\Downloads\fragpipe\henke\interact-F1-2_HenkeLab.pep.xml	DGMTVMNGAEAEVR		K	V	14	2	1276.3	1478.64	1478.65	740.329	740.33	1478.65	740.332	-0.003	0.9723	-0.8973	0.000544877	26.086	0	1	2	0	112	125	0			TRUE	tr|A0A829NTI3|A0A829NTI3_RUMGN	A0A829NTI3	A0A829NTI3_RUMGN	rplB	50S ribosomal protein L2
F1-2_HenkeLab.11737.11737.4	C:\Users\bathy\Downloads\fragpipe\henke\interact-F1-2_HenkeLab.pep.xml	HTKPSAANQNGGIVHQEGYIDASNVMLLHDGK		K	A	32	4	1283.69	3401.65	3401.64	851.419	851.417	3400.66	851.172	0.9824	0.8712	-0.9373	0.000127644	22.076	0	0.999	2	1	47	78	0			TRUE	tr|A0A829NG68|A0A829NG68_RUMGN	A0A829NG68	A0A829NG68_RUMGN	rplX	50S ribosomal protein L24
F1-2_HenkeLab.11756.11756.2	C:\Users\bathy\Downloads\fragpipe\henke\interact-F1-2_HenkeLab.pep.xml	IMDMGITKGSQVYVR		R	K	15	2	1285.66	1696.87	1696.86	849.442	849.439	1696.86	849.439	-0.0006	0.8314	-0.8376	3.31322e-05	27.419	0	1	2	1	28	42	0			TRUE	tr|A0A829NMH2|A0A829NMH2_RUMGN	A0A829NMH2	A0A829NMH2_RUMGN	HMPREF1201_00885	Ferrous iron transporter FeoA domain-containing protein
F1-2_HenkeLab.11783.11783.0	C:\Users\bathy\Downloads\fragpipe\henke\interact-F1-2_HenkeLab.pep.xml	HFVDSLAIVK		K	T	10	2	1288.28	1127.63	1127.63	564.824	564.824	1127.63	564.824	0	0.4299	-0.9344	0.30992	10.535	7.751	0.9498	2	0	53	62	0			TRUE	tr|A0A829NL44|A0A829NL44_RUMGN	A0A829NL44	A0A829NL44_RUMGN	rsmG	Ribosomal RNA small subunit methyltransferase G
F1-2_HenkeLab.11803.11803.3	C:\Users\bathy\Downloads\fragpipe\henke\interact-F1-2_HenkeLab.pep.xml	IHYRVSGEGIEIVR		K	C	14	3	1290.14	1626.89	1626.88	543.304	543.302	1626.88	543.302	0.0009	0.3541	-0.5777	0.37627	10.198	0	0.8806	2	1	3	16	0			TRUE	tr|A0A829NID8|A0A829NID8_RUMGN	A0A829NID8	A0A829NID8_RUMGN	HMPREF1201_01736	Leucine-rich repeat domain-containing protein
F1-2_HenkeLab.11868.11868.2	C:\Users\bathy\Downloads\fragpipe\henke\interact-F1-2_HenkeLab.pep.xml	AGEFTSSVTIAK		K	G	12	2	1296.68	1209.63	1209.63	605.82	605.821	1209.62	605.819	0.0033	0.7503	-0.3993	1.48308	10.021	8.474	0.8799	2	0	26	37	0			TRUE	tr|A0A829NRK3|A0A829NRK3_RUMGN	A0A829NRK3	A0A829NRK3_RUMGN	HMPREF1201_00601	HPr domain-containing protein
F1-2_HenkeLab.11961.11961.3	C:\Users\bathy\Downloads\fragpipe\henke\interact-F1-2_HenkeLab.pep.xml	GEPKPELSLAPVAVR		K	L	15	3	1305.92	1561.89	1561.88	521.636	521.635	1561.88	521.635	0.0008	0.7463	-0.8685	2.57336	7.858	0	0.9105	2	1	66	80	0			TRUE	tr|A0A829NQ17|A0A829NQ17_RUMGN	A0A829NQ17	A0A829NQ17_RUMGN	pgk	Phosphoglycerate kinase
F1-2_HenkeLab.11975.11975.0	C:\Users\bathy\Downloads\fragpipe\henke\interact-F1-2_HenkeLab.pep.xml	EILYYIEKNSR		K	A	11	2	1307.2	1426.75	1426.74	714.38	714.38	1426.75	714.38	-0.0004	0.8571	-0.9105	0.00393097	19.122	0	0.9947	2	1	10	20	0			TRUE	tr|A0A829NI46|A0A829NI46_RUMGN	A0A829NI46	A0A829NI46_RUMGN	HMPREF1201_01974	Transcription regulator AsnC/Lrp ligand binding domain-containing protein
F1-2_HenkeLab.11981.11981.3	C:\Users\bathy\Downloads\fragpipe\henke\interact-F1-2_HenkeLab.pep.xml	DLKFEEDFSK		R	K	10	3	1307.8	1256.59	1256.59	419.872	419.872	1256.59	419.871	0.0007	0.6088	-0.8564	5.17905	7.643	0	0.8554	2	1	137	146	0			TRUE	tr|A0A829NVX6|A0A829NVX6_RUMGN	A0A829NVX6	A0A829NVX6_RUMGN	guaB	Inosine-5'-monophosphate dehydrogenase
F1-2_HenkeLab.11993.11993.2	C:\Users\bathy\Downloads\fragpipe\henke\interact-F1-2_HenkeLab.pep.xml	GEPKPELSLAPVAVR		K	L	15	2	1309.12	1561.89	1561.88	781.951	781.949	1561.88	781.949	0.0003	0.8588	-0.8688	0.000888689	21.705	0	0.9996	2	1	66	80	0			TRUE	tr|A0A829NQ17|A0A829NQ17_RUMGN	A0A829NQ17	A0A829NQ17_RUMGN	pgk	Phosphoglycerate kinase
F1-2_HenkeLab.12003.12003.0	C:\Users\bathy\Downloads\fragpipe\henke\interact-F1-2_HenkeLab.pep.xml	VLESAVADLEK		K	I	11	2	1310.29	1172.63	1172.63	587.323	587.322	1172.63	587.322	0.0013	0.7758	-0.9443	0.141987	9.891	0	0.9832	2	0	49	59	0			TRUE	tr|A0A829NSR5|A0A829NSR5_RUMGN	A0A829NSR5	A0A829NSR5_RUMGN	rplE	50S ribosomal protein L5
F1-2_HenkeLab.12023.12023.0	C:\Users\bathy\Downloads\fragpipe\henke\interact-F1-2_HenkeLab.pep.xml	EILYYIEKNSR		K	A	11	2	1312.33	1427.75	1427.75	714.883	714.882	1426.75	714.38	1.0045	0.861	-0.9108	0.00396278	19.108	0	0.9991	2	1	10	20	0			TRUE	tr|A0A829NI46|A0A829NI46_RUMGN	A0A829NI46	A0A829NI46_RUMGN	HMPREF1201_01974	Transcription regulator AsnC/Lrp ligand binding domain-containing protein
F1-2_HenkeLab.12026.12026.3	C:\Users\bathy\Downloads\fragpipe\henke\interact-F1-2_HenkeLab.pep.xml	HTKPSAANQNGGIVHQEGYIDASNVMLLHDGK		K	A	32	3	1312.68	3401.66	3401.64	1134.89	1134.89	3400.66	1134.56	0.9868	0.6745	-0.8984	0.000184501	21.436	0	0.9988	2	1	47	78	0			TRUE	tr|A0A829NG68|A0A829NG68_RUMGN	A0A829NG68	A0A829NG68_RUMGN	rplX	50S ribosomal protein L24
F1-2_HenkeLab.12030.12030.0	C:\Users\bathy\Downloads\fragpipe\henke\interact-F1-2_HenkeLab.pep.xml	EILYYIEKNSR		K	A	11	2	1313.09	1428.75	1428.75	715.384	715.383	1426.75	714.38	2.0067	0.7272	-0.9108	0.00292584	11.635	0	0.9734	2	1	10	20	0			TRUE	tr|A0A829NI46|A0A829NI46_RUMGN	A0A829NI46	A0A829NI46_RUMGN	HMPREF1201_01974	Transcription regulator AsnC/Lrp ligand binding domain-containing protein
F1-2_HenkeLab.12041.12041.4	C:\Users\bathy\Downloads\fragpipe\henke\interact-F1-2_HenkeLab.pep.xml	MKAAIFTLDTESYKAR		-	K	16	4	1314	1843.95	1843.95	461.995	461.995	1843.95	461.995	0.0011	0.513	-0.813	0.389717	11.137	0	0.9597	2	2	1	16	0			TRUE	tr|A0A829NVZ9|A0A829NVZ9_RUMGN	A0A829NVZ9	A0A829NVZ9_RUMGN	HMPREF1201_00335	MoaB/Mog domain-containing protein
F1-2_HenkeLab.12052.12052.0	C:\Users\bathy\Downloads\fragpipe\henke\interact-F1-2_HenkeLab.pep.xml	VLESAVADLEK		K	I	11	2	1314.88	1173.63	1173.63	587.824	587.824	1172.63	587.322	1.0047	0.8189	-0.9444	0.00104141	18.037	7.188	0.9978	2	0	49	59	0			TRUE	tr|A0A829NSR5|A0A829NSR5_RUMGN	A0A829NSR5	A0A829NSR5_RUMGN	rplE	50S ribosomal protein L5
F1-2_HenkeLab.12054.12054.2	C:\Users\bathy\Downloads\fragpipe\henke\interact-F1-2_HenkeLab.pep.xml	FTAQVYVLTKDEGGR		K	H	15	2	1315.13	1682.86	1682.86	842.437	842.439	1682.86	842.439	0.0001	0.8695	-0.7727	0.000261367	23.831	0	0.9998	2	1	308	322	0			TRUE	tr|A0A829NQ02|A0A829NQ02_RUMGN	A0A829NQ02	A0A829NQ02_RUMGN	tuf	Elongation factor Tu
F1-2_HenkeLab.12056.12056.3	C:\Users\bathy\Downloads\fragpipe\henke\interact-F1-2_HenkeLab.pep.xml	MKAAIFTLDTESYKAR		-	K	16	3	1315.27	1843.95	1843.95	615.659	615.658	1843.95	615.657	0.0018	0.6141	-0.813	0.00605689	18.371	0	0.9996	2	2	1	16	0			TRUE	tr|A0A829NVZ9|A0A829NVZ9_RUMGN	A0A829NVZ9	A0A829NVZ9_RUMGN	HMPREF1201_00335	MoaB/Mog domain-containing protein
F1-2_HenkeLab.12077.12077.2	C:\Users\bathy\Downloads\fragpipe\henke\interact-F1-2_HenkeLab.pep.xml	MKAAIFTLDTESYKAR		-	K	16	2	1317.26	1843.96	1843.95	922.987	922.982	1843.95	922.982	-0.0003	0.967	-0.813	6.64508e-06	30.21	7.895	0.9994	2	2	1	16	0			TRUE	tr|A0A829NVZ9|A0A829NVZ9_RUMGN	A0A829NVZ9	A0A829NVZ9_RUMGN	HMPREF1201_00335	MoaB/Mog domain-containing protein
F1-2_HenkeLab.12094.12094.2	C:\Users\bathy\Downloads\fragpipe\henke\interact-F1-2_HenkeLab.pep.xml	LVPTNAPYFDGAK		K	L	13	2	1319.02	1391.71	1391.71	696.861	696.862	1391.71	696.861	0.0008	0.6412	-0.948	0.402254	12.082	0	0.9937	2	0	128	140	0			TRUE	tr|A0A829NNQ3|A0A829NNQ3_RUMGN	A0A829NNQ3	A0A829NNQ3_RUMGN	HMPREF1201_01587	4Fe-4S ferredoxin-type domain-containing protein
F1-2_HenkeLab.12103.12103.0	C:\Users\bathy\Downloads\fragpipe\henke\interact-F1-2_HenkeLab.pep.xml	GLTAAIEAADAMTK	GLTAAIEAADAM[147]TK	R	A	14	2	1319.83	1377.68	1377.68	689.848	689.847	1377.68	689.848	-0.0012	0.6781	-0.8664	0.00161715	12.665	0	0.9904	2	0	15	28	0	12M(15.9949)		TRUE	tr|A0A829NQZ2|A0A829NQZ2_RUMGN	A0A829NQZ2	A0A829NQZ2_RUMGN	HMPREF1201_02337	Propanediol utilization protein PduA
F1-2_HenkeLab.12104.12104.2	C:\Users\bathy\Downloads\fragpipe\henke\interact-F1-2_HenkeLab.pep.xml	ADIFAAGDKVDATAISK		K	G	17	2	1319.98	1691.88	1691.87	846.945	846.944	1691.87	846.944	-0.0003	0.5116	-0.9327	0.348739	12.33	0	0.9889	2	1	116	132	0			TRUE	tr|A0A829NK89|A0A829NK89_RUMGN	A0A829NK89	A0A829NK89_RUMGN	rplC	50S ribosomal protein L3
F1-2_HenkeLab.12119.12119.0	C:\Users\bathy\Downloads\fragpipe\henke\interact-F1-2_HenkeLab.pep.xml	IDTHQDNLVMQSLLAK	IDTHQDNLVM[147]QSLLAK	K	L	16	3	1321.28	1840.94	1840.94	614.653	614.653	1840.94	614.652	0.0023	0.7478	-0.8889	0.0692815	13.513	11.652	0.9963	2	0	122	137	0	10M(15.9949)		TRUE	tr|A0A829NV06|A0A829NV06_RUMGN	A0A829NV06	A0A829NV06_RUMGN	HMPREF1201_01084	N-acetyltransferase domain-containing protein
F1-2_HenkeLab.12127.12127.0	C:\Users\bathy\Downloads\fragpipe\henke\interact-F1-2_HenkeLab.pep.xml	GLTAAIEAADAMTK	GLTAAIEAADAM[147]TK	R	A	14	2	1321.94	1379.69	1379.69	690.851	690.85	1377.68	689.848	2.0046	0.8093	-0.8665	0.000645283	22.261	9.147	0.9993	2	0	15	28	0	12M(15.9949)		TRUE	tr|A0A829NQZ2|A0A829NQZ2_RUMGN	A0A829NQZ2	A0A829NQZ2_RUMGN	HMPREF1201_02337	Propanediol utilization protein PduA
F1-2_HenkeLab.12134.12134.0	C:\Users\bathy\Downloads\fragpipe\henke\interact-F1-2_HenkeLab.pep.xml	HTKPSAANQNGGIVHQEGYIDASNVMLLHDGK		K	A	32	4	1322.57	3402.65	3402.65	851.67	851.669	3400.66	851.172	1.9882	0.7145	-0.8982	0.0807077	13.082	8.977	0.9581	2	1	47	78	0			TRUE	tr|A0A829NG68|A0A829NG68_RUMGN	A0A829NG68	A0A829NG68_RUMGN	rplX	50S ribosomal protein L24
F1-2_HenkeLab.12135.12135.0	C:\Users\bathy\Downloads\fragpipe\henke\interact-F1-2_HenkeLab.pep.xml	HTKPSAANQNGGIVHQEGYIDASNVMLLHDGK		K	A	32	4	1322.71	3403.65	3403.65	851.921	851.92	3400.66	851.172	2.9924	0.6588	-0.8982	0.00782947	15.382	9.369	0.9888	2	1	47	78	0			TRUE	tr|A0A829NG68|A0A829NG68_RUMGN	A0A829NG68	A0A829NG68_RUMGN	rplX	50S ribosomal protein L24
F1-2_HenkeLab.12137.12137.3	C:\Users\bathy\Downloads\fragpipe\henke\interact-F1-2_HenkeLab.pep.xml	LSGKEFALLR		K	Y	10	3	1322.95	1132.66	1132.66	378.561	378.561	1132.66	378.561	-0.0003	0.7986	-0.7875	1.27131	9.083	5.368	0.9885	2	1	150	159	0			TRUE	tr|A0A829NR65|A0A829NR65_RUMGN	A0A829NR65	A0A829NR65_RUMGN	HMPREF1201_02130	Stage 0 sporulation protein A homolog
F1-2_HenkeLab.12157.12157.0	C:\Users\bathy\Downloads\fragpipe\henke\interact-F1-2_HenkeLab.pep.xml	FGGNVTDVDEWGK		R	R	13	2	1324.93	1422.64	1422.64	712.328	712.328	1422.64	712.328	-0.0002	0.8022	-0.9257	0.000627367	19.393	9.069	0.9993	2	0	74	86	0			TRUE	tr|A0A829NRJ1|A0A829NRJ1_RUMGN	A0A829NRJ1	A0A829NRJ1_RUMGN	rpsF	30S ribosomal protein S6
F1-2_HenkeLab.12177.12177.0	C:\Users\bathy\Downloads\fragpipe\henke\interact-F1-2_HenkeLab.pep.xml	MIQIQPWEK	M[147]IQIQPWEK	R	S	9	2	1326.79	1187.6	1187.6	594.807	594.807	1187.6	594.808	-0.0019	0.6733	-0.7874	2.58208	8.562	7.344	0.8748	2	0	63	71	0	1M(15.9949)		TRUE	tr|A0A829NS96|A0A829NS96_RUMGN	A0A829NS96	A0A829NS96_RUMGN	frr	Ribosome-recycling factor
F1-2_HenkeLab.12198.12198.5	C:\Users\bathy\Downloads\fragpipe\henke\interact-F1-2_HenkeLab.pep.xml	HTKPSAANQNGGIVHQEGYIDASNVMLLHDGK		K	A	32	5	1329.01	3402.65	3402.65	681.538	681.537	3400.66	681.139	1.9887	0.9224	-0.8976	0.0036919	16.231	0	0.9986	2	1	47	78	0			TRUE	tr|A0A829NG68|A0A829NG68_RUMGN	A0A829NG68	A0A829NG68_RUMGN	rplX	50S ribosomal protein L24
F1-2_HenkeLab.12265.12265.2	C:\Users\bathy\Downloads\fragpipe\henke\interact-F1-2_HenkeLab.pep.xml	GVPVIPLK		R	Y	8	2	1335.98	821.538	821.537	411.776	411.776	821.537	411.776	-0.0006	0.6843	-0.8378	0.662598	10.215	0	0.9824	2	0	23	30	0			TRUE	tr|A0A829NRX5|A0A829NRX5_RUMGN	A0A829NRX5	A0A829NRX5_RUMGN	HMPREF1201_00541	DegV family EDD domain-containing protein
F1-2_HenkeLab.12274.12274.0	C:\Users\bathy\Downloads\fragpipe\henke\interact-F1-2_HenkeLab.pep.xml	AAEESAEEISAALK		K	G	14	2	1336.98	1417.7	1417.7	709.858	709.857	1417.69	709.854	0.0065	0.8144	-0.8242	0.0297641	20.969	9.86	0.9978	2	0	82	95	0			TRUE	tr|A0A829NQA7|A0A829NQA7_RUMGN	A0A829NQA7	A0A829NQA7_RUMGN	ftsZ	Cell division protein FtsZ
F1-2_HenkeLab.12295.12295.0	C:\Users\bathy\Downloads\fragpipe\henke\interact-F1-2_HenkeLab.pep.xml	AAEESAEEISAALK		K	G	14	2	1339.35	1418.7	1418.7	710.357	710.357	1417.69	709.854	1.0051	0.8635	-0.8123	0.0047155	25.686	9.64	0.9999	2	0	82	95	0			TRUE	tr|A0A829NQA7|A0A829NQA7_RUMGN	A0A829NQA7	A0A829NQA7_RUMGN	ftsZ	Cell division protein FtsZ
F1-2_HenkeLab.12320.12320.0	C:\Users\bathy\Downloads\fragpipe\henke\interact-F1-2_HenkeLab.pep.xml	NLAAGANPIVLR		K	K	12	2	1341.89	1207.7	1207.7	604.86	604.859	1207.7	604.859	0.0001	0.9781	-0.9045	0.000189017	23.394	6.872	0.9998	2	0	107	118	0			TRUE	tr|A0A829NND5|A0A829NND5_RUMGN	A0A829NND5	A0A829NND5_RUMGN	groEL	Chaperonin GroEL
F1-2_HenkeLab.12326.12326.0	C:\Users\bathy\Downloads\fragpipe\henke\interact-F1-2_HenkeLab.pep.xml	KFTAQVYVLTKDEGGR		K	H	16	3	1342.49	1813.95	1813.95	605.659	605.658	1810.96	604.66	2.9952	0.6871	-0.4104	0.000404802	17.5	8.529	0.9878	2	2	307	322	0			TRUE	tr|A0A829NQ02|A0A829NQ02_RUMGN	A0A829NQ02	A0A829NQ02_RUMGN	tuf	Elongation factor Tu
F1-2_HenkeLab.12330.12330.4	C:\Users\bathy\Downloads\fragpipe\henke\interact-F1-2_HenkeLab.pep.xml	ITDENRLVAALPTIKK		K	L	16	4	1342.92	1781.04	1781.04	446.268	446.268	1781.04	446.267	0.0006	0.6588	-0.9478	1.83337	8.447	0	0.9723	2	2	32	47	0			TRUE	tr|A0A829NQ17|A0A829NQ17_RUMGN	A0A829NQ17	A0A829NQ17_RUMGN	pgk	Phosphoglycerate kinase
F1-2_HenkeLab.12333.12333.2	C:\Users\bathy\Downloads\fragpipe\henke\interact-F1-2_HenkeLab.pep.xml	LAAEANLDLVK		K	I	11	2	1343.29	1155.65	1155.65	578.833	578.833	1155.65	578.832	0.0013	0.7581	-0.8938	0.0186316	15.419	8.968	0.9939	2	0	32	42	0			TRUE	tr|A0A829NNS3|A0A829NNS3_RUMGN	A0A829NNS3	A0A829NNS3_RUMGN	infC	Translation initiation factor IF-3
F1-2_HenkeLab.12338.12338.0	C:\Users\bathy\Downloads\fragpipe\henke\interact-F1-2_HenkeLab.pep.xml	NLAAGANPIVLR		K	K	12	2	1343.85	1208.71	1208.71	605.361	605.361	1207.7	604.859	1.0035	0.984	-0.9166	9.22585e-05	23.348	8.831	0.9998	2	0	107	118	0			TRUE	tr|A0A829NND5|A0A829NND5_RUMGN	A0A829NND5	A0A829NND5_RUMGN	groEL	Chaperonin GroEL
F1-2_HenkeLab.12356.12356.2	C:\Users\bathy\Downloads\fragpipe\henke\interact-F1-2_HenkeLab.pep.xml	DTDKIVSEMIK		K	L	11	2	1345.69	1277.65	1277.65	639.833	639.834	1277.65	639.834	0.0001	0.7491	-0.9244	0.361202	11.269	0	0.9927	2	1	219	229	0			TRUE	tr|A0A829NS86|A0A829NS86_RUMGN	A0A829NS86	A0A829NS86_RUMGN	panC	Pantothenate synthetase
F1-2_HenkeLab.12362.12362.2	C:\Users\bathy\Downloads\fragpipe\henke\interact-F1-2_HenkeLab.pep.xml	AVEAVLYYGGR		K	V	11	2	1346.41	1196.61	1196.62	599.314	599.316	1196.62	599.317	-0.0015	0.9579	-0.8253	1.69454e-05	21.437	9.059	0.9966	2	0	143	153	0			TRUE	tr|A0A829NPX9|A0A829NPX9_RUMGN	A0A829NPX9	A0A829NPX9_RUMGN	HMPREF1201_02497	Orotate phosphoribosyltransferase
F1-2_HenkeLab.12364.12364.3	C:\Users\bathy\Downloads\fragpipe\henke\interact-F1-2_HenkeLab.pep.xml	DTDKIVSEMIK		K	L	11	3	1346.67	1277.65	1277.65	426.892	426.892	1277.65	426.892	-0.0004	0.8556	-0.9239	0.0393777	16.119	9.434	0.9957	2	1	219	229	0			TRUE	tr|A0A829NS86|A0A829NS86_RUMGN	A0A829NS86	A0A829NS86_RUMGN	panC	Pantothenate synthetase
F1-2_HenkeLab.12384.12384.0	C:\Users\bathy\Downloads\fragpipe\henke\interact-F1-2_HenkeLab.pep.xml	YELADKVEAGEDSITVDGK		K	E	19	3	1348.7	2038.98	2038.98	680.667	680.667	2037.97	680.332	1.0045	0.4919	-0.8092	1.6615	9.618	8.598	0.8427	2	1	54	72	0			TRUE	tr|A0A829NCN1|A0A829NCN1_RUMGN	A0A829NCN1	A0A829NCN1_RUMGN	HMPREF1201_02559	Glyceraldehyde-3-phosphate dehydrogenase
F1-2_HenkeLab.12390.12390.3	C:\Users\bathy\Downloads\fragpipe\henke\interact-F1-2_HenkeLab.pep.xml	FTAQVYVLTKDEGGR		K	H	15	3	1349.29	1682.86	1682.86	561.962	561.961	1682.86	561.962	-0.0006	0.5039	-0.7373	0.305316	8.561	0	0.9322	2	1	308	322	0			TRUE	tr|A0A829NQ02|A0A829NQ02_RUMGN	A0A829NQ02	A0A829NQ02_RUMGN	tuf	Elongation factor Tu
F1-2_HenkeLab.12418.12418.0	C:\Users\bathy\Downloads\fragpipe\henke\interact-F1-2_HenkeLab.pep.xml	YDSTQGKYELADKVEAGEDSITVDGK		K	E	26	4	1352.06	2819.33	2819.32	705.839	705.838	2817.32	705.337	2.0043	0.6831	-0.7897	0.517057	11.448	8.004	0.9533	2	2	47	72	0			TRUE	tr|A0A829NCN1|A0A829NCN1_RUMGN	A0A829NCN1	A0A829NCN1_RUMGN	HMPREF1201_02559	Glyceraldehyde-3-phosphate dehydrogenase
F1-2_HenkeLab.12420.12420.0	C:\Users\bathy\Downloads\fragpipe\henke\interact-F1-2_HenkeLab.pep.xml	YDSTQGKYELADKVEAGEDSITVDGK		K	E	26	4	1352.23	2817.32	2817.32	705.338	705.338	2817.32	705.337	0.0039	0.7396	-0.7894	0.0590134	13.086	12.357	0.9705	2	2	47	72	0			TRUE	tr|A0A829NCN1|A0A829NCN1_RUMGN	A0A829NCN1	A0A829NCN1_RUMGN	HMPREF1201_02559	Glyceraldehyde-3-phosphate dehydrogenase
F1-2_HenkeLab.12438.12438.3	C:\Users\bathy\Downloads\fragpipe\henke\interact-F1-2_HenkeLab.pep.xml	MKAAIFTLDTESYKAR		-	K	16	3	1353.92	1843.95	1843.95	615.658	615.658	1843.95	615.657	0.0015	0.6118	-0.8553	0.763396	8.969	0	0.9812	2	2	1	16	0			TRUE	tr|A0A829NVZ9|A0A829NVZ9_RUMGN	A0A829NVZ9	A0A829NVZ9_RUMGN	HMPREF1201_00335	MoaB/Mog domain-containing protein
F1-2_HenkeLab.12440.12440.3	C:\Users\bathy\Downloads\fragpipe\henke\interact-F1-2_HenkeLab.pep.xml	YDSTQGKYELADKVEAGEDSITVDGK		K	E	26	3	1354.18	2817.32	2817.32	940.114	940.114	2817.32	940.114	0.0012	0.898	-0.7841	1.54259e-06	32.747	0	1	2	2	47	72	0			TRUE	tr|A0A829NCN1|A0A829NCN1_RUMGN	A0A829NCN1	A0A829NCN1_RUMGN	HMPREF1201_02559	Glyceraldehyde-3-phosphate dehydrogenase
F1-2_HenkeLab.12441.12441.3	C:\Users\bathy\Downloads\fragpipe\henke\interact-F1-2_HenkeLab.pep.xml	ALFAIEDYKGANNR		R	A	14	3	1354.31	1580.8	1580.8	527.94	527.939	1580.79	527.939	0.002	0.4503	-0.9299	0.0167784	13.601	0	0.9912	2	1	31	44	0			TRUE	tr|A0A829NM75|A0A829NM75_RUMGN	A0A829NM75	A0A829NM75_RUMGN	HMPREF1201_00785	HEPN domain-containing protein
F1-2_HenkeLab.12443.12443.3	C:\Users\bathy\Downloads\fragpipe\henke\interact-F1-2_HenkeLab.pep.xml	GHTAPGLYSVLAQR		K	G	14	3	1354.52	1468.78	1468.78	490.601	490.601	1468.78	490.6	0.0017	0.632	-0.9162	2.231	8.106	0	0.8896	2	0	67	80	0			TRUE	tr|A0A829NNU9|A0A829NNU9_RUMGN	A0A829NNU9	A0A829NNU9_RUMGN	HMPREF1201_01784	Transketolase signature 1 domain-containing protein
F1-2_HenkeLab.12458.12458.2	C:\Users\bathy\Downloads\fragpipe\henke\interact-F1-2_HenkeLab.pep.xml	DIEGIINSNK		R	-	10	2	1355.99	1101.57	1101.57	551.79	551.791	1101.57	551.79	0.0008	0.8922	-0.6712	0.041759	13.017	6.311	0.9959	2	0	100	109	0			TRUE	tr|A0A829NRH0|A0A829NRH0_RUMGN	A0A829NRH0	A0A829NRH0_RUMGN	HMPREF1201_01699	Toxin-antitoxin system, toxin component, RelE family
F1-2_HenkeLab.12476.12476.2	C:\Users\bathy\Downloads\fragpipe\henke\interact-F1-2_HenkeLab.pep.xml	TVQISLNSIDKVK		K	S	13	2	1357.82	1443.84	1443.83	722.925	722.922	1443.83	722.922	0.0004	0.8221	-0.9031	0.00420969	19.003	8.776	0.9979	2	1	3	15	0			TRUE	tr|A0A829NTA0|A0A829NTA0_RUMGN	A0A829NTA0	A0A829NTA0_RUMGN	HMPREF1201_01067	HPr domain-containing protein
F1-2_HenkeLab.12477.12477.3	C:\Users\bathy\Downloads\fragpipe\henke\interact-F1-2_HenkeLab.pep.xml	MIETPVIVGHEDGIEGR		-	P	17	3	1357.95	1850.92	1850.92	617.981	617.979	1850.92	617.981	-0.0042	0.6257	-0.8883	0.00632562	18.016	7.828	0.9985	2	0	1	17	0			TRUE	tr|A0A829NTQ7|A0A829NTQ7_RUMGN	A0A829NTQ7	A0A829NTQ7_RUMGN	HMPREF1201_01490	HPr domain-containing protein
F1-2_HenkeLab.12479.12479.2	C:\Users\bathy\Downloads\fragpipe\henke\interact-F1-2_HenkeLab.pep.xml	FTAQVYVLTKDEGGR		K	H	15	2	1358.21	1682.87	1682.86	842.442	842.439	1682.86	842.439	0.0006	0.8549	-0.7011	0.0115611	14.248	0	0.9973	2	1	308	322	0			TRUE	tr|A0A829NQ02|A0A829NQ02_RUMGN	A0A829NQ02	A0A829NQ02_RUMGN	tuf	Elongation factor Tu
F1-2_HenkeLab.12486.12486.2	C:\Users\bathy\Downloads\fragpipe\henke\interact-F1-2_HenkeLab.pep.xml	GLTAAIEAADAMTK	GLTAAIEAADAM[147]TK	R	A	14	2	1358.94	1378.69	1378.68	690.351	690.348	1377.68	689.848	1.0011	0.716	-0.941	0.00487248	10.749	0	0.9947	2	0	15	28	0	12M(15.9949)		TRUE	tr|A0A829NQZ2|A0A829NQZ2_RUMGN	A0A829NQZ2	A0A829NQZ2_RUMGN	HMPREF1201_02337	Propanediol utilization protein PduA
F1-2_HenkeLab.12490.12490.2	C:\Users\bathy\Downloads\fragpipe\henke\interact-F1-2_HenkeLab.pep.xml	TKSNPWPQWPR		R	T	11	2	1359.35	1395.71	1395.71	698.862	698.861	1395.7	698.86	0.0026	0.8582	-0.7586	0.219028	10.138	0	0.9894	2	1	333	343	0			TRUE	tr|A0A829NMJ9|A0A829NMJ9_RUMGN	A0A829NMJ9	A0A829NMJ9_RUMGN	HMPREF1201_02271	Glutamate synthase, NADH/NADPH, small subunit
F1-2_HenkeLab.12495.12495.2	C:\Users\bathy\Downloads\fragpipe\henke\interact-F1-2_HenkeLab.pep.xml	MILLSTHGAAVTAMK		K	N	15	2	1359.95	1542.83	1542.83	772.422	772.42	1542.83	772.42	0.0003	0.698	-0.8884	0.0398336	15.099	0	0.9956	2	0	147	161	0			TRUE	tr|A0A829NM31|A0A829NM31_RUMGN	A0A829NM31	A0A829NM31_RUMGN	HMPREF1201_02586	Phosphoglycerate mutase
F1-2_HenkeLab.12515.12515.0	C:\Users\bathy\Downloads\fragpipe\henke\interact-F1-2_HenkeLab.pep.xml	AGAAGKVFSIDASVGQAVK		K	A	19	3	1361.94	1775.96	1775.96	592.995	592.995	1774.96	592.66	1.0042	0.8286	-0.9021	0.00459462	17.851	8.079	0.9995	2	1	59	77	0			TRUE	tr|A0A829NTE8|A0A829NTE8_RUMGN	A0A829NTE8	A0A829NTE8_RUMGN	HMPREF1201_00050	Lipoyl-binding domain-containing protein
F1-2_HenkeLab.12516.12516.0	C:\Users\bathy\Downloads\fragpipe\henke\interact-F1-2_HenkeLab.pep.xml	AGAAGKVFSIDASVGQAVK		K	A	19	3	1362.01	1774.96	1774.96	592.661	592.66	1774.96	592.66	0.0013	0.6427	-0.9022	0.0245612	13.939	6.011	0.9946	2	1	59	77	0			TRUE	tr|A0A829NTE8|A0A829NTE8_RUMGN	A0A829NTE8	A0A829NTE8_RUMGN	HMPREF1201_00050	Lipoyl-binding domain-containing protein
F1-2_HenkeLab.12536.12536.3	C:\Users\bathy\Downloads\fragpipe\henke\interact-F1-2_HenkeLab.pep.xml	LTDKYIAEVDKAVEAK		K	S	16	3	1364	1791.96	1791.96	598.329	598.328	1791.96	598.328	0.0003	0.2167	-0.8192	1.06292	9.394	0	0.922	2	2	161	176	0			TRUE	tr|A0A829NS96|A0A829NS96_RUMGN	A0A829NS96	A0A829NS96_RUMGN	frr	Ribosome-recycling factor
F1-2_HenkeLab.12555.12555.3	C:\Users\bathy\Downloads\fragpipe\henke\interact-F1-2_HenkeLab.pep.xml	LVPLGDKIVLK		K	Q	11	3	1366.02	1193.78	1193.77	398.933	398.932	1193.77	398.932	-0.0003	0.6553	-0.7715	0.815643	9.854	7.516	0.9565	2	1	3	13	0			TRUE	tr|A0A829NSQ1|A0A829NSQ1_RUMGN	A0A829NSQ1	A0A829NSQ1_RUMGN	groES	Co-chaperonin GroES
F1-2_HenkeLab.12557.12557.2	C:\Users\bathy\Downloads\fragpipe\henke\interact-F1-2_HenkeLab.pep.xml	AGAAGKVFSIDASVGQAVK		K	A	19	2	1366.23	1774.96	1774.96	888.487	888.487	1774.96	888.486	0.0009	0.8706	-0.9086	0.00100519	22.491	9.64	0.9998	2	1	59	77	0			TRUE	tr|A0A829NTE8|A0A829NTE8_RUMGN	A0A829NTE8	A0A829NTE8_RUMGN	HMPREF1201_00050	Lipoyl-binding domain-containing protein
F1-2_HenkeLab.12584.12584.2	C:\Users\bathy\Downloads\fragpipe\henke\interact-F1-2_HenkeLab.pep.xml	LTDKYIAEVDKAVEAK		K	S	16	2	1369.02	1791.97	1791.96	896.991	896.988	1791.96	896.988	-0.0002	0.9612	-0.8268	1.68655e-07	37.592	9.879	0.9999	2	2	161	176	0			TRUE	tr|A0A829NS96|A0A829NS96_RUMGN	A0A829NS96	A0A829NS96_RUMGN	frr	Ribosome-recycling factor
F1-2_HenkeLab.12586.12586.3	C:\Users\bathy\Downloads\fragpipe\henke\interact-F1-2_HenkeLab.pep.xml	RLLFPIR		R	L	7	3	1369.24	913.587	913.586	305.536	305.536	913.586	305.536	0	0.813	-0.7867	0.121689	10.159	8.469	0.978	2	1	233	239	0			TRUE	tr|A0A829NID8|A0A829NID8_RUMGN	A0A829NID8	A0A829NID8_RUMGN	HMPREF1201_01736	Leucine-rich repeat domain-containing protein
F1-2_HenkeLab.12668.12668.2	C:\Users\bathy\Downloads\fragpipe\henke\interact-F1-2_HenkeLab.pep.xml	QYNEIPSDGILAK		K	S	13	2	1377.3	1446.73	1446.73	724.375	724.374	1446.74	724.375	-0.0011	0.89	-0.8492	0.000833414	19.002	9.968	0.9953	2	0	162	174	0			TRUE	tr|A0A829NIT9|A0A829NIT9_RUMGN	A0A829NIT9	A0A829NIT9_RUMGN	HMPREF1201_02634	Cell division protein FtsL
F1-2_HenkeLab.12698.12698.2	C:\Users\bathy\Downloads\fragpipe\henke\interact-F1-2_HenkeLab.pep.xml	QNDILAVVK		K	-	9	2	1380.38	998.577	998.576	500.296	500.295	998.576	500.295	0	0.8203	-0.9048	1.27571	9.077	7.844	0.9756	2	0	86	94	0			TRUE	tr|A0A829NSQ1|A0A829NSQ1_RUMGN	A0A829NSQ1	A0A829NSQ1_RUMGN	groES	Co-chaperonin GroES
F1-2_HenkeLab.12701.12701.0	C:\Users\bathy\Downloads\fragpipe\henke\interact-F1-2_HenkeLab.pep.xml	QGDSLESDIELK		K	D	12	2	1380.76	1332.64	1332.64	667.328	667.328	1332.64	667.328	0.0004	0.8879	-0.7982	0.00879174	18.647	10.953	0.9991	2	0	74	85	0			TRUE	tr|A0A829NV89|A0A829NV89_RUMGN	A0A829NV89	A0A829NV89_RUMGN	HMPREF1201_00085	Cell division protein ZapA
F1-2_HenkeLab.12707.12707.0	C:\Users\bathy\Downloads\fragpipe\henke\interact-F1-2_HenkeLab.pep.xml	EETYETNVPGVFAAGDVR		K	R	18	3	1381.41	1954.89	1954.89	652.638	652.637	1952.91	651.978	1.9785	0.7389	-0.4981	0.05426	15.528	12.537	0.8871	2	0	447	464	0			TRUE	tr|A0A829NMJ9|A0A829NMJ9_RUMGN	A0A829NMJ9	A0A829NMJ9_RUMGN	HMPREF1201_02271	Glutamate synthase, NADH/NADPH, small subunit
F1-2_HenkeLab.12723.12723.0	C:\Users\bathy\Downloads\fragpipe\henke\interact-F1-2_HenkeLab.pep.xml	QGDSLESDIELK		K	D	12	2	1382.93	1333.65	1333.65	667.83	667.83	1332.64	667.328	1.0043	0.781	-0.7939	0.509849	13.108	10.475	0.9841	2	0	74	85	0			TRUE	tr|A0A829NV89|A0A829NV89_RUMGN	A0A829NV89	A0A829NV89_RUMGN	HMPREF1201_00085	Cell division protein ZapA
F1-2_HenkeLab.12763.12763.5	C:\Users\bathy\Downloads\fragpipe\henke\interact-F1-2_HenkeLab.pep.xml	YRDFMNGTSVKLHFIK		K	V	16	5	1387.38	1955.01	1955.01	392.009	392.009	1955.01	392.009	-0.0007	0.6518	-0.8492	0.289901	10.651	0	0.9795	2	2	161	176	0			TRUE	tr|A0A829NXP5|A0A829NXP5_RUMGN	A0A829NXP5	A0A829NXP5_RUMGN	HMPREF1201_00244	RNase H type-1 domain-containing protein
F1-2_HenkeLab.12777.12777.3	C:\Users\bathy\Downloads\fragpipe\henke\interact-F1-2_HenkeLab.pep.xml	SLMKFYQDENNFK		K	M	13	3	1388.53	1662.77	1662.77	555.264	555.264	1662.77	555.264	-0.0008	0.4294	-0.7403	0.836565	8.81	0	0.9428	2	1	169	181	0			TRUE	tr|A0A829NNN0|A0A829NNN0_RUMGN	A0A829NNN0	A0A829NNN0_RUMGN	HMPREF1201_01682	GNAT family acetyltransferase
F1-2_HenkeLab.12778.12778.3	C:\Users\bathy\Downloads\fragpipe\henke\interact-F1-2_HenkeLab.pep.xml	KFTAQVYVLTKDEGGR		K	H	16	3	1388.66	1811.96	1811.96	604.995	604.994	1810.96	604.66	1.0015	0.7065	-0.3187	0.000435043	21.936	9.059	0.9991	2	2	307	322	0			TRUE	tr|A0A829NQ02|A0A829NQ02_RUMGN	A0A829NQ02	A0A829NQ02_RUMGN	tuf	Elongation factor Tu
F1-2_HenkeLab.12781.12781.0	C:\Users\bathy\Downloads\fragpipe\henke\interact-F1-2_HenkeLab.pep.xml	MKAAIFTLDTESYK	M[147]KAAIFTLDTESYK	-	A	14	3	1388.89	1633.81	1633.81	545.611	545.61	1632.81	545.276	1.0023	0.7289	-0.7722	0.0603601	12.377	6.234	0.9966	2	1	1	14	0	1M(15.9949)		TRUE	tr|A0A829NVZ9|A0A829NVZ9_RUMGN	A0A829NVZ9	A0A829NVZ9_RUMGN	HMPREF1201_00335	MoaB/Mog domain-containing protein
F1-2_HenkeLab.12794.12794.2	C:\Users\bathy\Downloads\fragpipe\henke\interact-F1-2_HenkeLab.pep.xml	SVEELNEELVAAK		K	K	13	2	1390.05	1429.73	1429.73	715.872	715.872	1429.73	715.872	-0.0003	0.8457	-0.9392	1.92274e-05	18.542	10.887	0.9986	2	0	14	26	0			TRUE	tr|A0A829NWN2|A0A829NWN2_RUMGN	A0A829NWN2	A0A829NWN2_RUMGN	rpmC	50S ribosomal protein L29
F1-2_HenkeLab.12812.12812.2	C:\Users\bathy\Downloads\fragpipe\henke\interact-F1-2_HenkeLab.pep.xml	IAGQTVDSPTLTYNTIGR		K	H	18	2	1392.02	1905.99	1905.98	954	953.997	1905.98	953.997	-0.0002	0.9551	-0.8302	1.87824e-05	28.405	0	1	2	0	1109	1126	0			TRUE	tr|A0A829NYH5|A0A829NYH5_RUMGN	A0A829NYH5	A0A829NYH5_RUMGN	HMPREF1201_00592	Phosphoribosylformylglycinamidine synthase
F1-2_HenkeLab.12824.12824.2	C:\Users\bathy\Downloads\fragpipe\henke\interact-F1-2_HenkeLab.pep.xml	MKAAIFTLDTESYK	M[147]KAAIFTLDTESYK	-	A	14	2	1393.08	1632.81	1632.8	817.411	817.41	1632.81	817.411	-0.002	0.8256	-0.7739	0.00633505	18.293	0	0.9959	2	1	1	14	0	1M(15.9949)		TRUE	tr|A0A829NVZ9|A0A829NVZ9_RUMGN	A0A829NVZ9	A0A829NVZ9_RUMGN	HMPREF1201_00335	MoaB/Mog domain-containing protein
F1-2_HenkeLab.12826.12826.3	C:\Users\bathy\Downloads\fragpipe\henke\interact-F1-2_HenkeLab.pep.xml	MKAAIFTLDTESYKAR		-	K	16	3	1393.34	1843.95	1843.95	615.657	615.658	1843.95	615.657	0.0018	0.6582	-0.927	0.00243308	21.8	10.086	0.9998	2	2	1	16	0			TRUE	tr|A0A829NVZ9|A0A829NVZ9_RUMGN	A0A829NVZ9	A0A829NVZ9_RUMGN	HMPREF1201_00335	MoaB/Mog domain-containing protein
F1-2_HenkeLab.12845.12845.4	C:\Users\bathy\Downloads\fragpipe\henke\interact-F1-2_HenkeLab.pep.xml	MKAAIFTLDTESYKAR		-	K	16	4	1395.37	1843.95	1843.95	461.995	461.995	1843.95	461.995	0.0008	0.7403	-0.9292	0.00288866	20.599	9.077	0.9997	2	2	1	16	0			TRUE	tr|A0A829NVZ9|A0A829NVZ9_RUMGN	A0A829NVZ9	A0A829NVZ9_RUMGN	HMPREF1201_00335	MoaB/Mog domain-containing protein
F1-2_HenkeLab.12847.12847.2	C:\Users\bathy\Downloads\fragpipe\henke\interact-F1-2_HenkeLab.pep.xml	MNFIISGK		-	N	8	2	1395.61	908.48	908.478	455.247	455.246	908.479	455.247	-0.0009	0.6265	-0.9098	0.230277	9.051	0	0.9831	2	0	1	8	0			TRUE	tr|A0A829NS69|A0A829NS69_RUMGN	A0A829NS69	A0A829NS69_RUMGN	hpf	Ribosome hibernation promoting factor
F1-2_HenkeLab.12856.12856.2	C:\Users\bathy\Downloads\fragpipe\henke\interact-F1-2_HenkeLab.pep.xml	TVVTGIEMFR	TVVTGIEM[147]FR	K	K	10	2	1396.55	1167.6	1167.59	584.806	584.805	1167.6	584.805	-0.0008	0.9239	-0.9083	0.0104623	16.12	8.222	0.9926	2	0	257	266	0	8M(15.9949)		TRUE	tr|A0A829NQ02|A0A829NQ02_RUMGN	A0A829NQ02	A0A829NQ02_RUMGN	tuf	Elongation factor Tu
F1-2_HenkeLab.12861.12861.3	C:\Users\bathy\Downloads\fragpipe\henke\interact-F1-2_HenkeLab.pep.xml	LKEQYQNEIVDAMIKK		R	F	16	3	1397.09	1949.03	1949.03	650.684	650.684	1949.03	650.684	0.0014	0.7589	-0.9143	0.0319337	14.118	10.708	0.9903	2	2	4	19	0			TRUE	tr|A0A829NSR5|A0A829NSR5_RUMGN	A0A829NSR5	A0A829NSR5_RUMGN	rplE	50S ribosomal protein L5
F1-2_HenkeLab.12896.12896.2	C:\Users\bathy\Downloads\fragpipe\henke\interact-F1-2_HenkeLab.pep.xml	GLVNLYDGTAKED		K	-	13	2	1400.58	1393.67	1393.67	697.843	697.844	1393.67	697.843	0.0011	0.6644	-0.7138	0.177726	9.501	0	0.9847	2	1	1170	1182	0			TRUE	tr|A0A829NVZ4|A0A829NVZ4_RUMGN	A0A829NVZ4	A0A829NVZ4_RUMGN	HMPREF1201_01100	Pyruvate:ferredoxin (Flavodoxin) oxidoreductase
F1-2_HenkeLab.12900.12900.0	C:\Users\bathy\Downloads\fragpipe\henke\interact-F1-2_HenkeLab.pep.xml	MTEEFVNLR		-	S	9	2	1401.04	1137.55	1137.55	569.782	569.782	1137.55	569.782	0.0001	0.9512	-0.8944	0.000299295	17.104	9.379	0.9978	2	0	1	9	0			TRUE	tr|A0A829NPX9|A0A829NPX9_RUMGN	A0A829NPX9	A0A829NPX9_RUMGN	HMPREF1201_02497	Orotate phosphoribosyltransferase
F1-2_HenkeLab.12909.12909.0	C:\Users\bathy\Downloads\fragpipe\henke\interact-F1-2_HenkeLab.pep.xml	MTEEFVNLR		-	S	9	2	1401.98	1138.55	1138.55	570.284	570.283	1137.55	569.782	1.0029	0.9682	-0.8935	0.0172385	16.554	8.984	0.9963	2	0	1	9	0			TRUE	tr|A0A829NPX9|A0A829NPX9_RUMGN	A0A829NPX9	A0A829NPX9_RUMGN	HMPREF1201_02497	Orotate phosphoribosyltransferase
F1-2_HenkeLab.12921.12921.2	C:\Users\bathy\Downloads\fragpipe\henke\interact-F1-2_HenkeLab.pep.xml	LMYETGMPIR		R	T	10	2	1403.02	1209.59	1209.58	605.801	605.8	1209.59	605.802	-0.0036	0.9319	-0.9433	0.0267455	13.791	0	0.9984	2	0	61	70	0			TRUE	tr|A0A829NSG3|A0A829NSG3_RUMGN	A0A829NSG3	A0A829NSG3_RUMGN	HMPREF1201_01266	Xylose isomerase-like TIM barrel domain-containing protein
F1-2_HenkeLab.12930.12930.0	C:\Users\bathy\Downloads\fragpipe\henke\interact-F1-2_HenkeLab.pep.xml	MTEEFVNLR		-	S	9	2	1403.72	1139.55	1139.55	570.784	570.784	1137.55	569.782	2.004	0.9595	-0.8929	0.0426334	14.981	7.721	0.9931	2	0	1	9	0			TRUE	tr|A0A829NPX9|A0A829NPX9_RUMGN	A0A829NPX9	A0A829NPX9_RUMGN	HMPREF1201_02497	Orotate phosphoribosyltransferase
F1-2_HenkeLab.12938.12938.2	C:\Users\bathy\Downloads\fragpipe\henke\interact-F1-2_HenkeLab.pep.xml	VWIYKGEVLPTR		K	A	12	2	1404.49	1459.82	1459.82	730.917	730.916	1459.82	730.917	-0.0008	0.9005	-0.9063	0.00104412	23.425	10.196	0.9993	2	1	199	210	0			TRUE	tr|A0A829NLX4|A0A829NLX4_RUMGN	A0A829NLX4	A0A829NLX4_RUMGN	rpsC	30S ribosomal protein S3
F1-2_HenkeLab.12952.12952.3	C:\Users\bathy\Downloads\fragpipe\henke\interact-F1-2_HenkeLab.pep.xml	MKVILLQDVK		-	A	10	3	1405.83	1185.72	1185.71	396.246	396.245	1185.72	396.246	-0.0008	0.8311	-0.9287	0.225164	10.09	0	0.9982	2	1	1	10	0			TRUE	tr|A0A829NVG4|A0A829NVG4_RUMGN	A0A829NVG4	A0A829NVG4_RUMGN	rplI	50S ribosomal protein L9
F1-2_HenkeLab.12955.12955.2	C:\Users\bathy\Downloads\fragpipe\henke\interact-F1-2_HenkeLab.pep.xml	NILIVVK		K	D	7	2	1406.23	797.538	797.538	399.776	399.776	797.538	399.776	0.0001	0.8964	-0.9353	1.47741	6.822	5.094	0.9666	2	0	5	11	0			TRUE	tr|A0A829NUY2|A0A829NUY2_RUMGN	A0A829NUY2	A0A829NUY2_RUMGN	HMPREF1201_00658	VOC domain-containing protein
F1-2_HenkeLab.12956.12956.3	C:\Users\bathy\Downloads\fragpipe\henke\interact-F1-2_HenkeLab.pep.xml	KTVEDLLQYR		R	-	10	3	1406.36	1263.68	1263.68	422.234	422.234	1263.68	422.235	-0.0019	0.9515	-0.7257	0.0926296	15.633	11.374	0.982	2	1	169	178	0			TRUE	tr|A0A829NUV6|A0A829NUV6_RUMGN	A0A829NUV6	A0A829NUV6_RUMGN	HMPREF1201_00329	Nitroreductase domain-containing protein
F1-2_HenkeLab.12986.12986.2	C:\Users\bathy\Downloads\fragpipe\henke\interact-F1-2_HenkeLab.pep.xml	AFEGLLK		K	R	7	2	1409.22	776.443	776.442	389.229	389.228	776.443	389.229	-0.0007	0.8292	-0.8304	1.29643	8.049	0	0.9425	2	0	170	176	0			TRUE	tr|A0A829NSP4|A0A829NSP4_RUMGN	A0A829NSP4	A0A829NSP4_RUMGN	HMPREF1201_01920	Reverse rubrerythrin-1
F1-2_HenkeLab.12989.12989.0	C:\Users\bathy\Downloads\fragpipe\henke\interact-F1-2_HenkeLab.pep.xml	MKVILLQDVK		-	A	10	2	1409.47	1185.71	1185.71	593.865	593.864	1185.72	593.865	-0.0013	0.8986	-0.9216	0.0112008	19.303	10.04	0.9956	2	1	1	10	0			TRUE	tr|A0A829NVG4|A0A829NVG4_RUMGN	A0A829NVG4	A0A829NVG4_RUMGN	rplI	50S ribosomal protein L9
F1-2_HenkeLab.12991.12991.0	C:\Users\bathy\Downloads\fragpipe\henke\interact-F1-2_HenkeLab.pep.xml	MKVILLQDVK		-	A	10	2	1409.66	1186.72	1186.72	594.366	594.366	1185.72	593.865	1.0024	0.871	-0.9212	0.0258821	15.848	8.905	0.9918	2	1	1	10	0			TRUE	tr|A0A829NVG4|A0A829NVG4_RUMGN	A0A829NVG4	A0A829NVG4_RUMGN	rplI	50S ribosomal protein L9
F1-2_HenkeLab.13008.13008.0	C:\Users\bathy\Downloads\fragpipe\henke\interact-F1-2_HenkeLab.pep.xml	EKYESLPLATLR		R	E	12	3	1411.38	1418.78	1418.78	473.933	473.933	1418.78	473.933	-0.0003	0.8462	-0.9009	0.374542	8.206	0	0.9813	2	1	4	15	0			TRUE	tr|A0A829NWR9|A0A829NWR9_RUMGN	A0A829NWR9	A0A829NWR9_RUMGN	rho	Transcription termination factor Rho
F1-2_HenkeLab.13019.13019.2	C:\Users\bathy\Downloads\fragpipe\henke\interact-F1-2_HenkeLab.pep.xml	AYDESELDIVSQPK		K	I	14	2	1412.5	1592.76	1592.75	797.385	797.384	1592.76	797.386	-0.0034	0.9281	-0.8342	2.65308e-05	26.805	0	1	2	0	79	92	0			TRUE	tr|A0A829NX90|A0A829NX90_RUMGN	A0A829NX90	A0A829NX90_RUMGN	tig	Trigger factor
F1-2_HenkeLab.13035.13035.3	C:\Users\bathy\Downloads\fragpipe\henke\interact-F1-2_HenkeLab.pep.xml	LIVHLQFGSK		K	S	10	3	1414.32	1141.66	1141.67	381.562	381.562	1140.67	381.229	1.0002	0.5861	-0.8836	0.288237	8.661	0	0.9798	2	0	126	135	0			TRUE	tr|A0A829NID8|A0A829NID8_RUMGN	A0A829NID8	A0A829NID8_RUMGN	HMPREF1201_01736	Leucine-rich repeat domain-containing protein
F1-2_HenkeLab.13048.13048.2	C:\Users\bathy\Downloads\fragpipe\henke\interact-F1-2_HenkeLab.pep.xml	EKYESLPLATLR		R	E	12	2	1415.55	1418.78	1418.78	710.396	710.396	1418.78	710.396	0.0007	0.9114	-0.9162	0.101859	12.468	0	0.9936	2	1	4	15	0			TRUE	tr|A0A829NWR9|A0A829NWR9_RUMGN	A0A829NWR9	A0A829NWR9_RUMGN	rho	Transcription termination factor Rho
F1-2_HenkeLab.13049.13049.2	C:\Users\bathy\Downloads\fragpipe\henke\interact-F1-2_HenkeLab.pep.xml	SFNQGTWEGLEK		K	Y	12	2	1415.68	1394.65	1394.65	698.331	698.331	1394.65	698.331	0.0003	0.9289	-0.8409	0.000439036	23.93	9.248	0.9996	2	0	58	69	0			TRUE	tr|A0A829NSH1|A0A829NSH1_RUMGN	A0A829NSH1	A0A829NSH1_RUMGN	HMPREF1201_01276	ABC transporter substrate-binding protein PnrA-like domain-containing protein
F1-2_HenkeLab.13082.13082.3	C:\Users\bathy\Downloads\fragpipe\henke\interact-F1-2_HenkeLab.pep.xml	QLIDGDLPMVHAK		R	A	13	3	1418.92	1435.76	1435.75	479.592	479.591	1435.75	479.59	0.003	0.659	-0.9066	0.202652	9.273	0	0.9684	2	0	41	53	0			TRUE	tr|A0A829NUU6|A0A829NUU6_RUMGN	A0A829NUU6	A0A829NUU6_RUMGN	rpoZ	DNA-directed RNA polymerase subunit omega
F1-2_HenkeLab.13095.13095.2	C:\Users\bathy\Downloads\fragpipe\henke\interact-F1-2_HenkeLab.pep.xml	GVVVIPLK		K	N	8	2	1420.25	823.554	823.554	412.784	412.784	823.553	412.784	0.0009	0.7854	-0.8922	0.0615885	10.342	10.342	0.9483	2	0	75	82	0			TRUE	tr|A0A829NJX9|A0A829NJX9_RUMGN	A0A829NJX9	A0A829NJX9_RUMGN	HMPREF1201_01268	PTS EIIB type-2 domain-containing protein
F1-2_HenkeLab.13100.13100.2	C:\Users\bathy\Downloads\fragpipe\henke\interact-F1-2_HenkeLab.pep.xml	EGQALAYNGNEIPIR		K	F	15	2	1420.86	1643.83	1643.83	822.922	822.92	1643.83	822.921	-0.0004	0.9009	-0.7499	0.171396	11.564	0	0.9883	2	0	242	256	0			TRUE	tr|A0A829NI98|A0A829NI98_RUMGN	A0A829NI98	A0A829NI98_RUMGN	truB	tRNA pseudouridine synthase B
F1-2_HenkeLab.13121.13121.0	C:\Users\bathy\Downloads\fragpipe\henke\interact-F1-2_HenkeLab.pep.xml	TLMVNLPGDAK		K	E	11	2	1422.86	1157.61	1157.61	579.814	579.814	1157.61	579.813	0.002	0.783	-0.9311	0.0746879	13.007	0	0.994	2	0	122	132	0			TRUE	tr|A0A829NVZ9|A0A829NVZ9_RUMGN	A0A829NVZ9	A0A829NVZ9_RUMGN	HMPREF1201_00335	MoaB/Mog domain-containing protein
F1-2_HenkeLab.13158.13158.3	C:\Users\bathy\Downloads\fragpipe\henke\interact-F1-2_HenkeLab.pep.xml	FTAQVYVLTKDEGGR		K	H	15	3	1426.4	1682.86	1682.86	561.962	561.961	1682.86	561.962	-0.0006	0.4192	-0.5925	0.886135	8.71	0	0.906	2	1	308	322	0			TRUE	tr|A0A829NQ02|A0A829NQ02_RUMGN	A0A829NQ02	A0A829NQ02_RUMGN	tuf	Elongation factor Tu
F1-2_HenkeLab.13193.13193.3	C:\Users\bathy\Downloads\fragpipe\henke\interact-F1-2_HenkeLab.pep.xml	AYILAPEGLKDGMTVMNGAEAEVR	AYILAPEGLKDGM[147]TVM[147]NGAEAEVR	K	V	24	3	1429.8	2566.24	2566.24	856.422	856.421	2566.24	856.421	-0.0002	0.669	-0.6694	0.00157398	19.712	7.262	0.999	2	1	102	125	0	13M(15.9949), 16M(15.9949)		TRUE	tr|A0A829NTI3|A0A829NTI3_RUMGN	A0A829NTI3	A0A829NTI3_RUMGN	rplB	50S ribosomal protein L2
F1-2_HenkeLab.13197.13197.2	C:\Users\bathy\Downloads\fragpipe\henke\interact-F1-2_HenkeLab.pep.xml	SLDFMPAR		R	Y	8	2	1430.18	935.455	935.453	468.735	468.734	935.453	468.734	-0.0004	0.8715	-0.9077	0.408319	9.056	7.28	0.9174	2	0	47	54	0			TRUE	tr|A0A829NRH0|A0A829NRH0_RUMGN	A0A829NRH0	A0A829NRH0_RUMGN	HMPREF1201_01699	Toxin-antitoxin system, toxin component, RelE family
F1-2_HenkeLab.13214.13214.0	C:\Users\bathy\Downloads\fragpipe\henke\interact-F1-2_HenkeLab.pep.xml	TLMVNLPGDAK		K	E	11	2	1431.79	1156.61	1156.61	579.313	579.313	1157.61	579.813	-0.9996	0.8939	-0.9115	0.0141742	14.894	0	0.9947	2	0	122	132	0			TRUE	tr|A0A829NVZ9|A0A829NVZ9_RUMGN	A0A829NVZ9	A0A829NVZ9_RUMGN	HMPREF1201_00335	MoaB/Mog domain-containing protein
F1-2_HenkeLab.13238.13238.4	C:\Users\bathy\Downloads\fragpipe\henke\interact-F1-2_HenkeLab.pep.xml	MKAAIFTLDTESYKAR		-	K	16	4	1433.95	1843.95	1843.95	461.996	461.995	1843.95	461.995	0.0011	0.5424	-0.8957	0.0309742	15.536	0	0.9977	2	2	1	16	0			TRUE	tr|A0A829NVZ9|A0A829NVZ9_RUMGN	A0A829NVZ9	A0A829NVZ9_RUMGN	HMPREF1201_00335	MoaB/Mog domain-containing protein
F1-2_HenkeLab.13273.13273.2	C:\Users\bathy\Downloads\fragpipe\henke\interact-F1-2_HenkeLab.pep.xml	VEEAGLDIPSVK		R	E	12	2	1437.34	1255.67	1255.67	628.843	628.841	1255.67	628.84	0.0022	0.5529	-0.8499	0.876496	9.729	0	0.9442	2	0	47	58	0			TRUE	tr|A0A829NJI9|A0A829NJI9_RUMGN	A0A829NJI9	A0A829NJI9_RUMGN	HMPREF1201_01376	Aminoglycoside phosphotransferase domain-containing protein
F1-2_HenkeLab.13288.13288.3	C:\Users\bathy\Downloads\fragpipe\henke\interact-F1-2_HenkeLab.pep.xml	EFKYVVTDAEGIHARPAGLLVK		K	K	22	3	1438.74	2412.32	2412.32	805.115	805.113	2412.32	805.113	0.0007	0.2994	-0.734	0.000131296	17.027	0	0.9986	2	2	3	24	0			TRUE	tr|A0A829NRK3|A0A829NRK3_RUMGN	A0A829NRK3	A0A829NRK3_RUMGN	HMPREF1201_00601	HPr domain-containing protein
F1-2_HenkeLab.13341.13341.0	C:\Users\bathy\Downloads\fragpipe\henke\interact-F1-2_HenkeLab.pep.xml	AAIFTLDTESYKAR		K	K	14	2	1443.94	1585.82	1585.82	793.917	793.917	1584.81	793.415	1.004	0.8754	-0.9251	0.0017388	19.539	0	0.9999	2	1	3	16	0			TRUE	tr|A0A829NVZ9|A0A829NVZ9_RUMGN	A0A829NVZ9	A0A829NVZ9_RUMGN	HMPREF1201_00335	MoaB/Mog domain-containing protein
F1-2_HenkeLab.13343.13343.0	C:\Users\bathy\Downloads\fragpipe\henke\interact-F1-2_HenkeLab.pep.xml	AAIFTLDTESYKAR		K	K	14	2	1444.08	1584.81	1584.8	793.41	793.409	1584.81	793.415	-0.0107	0.8743	-0.9252	0.000801274	18.153	8.505	0.9984	2	1	3	16	0			TRUE	tr|A0A829NVZ9|A0A829NVZ9_RUMGN	A0A829NVZ9	A0A829NVZ9_RUMGN	HMPREF1201_00335	MoaB/Mog domain-containing protein
F1-2_HenkeLab.13355.13355.0	C:\Users\bathy\Downloads\fragpipe\henke\interact-F1-2_HenkeLab.pep.xml	RVFPAIDIPK		K	S	10	2	1445.33	1156.68	1156.68	579.346	579.346	1154.68	578.348	1.9953	0.7022	-0.9155	0.389493	10.138	0	0.9253	2	1	376	385	0			TRUE	tr|A0A829NWR9|A0A829NWR9_RUMGN	A0A829NWR9	A0A829NWR9_RUMGN	rho	Transcription termination factor Rho
F1-2_HenkeLab.13358.13358.0	C:\Users\bathy\Downloads\fragpipe\henke\interact-F1-2_HenkeLab.pep.xml	AEVSQEYMDHEKEILLAAAKK		R	E	21	4	1445.61	2403.22	2403.22	601.813	601.813	2402.22	601.561	1.0083	0.4674	-0.8213	2.07212	12.867	11.099	0.8544	2	2	200	220	0			TRUE	tr|A0A829NQ32|A0A829NQ32_RUMGN	A0A829NQ32	A0A829NQ32_RUMGN	tsf	Elongation factor Ts
F1-2_HenkeLab.13373.13373.0	C:\Users\bathy\Downloads\fragpipe\henke\interact-F1-2_HenkeLab.pep.xml	RVFPAIDIPK		K	S	10	2	1447.15	1155.68	1155.68	578.847	578.846	1154.68	578.348	0.9974	0.7066	-0.9171	1.36223	9.963	0	0.9589	2	1	376	385	0			TRUE	tr|A0A829NWR9|A0A829NWR9_RUMGN	A0A829NWR9	A0A829NWR9_RUMGN	rho	Transcription termination factor Rho
F1-2_HenkeLab.13376.13376.0	C:\Users\bathy\Downloads\fragpipe\henke\interact-F1-2_HenkeLab.pep.xml	MLQTGTKAPEFTLPDQNGELHSLKDYR	M[147]LQTGTKAPEFTLPDQNGELHSLKDYR	-	G	27	4	1447.43	3105.53	3105.53	777.39	777.389	3104.52	777.138	1.0041	0.576	-0.6093	2.81998e-08	31.047	31.045	1	2	2	1	27	0	1M(15.9949)		TRUE	tr|A0A829NRC1|A0A829NRC1_RUMGN	A0A829NRC1	A0A829NRC1_RUMGN	HMPREF1201_01639	Thioredoxin domain-containing protein
F1-2_HenkeLab.13384.13384.3	C:\Users\bathy\Downloads\fragpipe\henke\interact-F1-2_HenkeLab.pep.xml	RVFPAIDIPK		K	S	10	3	1448.13	1154.68	1154.68	385.901	385.901	1154.68	385.901	-0.0001	0.7859	-0.9178	0.199526	9.3	0	0.9856	2	1	376	385	0			TRUE	tr|A0A829NWR9|A0A829NWR9_RUMGN	A0A829NWR9	A0A829NWR9_RUMGN	rho	Transcription termination factor Rho
F1-2_HenkeLab.13405.13405.3	C:\Users\bathy\Downloads\fragpipe\henke\interact-F1-2_HenkeLab.pep.xml	INALNLALSKADR		R	I	13	3	1450.29	1397.8	1397.8	466.942	466.94	1397.8	466.94	0.0006	0.5612	-0.9025	0.358922	11.28	0	0.9689	2	1	256	268	0			TRUE	tr|A0A829NH33|A0A829NH33_RUMGN	A0A829NH33	A0A829NH33_RUMGN	HMPREF1201_02235	3-isopropylmalate dehydrogenase
F1-2_HenkeLab.13410.13410.0	C:\Users\bathy\Downloads\fragpipe\henke\interact-F1-2_HenkeLab.pep.xml	YSQQFKEDAVQYRLDHPELPLR		K	K	22	4	1450.85	2732.38	2732.38	684.101	684.101	2731.37	683.85	1.0039	0.5769	-0.9256	1.61471	10.084	8.863	0.8742	2	2	7	28	0			TRUE	tr|A0A829NX50|A0A829NX50_RUMGN	A0A829NX50	A0A829NX50_RUMGN	HMPREF1201_00004	Transposase
F1-2_HenkeLab.13411.13411.0	C:\Users\bathy\Downloads\fragpipe\henke\interact-F1-2_HenkeLab.pep.xml	MLQTGTKAPEFTLPDQNGELHSLKDYR	M[147]LQTGTKAPEFTLPDQNGELHSLKDYR	-	G	27	4	1450.92	3104.53	3104.53	777.14	777.139	3104.52	777.138	0.0041	0.3304	-0.6114	0.0308319	15.544	0	0.988	2	2	1	27	0	1M(15.9949)		TRUE	tr|A0A829NRC1|A0A829NRC1_RUMGN	A0A829NRC1	A0A829NRC1_RUMGN	HMPREF1201_01639	Thioredoxin domain-containing protein
F1-2_HenkeLab.13436.13436.2	C:\Users\bathy\Downloads\fragpipe\henke\interact-F1-2_HenkeLab.pep.xml	VADIYVRPFVTER		K	A	13	2	1453.49	1563.85	1563.84	782.93	782.927	1563.84	782.928	-0.0004	0.7917	-0.86	0.268844	14.782	12.583	0.9816	2	1	81	93	0			TRUE	tr|A0A829NXU9|A0A829NXU9_RUMGN	A0A829NXU9	A0A829NXU9_RUMGN	HMPREF1201_00294	Stress-response A/B barrel domain-containing protein
F1-2_HenkeLab.13480.13480.2	C:\Users\bathy\Downloads\fragpipe\henke\interact-F1-2_HenkeLab.pep.xml	MKLVPLGDKIVLK		-	Q	13	2	1457.6	1452.91	1452.91	727.464	727.462	1452.91	727.462	-0.0004	0.9383	-0.718	0.000113305	23.283	6.196	0.9979	2	2	1	13	0			TRUE	tr|A0A829NSQ1|A0A829NSQ1_RUMGN	A0A829NSQ1	A0A829NSQ1_RUMGN	groES	Co-chaperonin GroES
F1-2_HenkeLab.13497.13497.3	C:\Users\bathy\Downloads\fragpipe\henke\interact-F1-2_HenkeLab.pep.xml	EITGLGLKEAKEVVDGAPK		R	V	19	3	1459.32	1953.08	1953.08	652.034	652.033	1953.08	652.033	-0.0012	0.4251	-0.9464	0.00763396	17.969	8.296	0.9969	2	2	79	97	0			TRUE	tr|A0A829NJY1|A0A829NJY1_RUMGN	A0A829NJY1	A0A829NJY1_RUMGN	rplL	50S ribosomal protein L7/L12
F1-2_HenkeLab.13522.13522.0	C:\Users\bathy\Downloads\fragpipe\henke\interact-F1-2_HenkeLab.pep.xml	LIDAMEHPEKEEYANFTIR		K	V	19	3	1461.69	2308.1	2308.1	770.374	770.374	2305.1	769.375	2.9951	0.5215	-0.9307	9.42036e-05	17.42	8.41	0.9961	2	1	704	722	0			TRUE	tr|A0A829NSS4|A0A829NSS4_RUMGN	A0A829NSS4	A0A829NSS4_RUMGN	HMPREF1201_01082	Formate acetyltransferase
F1-2_HenkeLab.13531.13531.0	C:\Users\bathy\Downloads\fragpipe\henke\interact-F1-2_HenkeLab.pep.xml	AMAQQALGMVETR		M	G	13	2	1462.52	1404.69	1404.68	703.351	703.349	1404.69	703.35	-0.0011	0.9446	-0.7931	0.000425353	23.985	9.241	0.9993	2	0	2	14	0			TRUE	tr|A0A829NQZ2|A0A829NQZ2_RUMGN	A0A829NQZ2	A0A829NQZ2_RUMGN	HMPREF1201_02337	Propanediol utilization protein PduA
F1-2_HenkeLab.13533.13533.0	C:\Users\bathy\Downloads\fragpipe\henke\interact-F1-2_HenkeLab.pep.xml	FTAQVYVLTK		K	D	10	2	1462.67	1168.65	1168.65	585.332	585.332	1168.65	585.332	0	0.7917	-0.8713	3.41505e-05	14.571	8.577	0.9927	2	0	308	317	0			TRUE	tr|A0A829NQ02|A0A829NQ02_RUMGN	A0A829NQ02	A0A829NQ02_RUMGN	tuf	Elongation factor Tu
F1-2_HenkeLab.13537.13537.0	C:\Users\bathy\Downloads\fragpipe\henke\interact-F1-2_HenkeLab.pep.xml	AMAQQALGMVETR		M	G	13	2	1462.96	1405.69	1405.69	703.852	703.851	1404.69	703.35	1.0025	0.9826	-0.7876	1.91977e-05	30.367	10.025	0.9999	2	0	2	14	0			TRUE	tr|A0A829NQZ2|A0A829NQZ2_RUMGN	A0A829NQZ2	A0A829NQZ2_RUMGN	HMPREF1201_02337	Propanediol utilization protein PduA
F1-2_HenkeLab.13558.13558.3	C:\Users\bathy\Downloads\fragpipe\henke\interact-F1-2_HenkeLab.pep.xml	FTAQVYVLTKDEGGR		K	H	15	3	1465.17	1682.86	1682.86	561.962	561.961	1682.86	561.962	-0.0006	0.5548	-0.5559	0.0761641	10.973	0	0.9744	2	1	308	322	0			TRUE	tr|A0A829NQ02|A0A829NQ02_RUMGN	A0A829NQ02	A0A829NQ02_RUMGN	tuf	Elongation factor Tu
F1-2_HenkeLab.13569.13569.0	C:\Users\bathy\Downloads\fragpipe\henke\interact-F1-2_HenkeLab.pep.xml	GVVILGISK		K	D	9	2	1466.2	884.57	884.569	443.292	443.292	884.569	443.292	-0.0003	0.6538	-0.9182	0.826038	8.832	8.018	0.9587	2	0	62	70	0			TRUE	tr|A0A829NRC1|A0A829NRC1_RUMGN	A0A829NRC1	A0A829NRC1_RUMGN	HMPREF1201_01639	Thioredoxin domain-containing protein
F1-2_HenkeLab.13588.13588.0	C:\Users\bathy\Downloads\fragpipe\henke\interact-F1-2_HenkeLab.pep.xml	GVVILGISK		K	D	9	2	1468.14	885.574	885.573	443.794	443.794	884.569	443.292	1.0036	0.9111	-0.9178	0.00453942	15.872	10.613	0.9856	2	0	62	70	0			TRUE	tr|A0A829NRC1|A0A829NRC1_RUMGN	A0A829NRC1	A0A829NRC1_RUMGN	HMPREF1201_01639	Thioredoxin domain-containing protein
F1-2_HenkeLab.13640.13640.4	C:\Users\bathy\Downloads\fragpipe\henke\interact-F1-2_HenkeLab.pep.xml	ELSKEQLEKFWGR		R	Y	13	4	1473.1	1648.86	1648.86	413.222	413.221	1648.86	413.222	-0.0007	0.7142	-0.9089	2.36456	9.005	0	0.9803	2	2	18	30	0			TRUE	tr|A0A829NRG7|A0A829NRG7_RUMGN	A0A829NRG7	A0A829NRG7_RUMGN	HMPREF1201_00556	SEC-C domain-containing protein
F1-2_HenkeLab.13641.13641.3	C:\Users\bathy\Downloads\fragpipe\henke\interact-F1-2_HenkeLab.pep.xml	ELSKEQLEKFWGR		R	Y	13	3	1473.2	1648.86	1648.86	550.628	550.628	1648.86	550.626	0.0035	0.6219	-0.9091	0.0220419	16.127	6.905	0.9977	2	2	18	30	0			TRUE	tr|A0A829NRG7|A0A829NRG7_RUMGN	A0A829NRG7	A0A829NRG7_RUMGN	HMPREF1201_00556	SEC-C domain-containing protein
F1-2_HenkeLab.13654.13654.0	C:\Users\bathy\Downloads\fragpipe\henke\interact-F1-2_HenkeLab.pep.xml	FYQDENNFKMFSTR		K	K	14	3	1474.54	1826.81	1826.81	609.945	609.945	1825.81	609.61	1.0039	0.5744	-0.9168	0.0161529	14.667	5.425	0.995	2	1	173	186	0			TRUE	tr|A0A829NNN0|A0A829NNN0_RUMGN	A0A829NNN0	A0A829NNN0_RUMGN	HMPREF1201_01682	GNAT family acetyltransferase
F1-2_HenkeLab.13659.13659.0	C:\Users\bathy\Downloads\fragpipe\henke\interact-F1-2_HenkeLab.pep.xml	KLLEQSGFETAAVRVIPK		K	D	18	3	1475.14	1986.13	1986.13	663.052	663.052	1985.13	662.718	1.0028	0.4258	-0.8751	0.00809037	18.803	0	0.9951	2	2	27	44	0			TRUE	tr|A0A829NVZ9|A0A829NVZ9_RUMGN	A0A829NVZ9	A0A829NVZ9_RUMGN	HMPREF1201_00335	MoaB/Mog domain-containing protein
F1-2_HenkeLab.13661.13661.0	C:\Users\bathy\Downloads\fragpipe\henke\interact-F1-2_HenkeLab.pep.xml	FYQDENNFKMFSTR		K	K	14	3	1475.32	1825.81	1825.81	609.611	609.61	1825.81	609.61	0	0.5551	-0.9189	0.031842	12.488	0	0.9965	2	1	173	186	0			TRUE	tr|A0A829NNN0|A0A829NNN0_RUMGN	A0A829NNN0	A0A829NNN0_RUMGN	HMPREF1201_01682	GNAT family acetyltransferase
F1-2_HenkeLab.13662.13662.0	C:\Users\bathy\Downloads\fragpipe\henke\interact-F1-2_HenkeLab.pep.xml	KLLEQSGFETAAVRVIPK		K	D	18	3	1475.45	1985.13	1985.13	662.718	662.717	1985.13	662.718	-0.0002	0.3736	-0.8764	0.00316228	19.5	8.496	0.9988	2	2	27	44	0			TRUE	tr|A0A829NVZ9|A0A829NVZ9_RUMGN	A0A829NVZ9	A0A829NVZ9_RUMGN	HMPREF1201_00335	MoaB/Mog domain-containing protein
F1-2_HenkeLab.13672.13672.3	C:\Users\bathy\Downloads\fragpipe\henke\interact-F1-2_HenkeLab.pep.xml	KALEALAEVEAAEVSHEK		K	G	18	3	1476.5	1922.99	1922.99	642.005	642.006	1922.99	642.005	0.0001	0.9583	-0.6891	1.87129e-08	23.902	7.2	1	2	1	790	807	0			TRUE	tr|A0A829NFY0|A0A829NFY0_RUMGN	A0A829NFY0	A0A829NFY0_RUMGN	HMPREF1201_02679	Copper-translocating P-type ATPase
F1-2_HenkeLab.13679.13679.0	C:\Users\bathy\Downloads\fragpipe\henke\interact-F1-2_HenkeLab.pep.xml	KLLEQSGFETAAVRVIPK		K	D	18	3	1477.22	1987.14	1987.14	663.386	663.386	1985.13	662.718	2.0058	0.3771	-0.8886	0.268689	11.783	7.255	0.8935	2	2	27	44	0			TRUE	tr|A0A829NVZ9|A0A829NVZ9_RUMGN	A0A829NVZ9	A0A829NVZ9_RUMGN	HMPREF1201_00335	MoaB/Mog domain-containing protein
F1-2_HenkeLab.13687.13687.0	C:\Users\bathy\Downloads\fragpipe\henke\interact-F1-2_HenkeLab.pep.xml	FYQDENNFKMFSTR		K	K	14	3	1478.05	1827.81	1827.81	610.278	610.278	1825.81	609.61	2.0019	0.5589	-0.9346	0.020905	13.219	5.188	0.9913	2	1	173	186	0			TRUE	tr|A0A829NNN0|A0A829NNN0_RUMGN	A0A829NNN0	A0A829NNN0_RUMGN	HMPREF1201_01682	GNAT family acetyltransferase
F1-2_HenkeLab.13689.13689.2	C:\Users\bathy\Downloads\fragpipe\henke\interact-F1-2_HenkeLab.pep.xml	KVAPLGDPVEITIR		R	G	14	2	1478.26	1506.88	1506.88	754.447	754.445	1506.88	754.446	-0.0006	0.8942	-0.9172	1.59956e-05	28.684	7.132	0.9988	2	1	43	56	0			TRUE	tr|A0A829NMH2|A0A829NMH2_RUMGN	A0A829NMH2	A0A829NMH2_RUMGN	HMPREF1201_00885	Ferrous iron transporter FeoA domain-containing protein
F1-2_HenkeLab.13722.13722.4	C:\Users\bathy\Downloads\fragpipe\henke\interact-F1-2_HenkeLab.pep.xml	KALEALAEVEAAEVSHEK		K	G	18	4	1481.61	1923	1922.99	481.756	481.756	1922.99	481.756	-0.0001	0.8294	-0.6813	7.94459e-07	22.443	9.049	1	2	1	790	807	0			TRUE	tr|A0A829NFY0|A0A829NFY0_RUMGN	A0A829NFY0	A0A829NFY0_RUMGN	HMPREF1201_02679	Copper-translocating P-type ATPase
F1-2_HenkeLab.13771.13771.2	C:\Users\bathy\Downloads\fragpipe\henke\interact-F1-2_HenkeLab.pep.xml	EEGLNVVTLPK		R	T	11	2	1486.31	1197.66	1197.66	599.839	599.838	1197.66	599.837	0.0004	0.8062	-0.9176	0.035359	14.306	7.112	0.9983	2	0	123	133	0			TRUE	tr|A0A829NSA3|A0A829NSA3_RUMGN	A0A829NSA3	A0A829NSA3_RUMGN	pfkA	ATP-dependent 6-phosphofructokinase
F1-2_HenkeLab.13791.13791.0	C:\Users\bathy\Downloads\fragpipe\henke\interact-F1-2_HenkeLab.pep.xml	MYEISKFSTVNIR		-	E	13	3	1488.3	1586.81	1586.81	529.945	529.945	1586.81	529.945	0.0008	0.5361	-0.8725	1.2218	8.152	8.011	0.8789	2	1	1	13	0			TRUE	tr|A0A829NNN0|A0A829NNN0_RUMGN	A0A829NNN0	A0A829NNN0_RUMGN	HMPREF1201_01682	GNAT family acetyltransferase
F1-2_HenkeLab.13802.13802.2	C:\Users\bathy\Downloads\fragpipe\henke\interact-F1-2_HenkeLab.pep.xml	EAPLDESVIPVK		K	R	12	2	1489.36	1295.7	1295.7	648.856	648.856	1295.7	648.856	-0.0003	0.6015	-0.8615	1.77215	9.506	0	0.9593	2	0	368	379	0			TRUE	tr|A0A829NUC6|A0A829NUC6_RUMGN	A0A829NUC6	A0A829NUC6_RUMGN	HMPREF1201_02342	NADH-quinone oxidoreductase subunit J
F1-2_HenkeLab.13823.13823.0	C:\Users\bathy\Downloads\fragpipe\henke\interact-F1-2_HenkeLab.pep.xml	MYEISKFSTVNIR		-	E	13	2	1491.79	1586.81	1586.81	794.414	794.413	1586.81	794.414	-0.0006	0.9243	-0.8738	1.69496e-09	32.102	9.049	1	2	1	1	13	0			TRUE	tr|A0A829NNN0|A0A829NNN0_RUMGN	A0A829NNN0	A0A829NNN0_RUMGN	HMPREF1201_01682	GNAT family acetyltransferase
F1-2_HenkeLab.13840.13840.0	C:\Users\bathy\Downloads\fragpipe\henke\interact-F1-2_HenkeLab.pep.xml	MYEISKFSTVNIR		-	E	13	2	1493.37	1587.82	1587.81	794.915	794.914	1586.81	794.414	1.0013	0.9251	-0.8743	4.76828e-09	35.058	8.912	1	2	1	1	13	0			TRUE	tr|A0A829NNN0|A0A829NNN0_RUMGN	A0A829NNN0	A0A829NNN0_RUMGN	HMPREF1201_01682	GNAT family acetyltransferase
F1-2_HenkeLab.13847.13847.0	C:\Users\bathy\Downloads\fragpipe\henke\interact-F1-2_HenkeLab.pep.xml	MYEISKFSTVNIR		-	E	13	2	1494.16	1588.82	1588.82	795.416	795.416	1586.81	794.414	2.0042	0.8269	-0.8745	0.0122815	15.143	0	0.9986	2	1	1	13	0			TRUE	tr|A0A829NNN0|A0A829NNN0_RUMGN	A0A829NNN0	A0A829NNN0_RUMGN	HMPREF1201_01682	GNAT family acetyltransferase
F1-2_HenkeLab.13864.13864.3	C:\Users\bathy\Downloads\fragpipe\henke\interact-F1-2_HenkeLab.pep.xml	MKAAIFTLDTESYKAR	n[43]MKAAIFTLDTESYKAR	-	K	16	3	1495.8	1887.94	1887.94	630.321	630.32	1885.96	629.661	1.9786	0.8375	0.0127	5.91128e-07	15.735	6.335	0.9894	2	2	1	16	0	N-term(42.0106)		TRUE	tr|A0A829NVZ9|A0A829NVZ9_RUMGN	A0A829NVZ9	A0A829NVZ9_RUMGN	HMPREF1201_00335	MoaB/Mog domain-containing protein
F1-2_HenkeLab.13885.13885.0	C:\Users\bathy\Downloads\fragpipe\henke\interact-F1-2_HenkeLab.pep.xml	MFLDQEEIRG		K	-	10	2	1498	1236.58	1236.58	619.299	619.299	1236.58	619.298	0.0023	0.8159	-0.7546	0.0123951	9.127	0	0.9882	2	1	297	306	0			TRUE	tr|A0A829NI98|A0A829NI98_RUMGN	A0A829NI98	A0A829NI98_RUMGN	truB	tRNA pseudouridine synthase B
F1-2_HenkeLab.13894.13894.3	C:\Users\bathy\Downloads\fragpipe\henke\interact-F1-2_HenkeLab.pep.xml	AELVFPGHYEEAVENTPAR		K	I	19	3	1498.77	2129.03	2129.02	710.684	710.682	2128.02	710.348	1.0014	0.653	-0.8994	0.00021752	23.15	0	0.9999	2	0	165	183	0			TRUE	tr|A0A829NID8|A0A829NID8_RUMGN	A0A829NID8	A0A829NID8_RUMGN	HMPREF1201_01736	Leucine-rich repeat domain-containing protein
F1-2_HenkeLab.13900.13900.2	C:\Users\bathy\Downloads\fragpipe\henke\interact-F1-2_HenkeLab.pep.xml	EKLEAEYEILPVK		R	M	13	2	1499.38	1559.85	1559.85	780.931	780.93	1559.84	780.929	0.0004	0.869	-0.9368	0.0266839	16.795	10.272	0.9797	2	1	54	66	0			TRUE	tr|A0A829NSS3|A0A829NSS3_RUMGN	A0A829NSS3	A0A829NSS3_RUMGN	rlmN	Probable dual-specificity RNA methyltransferase RlmN
F1-2_HenkeLab.13920.13920.0	C:\Users\bathy\Downloads\fragpipe\henke\interact-F1-2_HenkeLab.pep.xml	AYILAPEGLK		K	D	10	2	1501.43	1073.61	1073.61	537.814	537.813	1073.61	537.813	0.0006	0.7903	-0.9384	0.219028	10.138	0	0.9847	2	0	102	111	0			TRUE	tr|A0A829NTI3|A0A829NTI3_RUMGN	A0A829NTI3	A0A829NTI3_RUMGN	rplB	50S ribosomal protein L2
F1-2_HenkeLab.13926.13926.2	C:\Users\bathy\Downloads\fragpipe\henke\interact-F1-2_HenkeLab.pep.xml	FTAQVYVLTK		K	D	10	2	1502.05	1168.65	1168.65	585.332	585.332	1168.65	585.332	0.0003	0.6504	-0.832	0.0504371	11.689	0	0.9766	2	0	308	317	0			TRUE	tr|A0A829NQ02|A0A829NQ02_RUMGN	A0A829NQ02	A0A829NQ02_RUMGN	tuf	Elongation factor Tu
F1-2_HenkeLab.13945.13945.4	C:\Users\bathy\Downloads\fragpipe\henke\interact-F1-2_HenkeLab.pep.xml	SFSFVTKTPPAAVLIKK		R	A	17	4	1503.9	1833.08	1833.08	459.277	459.276	1833.08	459.276	0.0006	0.5026	-0.7533	0.0863973	11.754	0	0.9691	2	2	65	81	0			TRUE	tr|A0A829NT57|A0A829NT57_RUMGN	A0A829NT57	A0A829NT57_RUMGN	rplK	50S ribosomal protein L11
F1-2_HenkeLab.13961.13961.2	C:\Users\bathy\Downloads\fragpipe\henke\interact-F1-2_HenkeLab.pep.xml	QILGQLQENLK		K	I	11	2	1505.33	1282.72	1282.72	642.368	642.369	1282.72	642.37	-0.0011	0.7275	-0.9245	1.1885	11.2	9.683	0.9177	2	0	47	57	0			TRUE	tr|A0A829NLA4|A0A829NLA4_RUMGN	A0A829NLA4	A0A829NLA4_RUMGN	HMPREF1201_02865	Fe-S hydro-lyase tartrate dehydratase alpha-type catalytic domain-containing protein
F1-2_HenkeLab.13981.13981.4	C:\Users\bathy\Downloads\fragpipe\henke\interact-F1-2_HenkeLab.pep.xml	AKFDELTHDLVEKTAEPVTR		R	A	20	4	1507.48	2298.18	2298.19	575.553	575.554	2298.19	575.554	-0.0002	0.7208	-0.655	0.086447	13.753	0	0.9955	2	2	274	293	0			TRUE	tr|A0A829NVM4|A0A829NVM4_RUMGN	A0A829NVM4	A0A829NVM4_RUMGN	dnaK	Chaperone protein DnaK
F1-2_HenkeLab.13983.13983.5	C:\Users\bathy\Downloads\fragpipe\henke\interact-F1-2_HenkeLab.pep.xml	MLQTGTKAPEFTLPDQNGELHSLKDYR		-	G	27	5	1507.62	3089.53	3089.53	618.914	618.914	3088.53	618.713	1.0048	0.4977	-0.7274	0.00363078	11.26	0	0.9526	2	2	1	27	0			TRUE	tr|A0A829NRC1|A0A829NRC1_RUMGN	A0A829NRC1	A0A829NRC1_RUMGN	HMPREF1201_01639	Thioredoxin domain-containing protein
F1-2_HenkeLab.13994.13994.2	C:\Users\bathy\Downloads\fragpipe\henke\interact-F1-2_HenkeLab.pep.xml	AELVFPGHYEEAVENTPAR		K	I	19	2	1508.69	2128.02	2128.02	1065.02	1065.02	2128.02	1065.02	-0.0017	0.811	-0.9144	1.4e-13	38.001	8.751	1	2	0	165	183	0			TRUE	tr|A0A829NID8|A0A829NID8_RUMGN	A0A829NID8	A0A829NID8_RUMGN	HMPREF1201_01736	Leucine-rich repeat domain-containing protein
F1-2_HenkeLab.14025.14025.3	C:\Users\bathy\Downloads\fragpipe\henke\interact-F1-2_HenkeLab.pep.xml	MLQTGTKAPEFTLPDQNGELHSLKDYR		-	G	27	3	1511.6	3088.53	3088.53	1030.52	1030.52	3088.53	1030.52	-0.0017	0.8149	-0.7293	1.55955e-09	42.728	0	1	2	2	1	27	0			TRUE	tr|A0A829NRC1|A0A829NRC1_RUMGN	A0A829NRC1	A0A829NRC1_RUMGN	HMPREF1201_01639	Thioredoxin domain-containing protein
F1-2_HenkeLab.14071.14071.3	C:\Users\bathy\Downloads\fragpipe\henke\interact-F1-2_HenkeLab.pep.xml	MLQTGTKAPEFTLPDQNGELHSLK		-	D	24	3	1516.39	2655.34	2655.34	886.121	886.12	2654.34	885.786	1.0017	0.7125	-0.7903	0.000242242	15.963	0	0.9983	2	1	1	24	0			TRUE	tr|A0A829NRC1|A0A829NRC1_RUMGN	A0A829NRC1	A0A829NRC1_RUMGN	HMPREF1201_01639	Thioredoxin domain-containing protein
F1-2_HenkeLab.14084.14084.0	C:\Users\bathy\Downloads\fragpipe\henke\interact-F1-2_HenkeLab.pep.xml	AEAEEIKAKLEAEGAEVNLK		K	-	20	4	1517.51	2142.13	2142.12	536.539	536.538	2141.12	536.288	1.0029	0.6455	-0.5677	0.622127	11.118	8.858	0.8762	2	2	106	125	0			TRUE	tr|A0A829NJY1|A0A829NJY1_RUMGN	A0A829NJY1	A0A829NJY1_RUMGN	rplL	50S ribosomal protein L7/L12
F1-2_HenkeLab.14094.14094.4	C:\Users\bathy\Downloads\fragpipe\henke\interact-F1-2_HenkeLab.pep.xml	RAQFNIYLSQLKHWK		R	-	15	4	1518.51	1931.06	1931.05	483.771	483.77	1931.05	483.771	-0.0012	0.5651	-0.8407	0.178752	11.491	0	0.9917	2	2	133	147	0			TRUE	tr|A0A829NQQ4|A0A829NQQ4_RUMGN	A0A829NQQ4	A0A829NQQ4_RUMGN	HMPREF1201_00078	HTH cro/C1-type domain-containing protein
F1-2_HenkeLab.14105.14105.2	C:\Users\bathy\Downloads\fragpipe\henke\interact-F1-2_HenkeLab.pep.xml	ELYTLDETIAK		K	D	11	2	1519.69	1294.67	1294.67	648.341	648.342	1294.67	648.34	0.004	0.8764	-0.9267	0.031179	15.915	8.119	0.9956	2	0	8	18	0			TRUE	tr|A0A829NM13|A0A829NM13_RUMGN	A0A829NM13	A0A829NM13_RUMGN	HMPREF1201_02581	UDP-N-acetylglucosamine pyrophosphorylase
F1-2_HenkeLab.14113.14113.0	C:\Users\bathy\Downloads\fragpipe\henke\interact-F1-2_HenkeLab.pep.xml	LAVLEEYAPK		R	M	10	2	1520.26	1131.62	1131.62	566.818	566.817	1131.62	566.816	0.0026	0.742	-0.8027	0.0258078	14.853	0	0.9894	2	0	82	91	0			TRUE	tr|A0A829NHY9|A0A829NHY9_RUMGN	A0A829NHY9	A0A829NHY9_RUMGN	HMPREF1201_02780	GatB/YqeY domain-containing protein
F1-2_HenkeLab.14120.14120.4	C:\Users\bathy\Downloads\fragpipe\henke\interact-F1-2_HenkeLab.pep.xml	HIHLTQEHVEALFGPGYQLTK		R	K	21	4	1521	2417.25	2417.25	605.32	605.32	2417.25	605.319	0.0022	0.5229	-0.8395	0.209652	10.214	0	0.922	2	0	39	59	0			TRUE	tr|A0A829NHL3|A0A829NHL3_RUMGN	A0A829NHL3	A0A829NHL3_RUMGN	HMPREF1201_02340	Phosphate propanoyltransferase
F1-2_HenkeLab.14131.14131.0	C:\Users\bathy\Downloads\fragpipe\henke\interact-F1-2_HenkeLab.pep.xml	FGGNVTDVDEWGK		R	R	13	2	1521.92	1422.64	1422.64	712.327	712.327	1422.64	712.328	-0.0009	0.8914	-0.7031	1.07913e-07	20.179	8.745	0.9999	2	0	74	86	0			TRUE	tr|A0A829NRJ1|A0A829NRJ1_RUMGN	A0A829NRJ1	A0A829NRJ1_RUMGN	rpsF	30S ribosomal protein S6
F1-2_HenkeLab.14138.14138.2	C:\Users\bathy\Downloads\fragpipe\henke\interact-F1-2_HenkeLab.pep.xml	MNFLAVR		K	G	7	2	1522.63	849.454	849.454	425.734	425.734	849.453	425.734	0.0007	0.9503	-0.8846	0.0141661	14.895	0	0.9956	2	0	27	33	0			TRUE	tr|A0A829NRG4|A0A829NRG4_RUMGN	A0A829NRG4	A0A829NRG4_RUMGN	HMPREF1201_01689	GyrI-like small molecule binding domain-containing protein
F1-2_HenkeLab.14146.14146.0	C:\Users\bathy\Downloads\fragpipe\henke\interact-F1-2_HenkeLab.pep.xml	FGGNVTDVDEWGK		R	R	13	2	1523.49	1423.64	1423.64	712.829	712.829	1422.64	712.328	1.0019	0.8695	-0.7001	0.000244484	21.947	6.847	0.9997	2	0	74	86	0			TRUE	tr|A0A829NRJ1|A0A829NRJ1_RUMGN	A0A829NRJ1	A0A829NRJ1_RUMGN	rpsF	30S ribosomal protein S6
F1-2_HenkeLab.14150.14150.0	C:\Users\bathy\Downloads\fragpipe\henke\interact-F1-2_HenkeLab.pep.xml	AEAEEIKAKLEAEGAEVNLK		K	-	20	3	1523.88	2142.13	2142.12	715.049	715.049	2141.12	714.714	1.0031	0.5585	-0.5592	0.213392	11.669	6.943	0.9628	2	2	106	125	0			TRUE	tr|A0A829NJY1|A0A829NJY1_RUMGN	A0A829NJY1	A0A829NJY1_RUMGN	rplL	50S ribosomal protein L7/L12
F1-2_HenkeLab.14168.14168.3	C:\Users\bathy\Downloads\fragpipe\henke\interact-F1-2_HenkeLab.pep.xml	AVLYDGSYHPVDSSEMAFK		K	T	19	3	1525.44	2114.96	2114.96	705.994	705.994	2114.96	705.995	-0.0014	0.4877	-0.9341	0.147486	13.825	0	0.9874	2	0	560	578	0			TRUE	tr|A0A829NBU8|A0A829NBU8_RUMGN	A0A829NBU8	A0A829NBU8_RUMGN	HMPREF1201_02673	Translation elongation factor G
F1-2_HenkeLab.14198.14198.2	C:\Users\bathy\Downloads\fragpipe\henke\interact-F1-2_HenkeLab.pep.xml	ADLTEEEETQVILK		R	E	14	2	1528.14	1616.82	1616.81	809.415	809.413	1616.81	809.414	-0.0034	0.4691	-0.8532	0.274	13.749	10.671	0.9282	2	0	42	55	0			TRUE	tr|A0A829NHY9|A0A829NHY9_RUMGN	A0A829NHY9	A0A829NHY9_RUMGN	HMPREF1201_02780	GatB/YqeY domain-containing protein
F1-2_HenkeLab.14200.14200.3	C:\Users\bathy\Downloads\fragpipe\henke\interact-F1-2_HenkeLab.pep.xml	FTAQVYVLTKDEGGR		K	H	15	3	1528.29	1682.87	1682.86	561.962	561.962	1682.86	561.962	0.002	0.5591	-0.4973	0.0321922	12.469	0	0.9934	2	1	308	322	0			TRUE	tr|A0A829NQ02|A0A829NQ02_RUMGN	A0A829NQ02	A0A829NQ02_RUMGN	tuf	Elongation factor Tu
F1-2_HenkeLab.14253.14253.0	C:\Users\bathy\Downloads\fragpipe\henke\interact-F1-2_HenkeLab.pep.xml	QIYEWLHVK		K	L	9	3	1533.1	1214.65	1214.64	405.889	405.889	1214.64	405.889	-0.0006	0.4922	-0.8467	1.26547	8.091	0	0.8795	2	0	29	37	0			TRUE	tr|A0A829NSS3|A0A829NSS3_RUMGN	A0A829NSS3	A0A829NSS3_RUMGN	rlmN	Probable dual-specificity RNA methyltransferase RlmN
F1-2_HenkeLab.14263.14263.0	C:\Users\bathy\Downloads\fragpipe\henke\interact-F1-2_HenkeLab.pep.xml	QIYEWLHVK		K	L	9	3	1534.07	1215.65	1215.65	406.223	406.223	1214.64	405.889	1.0025	0.4922	-0.848	1.34276	7.988	0	0.9037	2	0	29	37	0			TRUE	tr|A0A829NSS3|A0A829NSS3_RUMGN	A0A829NSS3	A0A829NSS3_RUMGN	rlmN	Probable dual-specificity RNA methyltransferase RlmN
F1-2_HenkeLab.14265.14265.2	C:\Users\bathy\Downloads\fragpipe\henke\interact-F1-2_HenkeLab.pep.xml	QIYEWLHVK		K	L	9	2	1534.21	1214.64	1214.64	608.329	608.329	1214.64	608.33	-0.0007	0.7907	-0.8482	0.162274	11.659	0	0.9933	2	0	29	37	0			TRUE	tr|A0A829NSS3|A0A829NSS3_RUMGN	A0A829NSS3	A0A829NSS3_RUMGN	rlmN	Probable dual-specificity RNA methyltransferase RlmN
F1-2_HenkeLab.14280.14280.2	C:\Users\bathy\Downloads\fragpipe\henke\interact-F1-2_HenkeLab.pep.xml	ELPVEMEIK		K	V	9	2	1535.88	1086.56	1086.56	544.288	544.288	1086.56	544.289	-0.0007	0.689	-0.9355	1.35129	8.977	7.853	0.9403	2	0	37	45	0			TRUE	tr|A0A829NJL1|A0A829NJL1_RUMGN	A0A829NJL1	A0A829NJL1_RUMGN	rplF	50S ribosomal protein L6
F1-2_HenkeLab.14284.14284.0	C:\Users\bathy\Downloads\fragpipe\henke\interact-F1-2_HenkeLab.pep.xml	EILYYIEK		K	N	8	2	1536.25	1069.57	1069.57	535.793	535.792	1069.57	535.792	0.0004	0.906	-0.8268	0.175894	12.519	8.707	0.9692	2	0	10	17	0			TRUE	tr|A0A829NI46|A0A829NI46_RUMGN	A0A829NI46	A0A829NI46_RUMGN	HMPREF1201_01974	Transcription regulator AsnC/Lrp ligand binding domain-containing protein
F1-2_HenkeLab.14286.14286.0	C:\Users\bathy\Downloads\fragpipe\henke\interact-F1-2_HenkeLab.pep.xml	APEFTLPDQNGELHSLKDYR		K	G	20	4	1536.45	2330.14	2330.13	583.541	583.541	2329.13	583.291	1	0.5059	-0.8603	0.00127223	19.816	10.273	0.999	2	1	8	27	0			TRUE	tr|A0A829NRC1|A0A829NRC1_RUMGN	A0A829NRC1	A0A829NRC1_RUMGN	HMPREF1201_01639	Thioredoxin domain-containing protein
F1-2_HenkeLab.14289.14289.0	C:\Users\bathy\Downloads\fragpipe\henke\interact-F1-2_HenkeLab.pep.xml	APEFTLPDQNGELHSLKDYR		K	G	20	4	1536.75	2329.13	2329.14	583.291	583.291	2329.13	583.291	0.0014	0.4786	-0.8612	0.000525153	19.425	8.765	0.9992	2	1	8	27	0			TRUE	tr|A0A829NRC1|A0A829NRC1_RUMGN	A0A829NRC1	A0A829NRC1_RUMGN	HMPREF1201_01639	Thioredoxin domain-containing protein
F1-2_HenkeLab.14303.14303.0	C:\Users\bathy\Downloads\fragpipe\henke\interact-F1-2_HenkeLab.pep.xml	QIYEWLHVK		K	L	9	3	1538.02	1216.65	1216.65	406.558	406.557	1214.64	405.889	2.005	0.4922	-0.8583	1.13632	8.278	0	0.8989	2	0	29	37	0			TRUE	tr|A0A829NSS3|A0A829NSS3_RUMGN	A0A829NSS3	A0A829NSS3_RUMGN	rlmN	Probable dual-specificity RNA methyltransferase RlmN
F1-2_HenkeLab.14332.14332.2	C:\Users\bathy\Downloads\fragpipe\henke\interact-F1-2_HenkeLab.pep.xml	FTAQVYVLTK		K	D	10	2	1540.72	1169.66	1169.65	585.836	585.833	1168.65	585.332	1.0033	0.477	-0.7855	0.216646	11.157	7.016	0.9501	2	0	308	317	0			TRUE	tr|A0A829NQ02|A0A829NQ02_RUMGN	A0A829NQ02	A0A829NQ02_RUMGN	tuf	Elongation factor Tu
F1-2_HenkeLab.14339.14339.0	C:\Users\bathy\Downloads\fragpipe\henke\interact-F1-2_HenkeLab.pep.xml	QGDSLESDIELKDKEMYDLK		K	H	20	3	1541.41	2355.12	2355.11	786.046	786.045	2355.11	786.046	-0.0007	0.436	-0.8785	0.000160936	27.178	14.013	0.9999	2	2	74	93	0			TRUE	tr|A0A829NV89|A0A829NV89_RUMGN	A0A829NV89	A0A829NV89_RUMGN	HMPREF1201_00085	Cell division protein ZapA
F1-2_HenkeLab.14348.14348.0	C:\Users\bathy\Downloads\fragpipe\henke\interact-F1-2_HenkeLab.pep.xml	QGDSLESDIELKDKEMYDLK		K	H	20	3	1542.3	2356.12	2356.12	786.38	786.38	2355.11	786.046	1.0022	0.3049	-0.8789	0.0025385	23.071	13.725	0.9992	2	2	74	93	0			TRUE	tr|A0A829NV89|A0A829NV89_RUMGN	A0A829NV89	A0A829NV89_RUMGN	HMPREF1201_00085	Cell division protein ZapA
F1-2_HenkeLab.14360.14360.2	C:\Users\bathy\Downloads\fragpipe\henke\interact-F1-2_HenkeLab.pep.xml	DFWNSVSK		R	N	8	2	1543.5	981.454	981.454	491.734	491.734	981.456	491.735	-0.0012	0.9186	-0.5526	2.13673	9.181	0	0.9604	2	0	84	91	0			TRUE	tr|A0A829NT27|A0A829NT27_RUMGN	A0A829NT27	A0A829NT27_RUMGN	HMPREF1201_00986	GNAT family acetyltransferase
F1-2_HenkeLab.14384.14384.0	C:\Users\bathy\Downloads\fragpipe\henke\interact-F1-2_HenkeLab.pep.xml	ALWHLPYQEAR		K	Q	11	3	1545.91	1383.71	1383.71	462.245	462.245	1382.71	461.91	1.0028	0.6932	-0.8862	0.0464754	8.129	5.031	0.9812	2	0	19	29	0			TRUE	tr|A0A829NHZ2|A0A829NHZ2_RUMGN	A0A829NHZ2	A0A829NHZ2_RUMGN	HMPREF1201_02039	Large polyvalent protein-associated domain-containing protein
F1-2_HenkeLab.14420.14420.3	C:\Users\bathy\Downloads\fragpipe\henke\interact-F1-2_HenkeLab.pep.xml	KAAENLGVSESALKNWMK		R	A	18	3	1549.53	1975.02	1975.02	659.349	659.347	1975.02	659.347	0.0002	0.7202	-0.9395	0.000613762	23.348	10.041	0.9998	2	2	29	46	0			TRUE	tr|A0A829NX50|A0A829NX50_RUMGN	A0A829NX50	A0A829NX50_RUMGN	HMPREF1201_00004	Transposase
F1-2_HenkeLab.14434.14434.0	C:\Users\bathy\Downloads\fragpipe\henke\interact-F1-2_HenkeLab.pep.xml	EGVAIMWK		R	E	8	2	1550.94	933.483	933.482	467.749	467.748	932.479	467.247	1.0029	0.713	-0.933	1.99986	8.296	7.601	0.9774	2	0	210	217	0			TRUE	tr|A0A829NXX1|A0A829NXX1_RUMGN	A0A829NXX1	A0A829NXX1_RUMGN	HMPREF1201_00314	GGGtGRT protein
F1-2_HenkeLab.14446.14446.4	C:\Users\bathy\Downloads\fragpipe\henke\interact-F1-2_HenkeLab.pep.xml	PSAANQNGGIVHQEGYIDASNVMLLHDGK		K	A	29	4	1552.05	3035.46	3035.47	759.872	759.874	3034.46	759.621	1.0112	0.862	-0.9265	0.00055335	19.528	0	0.9994	2	0	50	78	0			TRUE	tr|A0A829NG68|A0A829NG68_RUMGN	A0A829NG68	A0A829NG68_RUMGN	rplX	50S ribosomal protein L24
F1-2_HenkeLab.14457.14457.3	C:\Users\bathy\Downloads\fragpipe\henke\interact-F1-2_HenkeLab.pep.xml	DIYQYLESRK		R	-	10	3	1553.12	1313.66	1313.66	438.895	438.894	1313.66	438.894	-0.0003	0.8598	-0.8364	0.197697	8.316	0	0.9843	2	1	272	281	0			TRUE	tr|A0A829NFT1|A0A829NFT1_RUMGN	A0A829NFT1	A0A829NFT1_RUMGN	rsmI	Ribosomal RNA small subunit methyltransferase I
F1-2_HenkeLab.14474.14474.3	C:\Users\bathy\Downloads\fragpipe\henke\interact-F1-2_HenkeLab.pep.xml	LIREELGDDSTLSDAEEFEK		K	A	20	3	1554.92	2295.07	2295.07	766.032	766.031	2295.08	766.032	-0.0036	0.8852	-0.9303	4.22425e-05	25.997	0	1	2	1	236	255	0			TRUE	tr|A0A829NMT6|A0A829NMT6_RUMGN	A0A829NMT6	A0A829NMT6_RUMGN	lon	Lon protease
F1-2_HenkeLab.14492.14492.3	C:\Users\bathy\Downloads\fragpipe\henke\interact-F1-2_HenkeLab.pep.xml	NKGGIVFMDLR		R	D	11	3	1556.72	1248.67	1248.66	417.23	417.228	1248.66	417.229	-0.0009	0.8716	-0.8602	0.0518203	13.642	0	0.9979	2	1	37	47	0			TRUE	tr|A0A829NGJ1|A0A829NGJ1_RUMGN	A0A829NGJ1	A0A829NGJ1_RUMGN	aspS	Aspartate--tRNA(Asp/Asn) ligase
F1-2_HenkeLab.14504.14504.3	C:\Users\bathy\Downloads\fragpipe\henke\interact-F1-2_HenkeLab.pep.xml	HHVSIQAYSPLEQGLLTGK		K	V	19	3	1557.93	2077.1	2077.09	693.374	693.371	2077.1	693.372	-0.0039	0.5448	-0.8867	0.0189889	16.386	8.933	0.9952	2	0	210	228	0			TRUE	tr|A0A829NUL8|A0A829NUL8_RUMGN	A0A829NUL8	A0A829NUL8_RUMGN	HMPREF1201_00239	NADP-dependent oxidoreductase domain-containing protein
F1-2_HenkeLab.14507.14507.3	C:\Users\bathy\Downloads\fragpipe\henke\interact-F1-2_HenkeLab.pep.xml	DGKVLVEGINMLTK	DGKVLVEGINM[147]LTK	K	H	14	3	1558.22	1531.83	1531.83	511.617	511.616	1531.83	511.617	-0.0002	0.7368	-0.8296	0.334966	11.4	0	0.9936	2	1	33	46	0	11M(15.9949)		TRUE	tr|A0A829NG68|A0A829NG68_RUMGN	A0A829NG68	A0A829NG68_RUMGN	rplX	50S ribosomal protein L24
F1-2_HenkeLab.14534.14534.0	C:\Users\bathy\Downloads\fragpipe\henke\interact-F1-2_HenkeLab.pep.xml	MIQIQPWEK		R	S	9	2	1560.7	1171.61	1171.61	586.813	586.812	1171.61	586.81	0.0043	0.6604	-0.9364	0.299097	10.169	7.77	0.9585	2	0	63	71	0			TRUE	tr|A0A829NS96|A0A829NS96_RUMGN	A0A829NS96	A0A829NS96_RUMGN	frr	Ribosome-recycling factor
F1-2_HenkeLab.14555.14555.4	C:\Users\bathy\Downloads\fragpipe\henke\interact-F1-2_HenkeLab.pep.xml	ALREKLEAEYEILPVK		K	M	16	4	1562.83	1900.07	1900.07	476.025	476.024	1900.07	476.024	0	0.7836	-0.9458	0.0491473	14.734	0	0.999	2	2	51	66	0			TRUE	tr|A0A829NSS3|A0A829NSS3_RUMGN	A0A829NSS3	A0A829NSS3_RUMGN	rlmN	Probable dual-specificity RNA methyltransferase RlmN
F1-2_HenkeLab.14556.14556.2	C:\Users\bathy\Downloads\fragpipe\henke\interact-F1-2_HenkeLab.pep.xml	MKNYTITVNGNVYDVTVEEK	M[147]KNYTITVNGNVYDVTVEEK	-	G	20	2	1562.96	2332.13	2332.12	1167.07	1167.07	2332.13	1167.07	-0.0009	0.9597	-0.8469	2.76058e-06	31.736	0	1	2	1	1	20	0	1M(15.9949)		TRUE	tr|A0A829NTE8|A0A829NTE8_RUMGN	A0A829NTE8	A0A829NTE8_RUMGN	HMPREF1201_00050	Lipoyl-binding domain-containing protein
F1-2_HenkeLab.14569.14569.2	C:\Users\bathy\Downloads\fragpipe\henke\interact-F1-2_HenkeLab.pep.xml	DGKVLVEGINMLTK	DGKVLVEGINM[147]LTK	K	H	14	2	1564.19	1531.83	1531.83	766.924	766.921	1531.83	766.921	-0.0003	0.8475	-0.8299	0.0360164	15.274	8.638	0.9916	2	1	33	46	0	11M(15.9949)		TRUE	tr|A0A829NG68|A0A829NG68_RUMGN	A0A829NG68	A0A829NG68_RUMGN	rplX	50S ribosomal protein L24
F1-2_HenkeLab.14579.14579.0	C:\Users\bathy\Downloads\fragpipe\henke\interact-F1-2_HenkeLab.pep.xml	VLGGLGTAILSTNKGVITDKEAR		R	K	23	3	1565.05	2313.31	2313.31	772.111	772.11	2312.31	771.776	1.0024	0.3689	-0.8419	1.19223e-09	30.722	10.091	1	2	2	98	120	0			TRUE	tr|A0A829NQ33|A0A829NQ33_RUMGN	A0A829NQ33	A0A829NQ33_RUMGN	rpsH	30S ribosomal protein S8
F1-2_HenkeLab.14589.14589.2	C:\Users\bathy\Downloads\fragpipe\henke\interact-F1-2_HenkeLab.pep.xml	GMDVIFVTTAKTDEEAR		R	E	17	2	1566.01	1881.92	1881.92	941.967	941.965	1881.91	941.964	0.0018	0.5664	-0.9089	0.41115	8.044	0	0.9478	2	1	151	167	0			TRUE	tr|A0A829NSR5|A0A829NSR5_RUMGN	A0A829NSR5	A0A829NSR5_RUMGN	rplE	50S ribosomal protein L5
F1-2_HenkeLab.14598.14598.2	C:\Users\bathy\Downloads\fragpipe\henke\interact-F1-2_HenkeLab.pep.xml	ADLTEEEETQVILK		R	E	14	2	1566.94	1616.82	1616.81	809.416	809.413	1616.81	809.414	-0.0035	0.9405	-0.7968	2.48694e-08	25.153	10.136	1	2	0	42	55	0			TRUE	tr|A0A829NHY9|A0A829NHY9_RUMGN	A0A829NHY9	A0A829NHY9_RUMGN	HMPREF1201_02780	GatB/YqeY domain-containing protein
F1-2_HenkeLab.14607.14607.0	C:\Users\bathy\Downloads\fragpipe\henke\interact-F1-2_HenkeLab.pep.xml	IQVFEGTVLK		R	K	10	2	1567.81	1134.66	1134.66	568.336	568.335	1132.65	567.332	2.0067	0.871	-0.9298	0.0172088	14.557	6.295	0.9951	2	0	40	49	0			TRUE	tr|A0A829NP62|A0A829NP62_RUMGN	A0A829NP62	A0A829NP62_RUMGN	rplS	50S ribosomal protein L19
F1-2_HenkeLab.14609.14609.0	C:\Users\bathy\Downloads\fragpipe\henke\interact-F1-2_HenkeLab.pep.xml	VLGGLGTAILSTNKGVITDKEAR		R	K	23	3	1567.95	2312.31	2312.3	771.777	771.776	2312.31	771.776	-0.0012	0.4623	-0.845	1.98495e-07	36.309	8.705	1	2	2	98	120	0			TRUE	tr|A0A829NQ33|A0A829NQ33_RUMGN	A0A829NQ33	A0A829NQ33_RUMGN	rpsH	30S ribosomal protein S8
F1-2_HenkeLab.14617.14617.4	C:\Users\bathy\Downloads\fragpipe\henke\interact-F1-2_HenkeLab.pep.xml	KTDFHWISVIR		R	L	11	4	1568.73	1400.76	1400.76	351.197	351.196	1400.76	351.196	-0.0006	0.359	-0.9344	0.939723	9.608	7.961	0.8844	2	1	97	107	0			TRUE	tr|A0A829NRG4|A0A829NRG4_RUMGN	A0A829NRG4	A0A829NRG4_RUMGN	HMPREF1201_01689	GyrI-like small molecule binding domain-containing protein
F1-2_HenkeLab.14620.14620.0	C:\Users\bathy\Downloads\fragpipe\henke\interact-F1-2_HenkeLab.pep.xml	VLGGLGTAILSTNKGVITDKEAR		R	K	23	3	1569.01	2314.32	2314.31	772.446	772.445	2312.31	771.776	2.008	0.239	-0.8475	0.00297852	20.604	8.739	0.9974	2	2	98	120	0			TRUE	tr|A0A829NQ33|A0A829NQ33_RUMGN	A0A829NQ33	A0A829NQ33_RUMGN	rpsH	30S ribosomal protein S8
F1-2_HenkeLab.14647.14647.3	C:\Users\bathy\Downloads\fragpipe\henke\interact-F1-2_HenkeLab.pep.xml	MKEENNDLQMQIVKLETEMK	MKEENNDLQMQIVKLETEM[147]K	K	N	20	3	1571.76	2467.19	2467.18	823.403	823.401	2466.18	823.067	1.0002	0.7706	-0.8221	0.00198838	21.306	7.955	0.9998	2	2	113	132	0	19M(15.9949)		TRUE	tr|A0A829NV89|A0A829NV89_RUMGN	A0A829NV89	A0A829NV89_RUMGN	HMPREF1201_00085	Cell division protein ZapA
F1-2_HenkeLab.14669.14669.2	C:\Users\bathy\Downloads\fragpipe\henke\interact-F1-2_HenkeLab.pep.xml	KTDFHWISVIR		R	L	11	2	1574.2	1400.76	1400.75	701.386	701.384	1400.76	701.385	-0.0026	0.8818	-0.944	6.4758e-06	25.156	9.005	0.9974	2	1	97	107	0			TRUE	tr|A0A829NRG4|A0A829NRG4_RUMGN	A0A829NRG4	A0A829NRG4_RUMGN	HMPREF1201_01689	GyrI-like small molecule binding domain-containing protein
F1-2_HenkeLab.14688.14688.5	C:\Users\bathy\Downloads\fragpipe\henke\interact-F1-2_HenkeLab.pep.xml	GVLTYGYNTLAINEDYAHAYHSTKDHYAYVK		K	N	31	5	1576.18	3577.7	3577.7	716.547	716.546	3576.69	716.346	1.0009	0.9771	-0.8184	1.43549e-07	36.872	9.003	1	2	1	50	80	0			TRUE	tr|A0A829NUE0|A0A829NUE0_RUMGN	A0A829NUE0	A0A829NUE0_RUMGN	HMPREF1201_01301	Lactococcin 972 family bacteriocin
F1-2_HenkeLab.14699.14699.3	C:\Users\bathy\Downloads\fragpipe\henke\interact-F1-2_HenkeLab.pep.xml	EMTPWPVEPVHPISK		K	S	15	3	1577.17	1745.88	1745.88	582.969	582.969	1745.88	582.968	0.003	0.6412	-0.9414	0.403645	9.076	9.076	0.9693	2	0	272	286	0			TRUE	tr|A0A829NSM9|A0A829NSM9_RUMGN	A0A829NSM9	A0A829NSM9_RUMGN	HMPREF1201_00806	Uncharacterized protein
F1-2_HenkeLab.14708.14708.0	C:\Users\bathy\Downloads\fragpipe\henke\interact-F1-2_HenkeLab.pep.xml	GVLTYGYNTLAINEDYAHAYHSTKDHYAYVK		K	N	31	4	1577.97	3578.7	3578.7	895.683	895.682	3576.69	895.181	2.0053	0.4455	-0.8203	8.3782e-05	27.187	8.58	0.9999	2	1	50	80	0			TRUE	tr|A0A829NUE0|A0A829NUE0_RUMGN	A0A829NUE0	A0A829NUE0_RUMGN	HMPREF1201_01301	Lactococcin 972 family bacteriocin
F1-2_HenkeLab.14718.14718.0	C:\Users\bathy\Downloads\fragpipe\henke\interact-F1-2_HenkeLab.pep.xml	GVLTYGYNTLAINEDYAHAYHSTKDHYAYVK		K	N	31	4	1578.98	3579.71	3579.7	895.934	895.933	3576.69	895.181	3.0092	0.4337	-0.8205	4.21506e-06	29.918	8.794	1	2	1	50	80	0			TRUE	tr|A0A829NUE0|A0A829NUE0_RUMGN	A0A829NUE0	A0A829NUE0_RUMGN	HMPREF1201_01301	Lactococcin 972 family bacteriocin
F1-2_HenkeLab.14719.14719.0	C:\Users\bathy\Downloads\fragpipe\henke\interact-F1-2_HenkeLab.pep.xml	GVLTYGYNTLAINEDYAHAYHSTKDHYAYVK		K	N	31	4	1579.07	3577.7	3577.69	895.432	895.431	3576.69	895.181	1	0.443	-0.8205	4.0098e-10	29.927	14.574	1	2	1	50	80	0			TRUE	tr|A0A829NUE0|A0A829NUE0_RUMGN	A0A829NUE0	A0A829NUE0_RUMGN	HMPREF1201_01301	Lactococcin 972 family bacteriocin
F1-2_HenkeLab.14745.14745.2	C:\Users\bathy\Downloads\fragpipe\henke\interact-F1-2_HenkeLab.pep.xml	ADIDYGFAEADTTYGK		R	V	16	2	1581.44	1735.76	1735.76	868.885	868.885	1735.76	868.886	-0.0017	0.9329	-0.7884	0.000656943	32.656	8.968	1	2	0	179	194	0			TRUE	tr|A0A829NLX4|A0A829NLX4_RUMGN	A0A829NLX4	A0A829NLX4_RUMGN	rpsC	30S ribosomal protein S3
F1-2_HenkeLab.14768.14768.3	C:\Users\bathy\Downloads\fragpipe\henke\interact-F1-2_HenkeLab.pep.xml	GVLTYGYNTLAINEDYAHAYHSTKDHYAYVK		K	N	31	3	1583.72	3578.71	3578.7	1193.91	1193.91	3576.69	1193.24	2.0043	0.6981	-0.8259	2.18022e-09	44.146	9.472	1	2	1	50	80	0			TRUE	tr|A0A829NUE0|A0A829NUE0_RUMGN	A0A829NUE0	A0A829NUE0_RUMGN	HMPREF1201_01301	Lactococcin 972 family bacteriocin
F1-2_HenkeLab.14781.14781.3	C:\Users\bathy\Downloads\fragpipe\henke\interact-F1-2_HenkeLab.pep.xml	MKNYTITVNGNVYDVTVEEK	M[147]KNYTITVNGNVYDVTVEEK	-	G	20	3	1585.06	2335.12	2335.12	779.38	779.381	2332.13	778.382	2.997	0.8694	-0.8188	1.12309e-07	23.976	9.047	0.9998	2	1	1	20	0	1M(15.9949)		TRUE	tr|A0A829NTE8|A0A829NTE8_RUMGN	A0A829NTE8	A0A829NTE8_RUMGN	HMPREF1201_00050	Lipoyl-binding domain-containing protein
F1-2_HenkeLab.14783.14783.3	C:\Users\bathy\Downloads\fragpipe\henke\interact-F1-2_HenkeLab.pep.xml	ADIDYGFAEADTTYGKVGVK		R	V	20	3	1585.25	2120.01	2120.01	707.678	707.678	2119.01	707.344	1	0.5677	-0.8597	3.73036e-05	28.213	0	0.9999	2	1	179	198	0			TRUE	tr|A0A829NLX4|A0A829NLX4_RUMGN	A0A829NLX4	A0A829NLX4_RUMGN	rpsC	30S ribosomal protein S3
F1-2_HenkeLab.14794.14794.3	C:\Users\bathy\Downloads\fragpipe\henke\interact-F1-2_HenkeLab.pep.xml	VTVPDDYTGDVMGDLNKR		K	R	18	3	1586.43	1993.94	1993.94	665.654	665.654	1993.94	665.654	-0.0008	0.5436	-0.9452	0.00251623	19.897	0	0.999	2	1	605	622	0			TRUE	tr|A0A829NBU8|A0A829NBU8_RUMGN	A0A829NBU8	A0A829NBU8_RUMGN	HMPREF1201_02673	Translation elongation factor G
F1-2_HenkeLab.14798.14798.2	C:\Users\bathy\Downloads\fragpipe\henke\interact-F1-2_HenkeLab.pep.xml	DFSGILTR		K	G	8	2	1586.81	907.476	907.476	454.745	454.745	907.476	454.745	0.0001	0.9426	-0.8709	0.114683	11.262	9.718	0.9667	2	0	58	65	0			TRUE	tr|A0A829NSA3|A0A829NSA3_RUMGN	A0A829NSA3	A0A829NSA3_RUMGN	pfkA	ATP-dependent 6-phosphofructokinase
F1-2_HenkeLab.14820.14820.0	C:\Users\bathy\Downloads\fragpipe\henke\interact-F1-2_HenkeLab.pep.xml	ILPGDKVTLEMSPYDLSKGR		K	I	20	4	1588.74	2219.17	2219.17	555.799	555.799	2218.17	555.549	1	0.6192	-0.7029	0.0533949	11.59	0	0.9889	2	2	47	66	0			TRUE	tr|A0A829NTG4|A0A829NTG4_RUMGN	A0A829NTG4	A0A829NTG4_RUMGN	infA	Translation initiation factor IF-1
F1-2_HenkeLab.14823.14823.0	C:\Users\bathy\Downloads\fragpipe\henke\interact-F1-2_HenkeLab.pep.xml	IDYVQAVDAVSVKPVK		K	E	16	3	1589.06	1730.97	1730.96	577.996	577.995	1729.96	577.661	1.0031	0.6156	-0.8062	1.55432	7.997	6.307	0.9204	2	1	239	254	0			TRUE	tr|A0A829NS86|A0A829NS86_RUMGN	A0A829NS86	A0A829NS86_RUMGN	panC	Pantothenate synthetase
F1-2_HenkeLab.14826.14826.2	C:\Users\bathy\Downloads\fragpipe\henke\interact-F1-2_HenkeLab.pep.xml	LIGEDGEQLGIMSSR		R	E	15	2	1589.32	1603.79	1603.79	802.9	802.901	1603.79	802.901	0.0002	0.9794	-0.9043	4.92323e-06	29.731	7.316	1	2	0	13	27	0			TRUE	tr|A0A829NNS3|A0A829NNS3_RUMGN	A0A829NNS3	A0A829NNS3_RUMGN	infC	Translation initiation factor IF-3
F1-2_HenkeLab.14840.14840.2	C:\Users\bathy\Downloads\fragpipe\henke\interact-F1-2_HenkeLab.pep.xml	STVNEPHTLVQLLK		K	T	14	2	1590.78	1577.88	1577.88	789.946	789.946	1577.88	789.946	0.0001	0.7238	-0.8872	0.00328852	20.432	0	0.9997	2	0	190	203	0			TRUE	tr|A0A829NNN0|A0A829NNN0_RUMGN	A0A829NNN0	A0A829NNN0_RUMGN	HMPREF1201_01682	GNAT family acetyltransferase
F1-2_HenkeLab.14849.14849.0	C:\Users\bathy\Downloads\fragpipe\henke\interact-F1-2_HenkeLab.pep.xml	IDYVQAVDAVSVKPVK		K	E	16	3	1591.71	1731.97	1731.97	578.329	578.329	1729.96	577.661	2.004	0.4084	-0.8008	0.157739	12.764	7.599	0.944	2	1	239	254	0			TRUE	tr|A0A829NS86|A0A829NS86_RUMGN	A0A829NS86	A0A829NS86_RUMGN	panC	Pantothenate synthetase
F1-2_HenkeLab.14850.14850.0	C:\Users\bathy\Downloads\fragpipe\henke\interact-F1-2_HenkeLab.pep.xml	ILPGDKVTLEMSPYDLSKGR		K	I	20	4	1591.84	2218.17	2218.17	555.549	555.549	2218.17	555.549	0.0002	0.6478	-0.7086	0.0028803	17.34	6.154	0.9989	2	2	47	66	0			TRUE	tr|A0A829NTG4|A0A829NTG4_RUMGN	A0A829NTG4	A0A829NTG4_RUMGN	infA	Translation initiation factor IF-1
F1-2_HenkeLab.14851.14851.0	C:\Users\bathy\Downloads\fragpipe\henke\interact-F1-2_HenkeLab.pep.xml	ILPGDKVTLEMSPYDLSKGR		K	I	20	4	1591.96	2220.17	2220.17	556.049	556.049	2218.17	555.549	2.0004	0.6445	-0.7087	2.39482e-05	17.635	4.687	0.9993	2	2	47	66	0			TRUE	tr|A0A829NTG4|A0A829NTG4_RUMGN	A0A829NTG4	A0A829NTG4_RUMGN	infA	Translation initiation factor IF-1
F1-2_HenkeLab.14858.14858.0	C:\Users\bathy\Downloads\fragpipe\henke\interact-F1-2_HenkeLab.pep.xml	RIFGVMGLGVK		K	T	11	2	1592.8	1176.69	1176.69	589.351	589.351	1175.68	588.85	1.0026	0.6612	-0.7572	1.58946	9.695	0	0.8944	2	1	46	56	0			TRUE	tr|A0A829NRK3|A0A829NRK3_RUMGN	A0A829NRK3	A0A829NRK3_RUMGN	HMPREF1201_00601	HPr domain-containing protein
F1-2_HenkeLab.14861.14861.3	C:\Users\bathy\Downloads\fragpipe\henke\interact-F1-2_HenkeLab.pep.xml	NKTELIAAIAEQAEISKK		M	D	18	3	1593.05	1956.09	1956.09	653.037	653.037	1956.09	653.037	-0.0001	0.8435	-0.8929	0.00019611	25.33	10.194	0.9999	2	2	2	19	0			TRUE	tr|A0A829NEY7|A0A829NEY7_RUMGN	A0A829NEY7	A0A829NEY7_RUMGN	HMPREF1201_01802	DNA-binding protein HU
F1-2_HenkeLab.14871.14871.0	C:\Users\bathy\Downloads\fragpipe\henke\interact-F1-2_HenkeLab.pep.xml	RIFGVMGLGVK		K	T	11	3	1594.04	1176.69	1176.69	393.237	393.236	1175.68	392.902	1.0019	0.7037	-0.7598	1.44378	6.862	0	0.9074	2	1	46	56	0			TRUE	tr|A0A829NRK3|A0A829NRK3_RUMGN	A0A829NRK3	A0A829NRK3_RUMGN	HMPREF1201_00601	HPr domain-containing protein
F1-2_HenkeLab.14873.14873.2	C:\Users\bathy\Downloads\fragpipe\henke\interact-F1-2_HenkeLab.pep.xml	MLNDNFVTMEIGKAK	M[147]LNDNFVTMEIGKAK	-	H	15	2	1594.26	1725.85	1725.84	863.931	863.929	1725.84	863.929	-0.0001	0.9742	-0.8553	1.13493e-08	30.494	11.029	1	2	1	1	15	0	1M(15.9949)		TRUE	tr|A0A829NQ55|A0A829NQ55_RUMGN	A0A829NQ55	A0A829NQ55_RUMGN	mgsA	Methylglyoxal synthase
F1-2_HenkeLab.14884.14884.0	C:\Users\bathy\Downloads\fragpipe\henke\interact-F1-2_HenkeLab.pep.xml	NKTELIAAIAEQAEISKK		M	D	18	4	1595.2	1957.09	1957.09	490.28	490.279	1956.09	490.029	1	0.4846	-0.8884	0.956283	8.549	6.305	0.9524	2	2	2	19	0			TRUE	tr|A0A829NEY7|A0A829NEY7_RUMGN	A0A829NEY7	A0A829NEY7_RUMGN	HMPREF1201_01802	DNA-binding protein HU
F1-2_HenkeLab.14890.14890.2	C:\Users\bathy\Downloads\fragpipe\henke\interact-F1-2_HenkeLab.pep.xml	IDYVQAVDAVSVKPVK		K	E	16	2	1595.94	1729.96	1729.96	865.987	865.988	1729.96	865.988	-0.0004	0.8743	-0.7934	0.00395139	17.113	0	0.9996	2	1	239	254	0			TRUE	tr|A0A829NS86|A0A829NS86_RUMGN	A0A829NS86	A0A829NS86_RUMGN	panC	Pantothenate synthetase
F1-2_HenkeLab.14905.14905.2	C:\Users\bathy\Downloads\fragpipe\henke\interact-F1-2_HenkeLab.pep.xml	VVLLDSLK		K	K	8	2	1597.72	885.555	885.553	443.785	443.784	885.553	443.784	-0.0001	0.7397	-0.9406	0.707538	6.101	0	0.8957	2	0	95	102	0			TRUE	tr|A0A829NL44|A0A829NL44_RUMGN	A0A829NL44	A0A829NL44_RUMGN	rsmG	Ribosomal RNA small subunit methyltransferase G
F1-2_HenkeLab.14921.14921.3	C:\Users\bathy\Downloads\fragpipe\henke\interact-F1-2_HenkeLab.pep.xml	MDQYLLENGYENDFSKER		R	F	18	3	1599.65	2249.99	2249.99	751.005	751.004	2249.99	751.004	-0.0009	0.5118	-0.9215	0.00476157	19.789	0	0.9994	2	1	164	181	0			TRUE	tr|A0A829NRG4|A0A829NRG4_RUMGN	A0A829NRG4	A0A829NRG4_RUMGN	HMPREF1201_01689	GyrI-like small molecule binding domain-containing protein
F1-2_HenkeLab.14937.14937.3	C:\Users\bathy\Downloads\fragpipe\henke\interact-F1-2_HenkeLab.pep.xml	FIEEIGTYDPNQNPSVFKVDEEAAKK		K	W	26	3	1601.15	2967.46	2967.45	990.159	990.158	2967.45	990.157	0.0017	0.7323	-0.8447	2.68071e-07	32.787	0	1	2	2	33	58	0			TRUE	tr|A0A829NIW9|A0A829NIW9_RUMGN	A0A829NIW9	A0A829NIW9_RUMGN	rpsP	30S ribosomal protein S16
F1-2_HenkeLab.14952.14952.4	C:\Users\bathy\Downloads\fragpipe\henke\interact-F1-2_HenkeLab.pep.xml	MKNYTITVNGNVYDVTVEEKGAGTAPVAAAAPVAAPK	M[147]KNYTITVNGNVYDVTVEEKGAGTAPVAAAAPVAAPK	-	A	37	4	1602.57	3732.91	3732.91	934.235	934.234	3732.9	934.233	0.0026	0.9267	-0.7378	1.24738e-05	21.116	0	0.9999	2	2	1	37	0	1M(15.9949)		TRUE	tr|A0A829NTE8|A0A829NTE8_RUMGN	A0A829NTE8	A0A829NTE8_RUMGN	HMPREF1201_00050	Lipoyl-binding domain-containing protein
F1-2_HenkeLab.14963.14963.0	C:\Users\bathy\Downloads\fragpipe\henke\interact-F1-2_HenkeLab.pep.xml	VFSIDASVGQAVK		K	A	13	2	1603.63	1320.71	1320.71	661.365	661.364	1319.71	660.861	1.0056	0.915	-0.8327	0.000346706	19.04	7.002	0.9989	2	0	65	77	0			TRUE	tr|A0A829NTE8|A0A829NTE8_RUMGN	A0A829NTE8	A0A829NTE8_RUMGN	HMPREF1201_00050	Lipoyl-binding domain-containing protein
F1-2_HenkeLab.14968.14968.3	C:\Users\bathy\Downloads\fragpipe\henke\interact-F1-2_HenkeLab.pep.xml	KQVYSLLVDNNPGVLSR		R	I	17	3	1604.14	1901.04	1901.04	634.688	634.687	1901.04	634.686	0.0011	0.8731	-0.9144	3.17687e-05	27.492	8.719	1	2	1	3	19	0			TRUE	tr|A0A829NTB2|A0A829NTB2_RUMGN	A0A829NTB2	A0A829NTB2_RUMGN	HMPREF1201_02502	Acetolactate synthase small subunit
F1-2_HenkeLab.14972.14972.3	C:\Users\bathy\Downloads\fragpipe\henke\interact-F1-2_HenkeLab.pep.xml	MKVILLQDVKALGK		-	K	14	3	1604.55	1554.96	1554.95	519.327	519.325	1554.95	519.325	0.0008	0.4545	-0.7857	0.104292	10.427	0	0.9936	2	2	1	14	0			TRUE	tr|A0A829NVG4|A0A829NVG4_RUMGN	A0A829NVG4	A0A829NVG4_RUMGN	rplI	50S ribosomal protein L9
F1-2_HenkeLab.14975.14975.4	C:\Users\bathy\Downloads\fragpipe\henke\interact-F1-2_HenkeLab.pep.xml	MKVILLQDVKALGK		-	K	14	4	1604.94	1554.96	1554.95	389.746	389.745	1554.95	389.745	-0.0007	0.4999	-0.7857	0.20905	9.219	0	0.9569	2	2	1	14	0			TRUE	tr|A0A829NVG4|A0A829NVG4_RUMGN	A0A829NVG4	A0A829NVG4_RUMGN	rplI	50S ribosomal protein L9
F1-2_HenkeLab.15015.15015.0	C:\Users\bathy\Downloads\fragpipe\henke\interact-F1-2_HenkeLab.pep.xml	VFSIDASVGQAVK		K	A	13	2	1608.59	1319.71	1319.71	660.863	660.862	1319.71	660.861	0.0015	0.6794	-0.8318	0.130843	12.033	0	0.9893	2	0	65	77	0			TRUE	tr|A0A829NTE8|A0A829NTE8_RUMGN	A0A829NTE8	A0A829NTE8_RUMGN	HMPREF1201_00050	Lipoyl-binding domain-containing protein
F1-2_HenkeLab.15017.15017.3	C:\Users\bathy\Downloads\fragpipe\henke\interact-F1-2_HenkeLab.pep.xml	SADAKRIFGVMGLGVK		K	T	16	3	1608.76	1647.92	1647.91	550.313	550.312	1647.91	550.312	0.0001	0.2688	-0.6404	1.22673	10.145	0	0.9197	2	2	41	56	0			TRUE	tr|A0A829NRK3|A0A829NRK3_RUMGN	A0A829NRK3	A0A829NRK3_RUMGN	HMPREF1201_00601	HPr domain-containing protein
F1-2_HenkeLab.15032.15032.3	C:\Users\bathy\Downloads\fragpipe\henke\interact-F1-2_HenkeLab.pep.xml	TNDLETQLINKGQEITK		K	A	17	3	1610.37	1944.02	1944.02	649.013	649.013	1944.02	649.013	0.0019	0.5003	-0.4728	0.00147911	20.82	9.82	0.9985	2	1	59	75	0			TRUE	tr|A0A829NWM8|A0A829NWM8_RUMGN	A0A829NWM8	A0A829NWM8_RUMGN	HMPREF1201_01027	NlpC/P60 domain-containing protein
F1-2_HenkeLab.15037.15037.4	C:\Users\bathy\Downloads\fragpipe\henke\interact-F1-2_HenkeLab.pep.xml	SADAKRIFGVMGLGVK		K	T	16	4	1610.92	1647.91	1647.91	412.986	412.985	1647.91	412.986	-0.0004	0.6265	-0.6408	1.36301	9.962	0	0.9377	2	2	41	56	0			TRUE	tr|A0A829NRK3|A0A829NRK3_RUMGN	A0A829NRK3	A0A829NRK3_RUMGN	HMPREF1201_00601	HPr domain-containing protein
F1-2_HenkeLab.15055.15055.0	C:\Users\bathy\Downloads\fragpipe\henke\interact-F1-2_HenkeLab.pep.xml	KGDLIEAMLAQDDKEK		K	Q	16	3	1612.72	1802.91	1802.91	601.978	601.978	1802.91	601.977	0.0026	0.7218	-0.7552	0.010858	15.357	0	0.9996	2	2	31	46	0			TRUE	tr|A0A829NWR9|A0A829NWR9_RUMGN	A0A829NWR9	A0A829NWR9_RUMGN	rho	Transcription termination factor Rho
F1-2_HenkeLab.15066.15066.3	C:\Users\bathy\Downloads\fragpipe\henke\interact-F1-2_HenkeLab.pep.xml	GSQTPVLLLTAKDSVEDR		K	V	18	3	1613.78	1928.02	1928.02	643.68	643.681	1928.02	643.681	-0.0013	0.6305	-0.9197	0.000966051	22.56	0	0.9999	2	1	70	87	0			TRUE	tr|A0A829NR65|A0A829NR65_RUMGN	A0A829NR65	A0A829NR65_RUMGN	HMPREF1201_02130	Stage 0 sporulation protein A homolog
F1-2_HenkeLab.15078.15078.3	C:\Users\bathy\Downloads\fragpipe\henke\interact-F1-2_HenkeLab.pep.xml	VVTNKSPWLAGAELGGVYTNPASHGEGR		K	F	28	3	1614.98	2867.45	2867.44	956.823	956.821	2866.44	956.486	1.0053	0.9081	-0.9055	8.41e-12	51.8	0	1	2	1	1136	1163	0			TRUE	tr|A0A829NYH5|A0A829NYH5_RUMGN	A0A829NYH5	A0A829NYH5_RUMGN	HMPREF1201_00592	Phosphoribosylformylglycinamidine synthase
F1-2_HenkeLab.15118.15118.0	C:\Users\bathy\Downloads\fragpipe\henke\interact-F1-2_HenkeLab.pep.xml	MNKTELIAAIAEQAEISKK	M[147]NKTELIAAIAEQAEISKK	-	D	19	3	1618.85	2104.14	2104.13	702.386	702.385	2103.12	702.049	1.0102	0.7994	-0.6797	8.2257e-10	31.62	10.114	1	2	2	1	19	0	1M(15.9949)		TRUE	tr|A0A829NEY7|A0A829NEY7_RUMGN	A0A829NEY7	A0A829NEY7_RUMGN	HMPREF1201_01802	DNA-binding protein HU
F1-2_HenkeLab.15128.15128.3	C:\Users\bathy\Downloads\fragpipe\henke\interact-F1-2_HenkeLab.pep.xml	KNYTITVNGNVYDVTVEEK		M	G	19	3	1619.76	2185.1	2185.09	729.373	729.37	2185.09	729.371	-0.0034	0.8494	-0.5909	0.00657279	16.229	0	0.9991	2	1	2	20	0			TRUE	tr|A0A829NTE8|A0A829NTE8_RUMGN	A0A829NTE8	A0A829NTE8_RUMGN	HMPREF1201_00050	Lipoyl-binding domain-containing protein
F1-2_HenkeLab.15132.15132.2	C:\Users\bathy\Downloads\fragpipe\henke\interact-F1-2_HenkeLab.pep.xml	VAPMTSVVAVEVAPDLK	VAPM[147]TSVVAVEVAPDLK	R	T	17	2	1620.23	1740.94	1740.94	871.476	871.476	1740.93	871.474	0.0045	0.7757	-0.6322	0.000765596	22.964	9.344	0.9998	2	0	32	48	0	4M(15.9949)		TRUE	tr|A0A829NLU8|A0A829NLU8_RUMGN	A0A829NLU8	A0A829NLU8_RUMGN	rbfA	Ribosome-binding factor A
F1-2_HenkeLab.15146.15146.4	C:\Users\bathy\Downloads\fragpipe\henke\interact-F1-2_HenkeLab.pep.xml	AAVIEKVKELITR		R	F	13	4	1621.71	1468.9	1468.9	368.233	368.232	1468.9	368.232	0	0.5574	-0.8293	0.130692	10.035	0	0.9897	2	2	61	73	0			TRUE	tr|A0A829NRJ1|A0A829NRJ1_RUMGN	A0A829NRJ1	A0A829NRJ1_RUMGN	rpsF	30S ribosomal protein S6
F1-2_HenkeLab.15158.15158.3	C:\Users\bathy\Downloads\fragpipe\henke\interact-F1-2_HenkeLab.pep.xml	MKNYTITVNGNVYDVTVEEK	M[147]KNYTITVNGNVYDVTVEEK	-	G	20	3	1623.04	2333.12	2333.12	778.714	778.715	2332.13	778.382	0.9975	0.7768	-0.7826	0.078614	14.918	9.761	0.9886	2	1	1	20	0	1M(15.9949)		TRUE	tr|A0A829NTE8|A0A829NTE8_RUMGN	A0A829NTE8	A0A829NTE8_RUMGN	HMPREF1201_00050	Lipoyl-binding domain-containing protein
F1-2_HenkeLab.15160.15160.2	C:\Users\bathy\Downloads\fragpipe\henke\interact-F1-2_HenkeLab.pep.xml	IGSGLVTVMVR		K	G	11	2	1623.18	1130.65	1130.65	566.333	566.331	1130.65	566.331	-0.0003	0.7754	-0.9143	0.0192864	8.359	0	0.9935	2	0	40	50	0			FALSE	tr|A0A829NQZ2|A0A829NQZ2_RUMGN	A0A829NQZ2	A0A829NQZ2_RUMGN	HMPREF1201_02337	Propanediol utilization protein PduA	HMPREF1201_02339	tr|A0A829NDH7|A0A829NDH7_RUMGN
F1-2_HenkeLab.15161.15161.2	C:\Users\bathy\Downloads\fragpipe\henke\interact-F1-2_HenkeLab.pep.xml	AAVIEKVKELITR		R	F	13	2	1623.32	1468.9	1468.9	735.458	735.456	1468.9	735.456	0.0004	0.8577	-0.8282	3.0992e-06	30.535	0	0.9996	2	2	61	73	0			TRUE	tr|A0A829NRJ1|A0A829NRJ1_RUMGN	A0A829NRJ1	A0A829NRJ1_RUMGN	rpsF	30S ribosomal protein S6
F1-2_HenkeLab.15208.15208.4	C:\Users\bathy\Downloads\fragpipe\henke\interact-F1-2_HenkeLab.pep.xml	WYAEKDFADNLVEDNKIR		R	T	18	4	1627.88	2225.08	2225.08	557.277	557.277	2225.08	557.276	0.0026	0.7206	-0.753	0.934329	9.618	0	0.9849	2	2	22	39	0			TRUE	tr|A0A829NLX4|A0A829NLX4_RUMGN	A0A829NLX4	A0A829NLX4_RUMGN	rpsC	30S ribosomal protein S3
F1-2_HenkeLab.15236.15236.0	C:\Users\bathy\Downloads\fragpipe\henke\interact-F1-2_HenkeLab.pep.xml	EGKDTELVDDVLMK		K	V	14	2	1630.52	1590.78	1590.78	796.399	796.399	1590.78	796.398	0.0025	0.9167	-0.802	2.17257e-07	35.949	14.97	0.9999	2	1	32	45	0			TRUE	tr|A0A829NIZ7|A0A829NIZ7_RUMGN	A0A829NIZ7	A0A829NIZ7_RUMGN	HMPREF1201_00759	Uncharacterized protein
F1-2_HenkeLab.15243.15243.3	C:\Users\bathy\Downloads\fragpipe\henke\interact-F1-2_HenkeLab.pep.xml	MKNYTITVNGNVYDVTVEEK		-	G	20	3	1631.35	2316.13	2316.13	773.05	773.05	2316.13	773.051	-0.0024	0.8545	-0.7014	0.0195659	16.334	8.412	0.9964	2	1	1	20	0			TRUE	tr|A0A829NTE8|A0A829NTE8_RUMGN	A0A829NTE8	A0A829NTE8_RUMGN	HMPREF1201_00050	Lipoyl-binding domain-containing protein
F1-2_HenkeLab.15254.15254.3	C:\Users\bathy\Downloads\fragpipe\henke\interact-F1-2_HenkeLab.pep.xml	RIFGVMGLGVK		K	T	11	3	1632.39	1175.69	1175.68	392.903	392.902	1175.68	392.902	-0.0007	0.9387	-0.774	0.166341	10.616	6.406	0.9871	2	1	46	56	0			TRUE	tr|A0A829NRK3|A0A829NRK3_RUMGN	A0A829NRK3	A0A829NRK3_RUMGN	HMPREF1201_00601	HPr domain-containing protein
F1-2_HenkeLab.15259.15259.2	C:\Users\bathy\Downloads\fragpipe\henke\interact-F1-2_HenkeLab.pep.xml	KNYTITVNGNVYDVTVEEK		M	G	19	2	1632.92	2185.09	2185.09	1093.55	1093.55	2185.09	1093.55	-0.0002	0.7306	-0.5864	0.0037325	17.212	0	0.9984	2	1	2	20	0			TRUE	tr|A0A829NTE8|A0A829NTE8_RUMGN	A0A829NTE8	A0A829NTE8_RUMGN	HMPREF1201_00050	Lipoyl-binding domain-containing protein
F1-2_HenkeLab.15266.15266.0	C:\Users\bathy\Downloads\fragpipe\henke\interact-F1-2_HenkeLab.pep.xml	WYAEKDFADNLVEDNKIR		R	T	18	3	1633.71	2228.08	2228.08	743.702	743.702	2225.08	742.699	3.0075	0.7571	-0.754	1.41302	11.953	10.075	0.9449	2	2	22	39	0			TRUE	tr|A0A829NLX4|A0A829NLX4_RUMGN	A0A829NLX4	A0A829NLX4_RUMGN	rpsC	30S ribosomal protein S3
F1-2_HenkeLab.15296.15296.2	C:\Users\bathy\Downloads\fragpipe\henke\interact-F1-2_HenkeLab.pep.xml	LSQWGFSNISAK		K	S	12	2	1636.64	1336.68	1336.68	669.348	669.347	1336.68	669.346	0.0028	0.7809	-0.884	0.371108	10.222	0	0.9808	2	0	29	40	0			TRUE	tr|A0A829NNR7|A0A829NNR7_RUMGN	A0A829NNR7	A0A829NNR7_RUMGN	HMPREF1201_01607	Methyltransferase type 11 domain-containing protein
F1-2_HenkeLab.15303.15303.0	C:\Users\bathy\Downloads\fragpipe\henke\interact-F1-2_HenkeLab.pep.xml	EGKDTELVDDVLMK		K	V	14	2	1637.4	1591.79	1591.79	796.9	796.9	1590.78	796.398	1.004	0.8853	-0.8007	0.00499322	22.127	12.643	0.9996	2	1	32	45	0			TRUE	tr|A0A829NIZ7|A0A829NIZ7_RUMGN	A0A829NIZ7	A0A829NIZ7_RUMGN	HMPREF1201_00759	Uncharacterized protein
F1-2_HenkeLab.15321.15321.2	C:\Users\bathy\Downloads\fragpipe\henke\interact-F1-2_HenkeLab.pep.xml	MKNYTITVNGNVYDVTVEEK		-	G	20	2	1639.41	2316.14	2316.13	1159.08	1159.07	2316.13	1159.07	0.0004	0.9766	-0.6985	2.8576e-10	47.676	0	1	2	1	1	20	0			TRUE	tr|A0A829NTE8|A0A829NTE8_RUMGN	A0A829NTE8	A0A829NTE8_RUMGN	HMPREF1201_00050	Lipoyl-binding domain-containing protein
F1-2_HenkeLab.15323.15323.3	C:\Users\bathy\Downloads\fragpipe\henke\interact-F1-2_HenkeLab.pep.xml	FIEEIGTYDPNQNPSVFKVDEEAAKK		K	W	26	3	1639.67	2967.45	2967.45	990.158	990.158	2967.45	990.157	0.0019	0.6726	-0.8576	0.824138	10.836	0	0.9202	2	2	33	58	0			TRUE	tr|A0A829NIW9|A0A829NIW9_RUMGN	A0A829NIW9	A0A829NIW9_RUMGN	rpsP	30S ribosomal protein S16
F1-2_HenkeLab.15325.15325.2	C:\Users\bathy\Downloads\fragpipe\henke\interact-F1-2_HenkeLab.pep.xml	EFFESEDDTSVDDEIR		K	I	16	2	1639.94	1931.79	1931.79	966.904	966.903	1931.79	966.903	-0.0001	0.9622	-0.8523	2.69774e-06	33.776	10.197	1	2	0	112	127	0			TRUE	tr|A0A829NS69|A0A829NS69_RUMGN	A0A829NS69	A0A829NS69_RUMGN	hpf	Ribosome hibernation promoting factor
F1-2_HenkeLab.15327.15327.3	C:\Users\bathy\Downloads\fragpipe\henke\interact-F1-2_HenkeLab.pep.xml	TRSQQINMILTEYYK	TRSQQINM[147]ILTEYYK	R	T	15	3	1640.2	1902.95	1902.95	635.325	635.324	1902.95	635.324	0.0002	0.8202	-0.8844	0.000654189	17.705	9.061	0.9996	2	1	32	46	0	8M(15.9949)		TRUE	tr|A0A829NHE1|A0A829NHE1_RUMGN	A0A829NHE1	A0A829NHE1_RUMGN	HMPREF1201_02075	Ribbon-helix-helix protein CopG domain-containing protein
F1-2_HenkeLab.15339.15339.3	C:\Users\bathy\Downloads\fragpipe\henke\interact-F1-2_HenkeLab.pep.xml	RVLLYFYPR		K	D	9	3	1641.3	1225.7	1225.7	409.574	409.573	1225.7	409.573	-0.0001	0.9834	-0.8356	0.0035055	16.321	0	0.9991	2	1	30	38	0			TRUE	tr|A0A829NRC1|A0A829NRC1_RUMGN	A0A829NRC1	A0A829NRC1_RUMGN	HMPREF1201_01639	Thioredoxin domain-containing protein
F1-2_HenkeLab.15366.15366.2	C:\Users\bathy\Downloads\fragpipe\henke\interact-F1-2_HenkeLab.pep.xml	MKAAIFTLDTESYK		-	A	14	2	1643.95	1616.82	1616.81	809.415	809.413	1616.81	809.413	-0.0009	0.5689	-0.8873	2.60316	6.838	0	0.914	2	1	1	14	0			TRUE	tr|A0A829NVZ9|A0A829NVZ9_RUMGN	A0A829NVZ9	A0A829NVZ9_RUMGN	HMPREF1201_00335	MoaB/Mog domain-containing protein
F1-2_HenkeLab.15371.15371.0	C:\Users\bathy\Downloads\fragpipe\henke\interact-F1-2_HenkeLab.pep.xml	RVLLYFYPR		K	D	9	2	1644.45	1225.7	1225.7	613.857	613.857	1225.7	613.856	0.0019	0.9495	-0.8362	0.000773629	20.021	13.1	0.9947	2	1	30	38	0			TRUE	tr|A0A829NRC1|A0A829NRC1_RUMGN	A0A829NRC1	A0A829NRC1_RUMGN	HMPREF1201_01639	Thioredoxin domain-containing protein
F1-2_HenkeLab.15431.15431.0	C:\Users\bathy\Downloads\fragpipe\henke\interact-F1-2_HenkeLab.pep.xml	FIEEIGTYDPNQNPSVFKVDEEAAKK		K	W	26	4	1649.98	2970.45	2970.45	743.62	743.62	2967.45	742.87	2.9992	0.4047	-0.8641	0.231545	13.725	10.37	0.9282	2	2	33	58	0			TRUE	tr|A0A829NIW9|A0A829NIW9_RUMGN	A0A829NIW9	A0A829NIW9_RUMGN	rpsP	30S ribosomal protein S16
F1-2_HenkeLab.15437.15437.4	C:\Users\bathy\Downloads\fragpipe\henke\interact-F1-2_HenkeLab.pep.xml	THKWKDMTEWAFLGEQER		R	K	18	4	1650.59	2291.08	2291.08	573.778	573.777	2291.08	573.777	-0.0017	0.6973	-0.7073	1.18987	10.198	0	0.9687	2	2	189	206	0			TRUE	tr|A0A829NSY0|A0A829NSY0_RUMGN	A0A829NSY0	A0A829NSY0_RUMGN	HMPREF1201_01967	HTH cro/C1-type domain-containing protein
F1-2_HenkeLab.15460.15460.4	C:\Users\bathy\Downloads\fragpipe\henke\interact-F1-2_HenkeLab.pep.xml	IYSHEVEMMCPVAQGANHGPAPIPEEAK	n[43]IYSHEVEM[147]M[147]CPVAQGANHGPAPIPEEAK	M	W	28	4	1652.77	3136.44	3136.43	785.117	785.114	3135.41	784.86	1.0183	0.6012	-0.7207	0.0474242	13.796	0	0.9719	2	0	2	29	0	10C(57.0214), 8M(15.9949), 9M(15.9949), N-term(42.0106)		TRUE	tr|A0A829NVX5|A0A829NVX5_RUMGN	A0A829NVX5	A0A829NVX5_RUMGN	HMPREF1201_00315	NIF system FeS cluster assembly NifU N-terminal domain-containing protein
F1-2_HenkeLab.15466.15466.2	C:\Users\bathy\Downloads\fragpipe\henke\interact-F1-2_HenkeLab.pep.xml	AILMSDIGINPTNDGTVVR	AILM[147]SDIGINPTNDGTVVR	K	L	19	2	1653.44	2001.02	2001.02	1001.52	1001.52	2001.02	1001.52	0.0002	0.9336	-0.85	0.000502053	23.697	0	1	2	0	80	98	0	4M(15.9949)		TRUE	tr|A0A829NS96|A0A829NS96_RUMGN	A0A829NS96	A0A829NS96_RUMGN	frr	Ribosome-recycling factor
F1-2_HenkeLab.15472.15472.2	C:\Users\bathy\Downloads\fragpipe\henke\interact-F1-2_HenkeLab.pep.xml	DLDSILR		K	I	7	2	1654.22	830.45	830.449	416.232	416.232	830.45	416.232	-0.0004	0.9214	-0.8678	2.0488	9.254	7.818	0.9227	2	0	10	16	0			TRUE	tr|A0A829NV06|A0A829NV06_RUMGN	A0A829NV06	A0A829NV06_RUMGN	HMPREF1201_01084	N-acetyltransferase domain-containing protein
F1-2_HenkeLab.15478.15478.0	C:\Users\bathy\Downloads\fragpipe\henke\interact-F1-2_HenkeLab.pep.xml	DSDIILATGGPGMVK		R	A	15	2	1654.91	1472.76	1472.76	737.386	737.386	1472.75	737.385	0.0026	0.8171	-0.8791	0.0376054	13.199	0	0.9864	2	0	195	209	0			TRUE	tr|A0A829NQ13|A0A829NQ13_RUMGN	A0A829NQ13	A0A829NQ13_RUMGN	HMPREF1201_01377	Aldehyde-alcohol dehydrogenase
F1-2_HenkeLab.15492.15492.0	C:\Users\bathy\Downloads\fragpipe\henke\interact-F1-2_HenkeLab.pep.xml	LKEQYQNEIVDAMIK		R	K	15	3	1656.09	1820.94	1820.94	607.986	607.986	1820.93	607.985	0.0025	0.6889	-0.9336	5.75793	8.135	7.022	0.9233	2	1	4	18	0			TRUE	tr|A0A829NSR5|A0A829NSR5_RUMGN	A0A829NSR5	A0A829NSR5_RUMGN	rplE	50S ribosomal protein L5
F1-2_HenkeLab.15498.15498.4	C:\Users\bathy\Downloads\fragpipe\henke\interact-F1-2_HenkeLab.pep.xml	NGHVTGMDYSEVSVAESQKLNALAIK		R	Q	26	4	1656.79	2760.38	2760.38	691.102	691.102	2760.38	691.101	0.0029	0.4174	-0.9288	0.00521195	18.632	0	0.9977	2	1	65	90	0			TRUE	tr|A0A829NNR7|A0A829NNR7_RUMGN	A0A829NNR7	A0A829NNR7_RUMGN	HMPREF1201_01607	Methyltransferase type 11 domain-containing protein
F1-2_HenkeLab.15499.15499.3	C:\Users\bathy\Downloads\fragpipe\henke\interact-F1-2_HenkeLab.pep.xml	VLAVNNKDGKVLVEGINMLTK	VLAVNNKDGKVLVEGINM[147]LTK	K	H	21	3	1656.92	2270.27	2270.27	757.762	757.763	2270.27	757.763	0.0014	0.7825	-0.937	0.000516416	19.648	0	0.9999	2	2	26	46	0	18M(15.9949)		TRUE	tr|A0A829NG68|A0A829NG68_RUMGN	A0A829NG68	A0A829NG68_RUMGN	rplX	50S ribosomal protein L24
F1-2_HenkeLab.15501.15501.4	C:\Users\bathy\Downloads\fragpipe\henke\interact-F1-2_HenkeLab.pep.xml	KNYTITVNGNVYDVTVEEKGAGTAPVAAAAPVAAPK		M	A	36	4	1657.18	3585.88	3585.87	897.478	897.475	3585.87	897.474	0.0034	0.9368	-0.8638	1.00577e-06	30.49	0	1	2	2	2	37	0			TRUE	tr|A0A829NTE8|A0A829NTE8_RUMGN	A0A829NTE8	A0A829NTE8_RUMGN	HMPREF1201_00050	Lipoyl-binding domain-containing protein
F1-2_HenkeLab.15502.15502.2	C:\Users\bathy\Downloads\fragpipe\henke\interact-F1-2_HenkeLab.pep.xml	GYFPVEDLK		R	T	9	2	1657.31	1066.54	1066.53	534.276	534.274	1066.53	534.274	-0.0007	0.7383	-0.9466	0.141742	11.894	7.027	0.9916	2	0	81	89	0			TRUE	tr|A0A829NNU9|A0A829NNU9_RUMGN	A0A829NNU9	A0A829NNU9_RUMGN	HMPREF1201_01784	Transketolase signature 1 domain-containing protein
F1-2_HenkeLab.15511.15511.3	C:\Users\bathy\Downloads\fragpipe\henke\interact-F1-2_HenkeLab.pep.xml	KNYTITVNGNVYDVTVEEK		M	G	19	3	1658.22	2185.09	2185.09	729.372	729.37	2185.09	729.371	-0.0034	0.8748	-0.5427	0.000498024	21.711	0	0.9999	2	1	2	20	0			TRUE	tr|A0A829NTE8|A0A829NTE8_RUMGN	A0A829NTE8	A0A829NTE8_RUMGN	HMPREF1201_00050	Lipoyl-binding domain-containing protein
F1-2_HenkeLab.15544.15544.2	C:\Users\bathy\Downloads\fragpipe\henke\interact-F1-2_HenkeLab.pep.xml	RIFGVMGLGVK		K	T	11	2	1661.42	1175.69	1175.68	588.851	588.849	1175.68	588.85	-0.0006	0.8361	-0.8251	0.120157	13.181	8.455	0.9337	2	1	46	56	0			TRUE	tr|A0A829NRK3|A0A829NRK3_RUMGN	A0A829NRK3	A0A829NRK3_RUMGN	HMPREF1201_00601	HPr domain-containing protein
F1-2_HenkeLab.15562.15562.4	C:\Users\bathy\Downloads\fragpipe\henke\interact-F1-2_HenkeLab.pep.xml	MKNYTITVNGNVYDVTVEEKGAGTAPVAAAAPVAAPK		-	A	37	4	1663.17	3716.92	3716.91	930.237	930.235	3716.91	930.234	0.0004	0.932	-0.9066	4.1615e-07	32.023	0	1	2	2	1	37	0			TRUE	tr|A0A829NTE8|A0A829NTE8_RUMGN	A0A829NTE8	A0A829NTE8_RUMGN	HMPREF1201_00050	Lipoyl-binding domain-containing protein
F1-2_HenkeLab.15568.15568.3	C:\Users\bathy\Downloads\fragpipe\henke\interact-F1-2_HenkeLab.pep.xml	MKNYTITVNGNVYDVTVEEKGAGTAPVAAAAPVAAPK		-	A	37	3	1663.84	3716.92	3716.91	1239.98	1239.98	3716.91	1239.98	0.0004	0.801	-0.9181	4.39036e-07	26.93	0	1	2	2	1	37	0			TRUE	tr|A0A829NTE8|A0A829NTE8_RUMGN	A0A829NTE8	A0A829NTE8_RUMGN	HMPREF1201_00050	Lipoyl-binding domain-containing protein
F1-2_HenkeLab.15611.15611.0	C:\Users\bathy\Downloads\fragpipe\henke\interact-F1-2_HenkeLab.pep.xml	DLDSILR		K	I	7	1	1668.24	830.452	830.451	831.459	831.458	830.45	831.457	0.0013	0.4972	-0.8092	1.17085	8.226	0	0.8762	2	0	10	16	0			TRUE	tr|A0A829NV06|A0A829NV06_RUMGN	A0A829NV06	A0A829NV06_RUMGN	HMPREF1201_01084	N-acetyltransferase domain-containing protein
F1-2_HenkeLab.15617.15617.2	C:\Users\bathy\Downloads\fragpipe\henke\interact-F1-2_HenkeLab.pep.xml	GLIQEMVGR		R	Y	9	2	1668.7	1002.54	1002.53	502.276	502.275	1001.53	501.774	1.0021	0.7752	-0.7784	0.290904	7.645	0	0.9688	2	0	15	23	0			TRUE	tr|A0A829NNW5|A0A829NNW5_RUMGN	A0A829NNW5	A0A829NNW5_RUMGN	HMPREF1201_02904	Stage 0 sporulation protein A homolog
F1-2_HenkeLab.15622.15622.0	C:\Users\bathy\Downloads\fragpipe\henke\interact-F1-2_HenkeLab.pep.xml	MKNYTITVNGNVYDVTVEEK		-	G	20	3	1669.16	2317.14	2317.13	773.386	773.385	2316.13	773.051	1.0041	0.6408	-0.6153	0.3857	11.155	7.334	0.9494	2	1	1	20	0			TRUE	tr|A0A829NTE8|A0A829NTE8_RUMGN	A0A829NTE8	A0A829NTE8_RUMGN	HMPREF1201_00050	Lipoyl-binding domain-containing protein
F1-2_HenkeLab.15623.15623.0	C:\Users\bathy\Downloads\fragpipe\henke\interact-F1-2_HenkeLab.pep.xml	MKNYTITVNGNVYDVTVEEK		-	G	20	3	1669.23	2316.13	2316.13	773.052	773.051	2316.13	773.051	0.0017	0.6779	-0.615	2.62875	7.821	0	0.9389	2	1	1	20	0			TRUE	tr|A0A829NTE8|A0A829NTE8_RUMGN	A0A829NTE8	A0A829NTE8_RUMGN	HMPREF1201_00050	Lipoyl-binding domain-containing protein
F1-2_HenkeLab.15645.15645.2	C:\Users\bathy\Downloads\fragpipe\henke\interact-F1-2_HenkeLab.pep.xml	IADDFTPSYNSDIIR		K	Q	15	2	1671.46	1725.82	1725.82	863.916	863.917	1725.82	863.918	-0.0015	0.8568	-0.9089	0.102035	12.465	0	0.9973	2	0	59	73	0			TRUE	tr|A0A829NUV6|A0A829NUV6_RUMGN	A0A829NUV6	A0A829NUV6_RUMGN	HMPREF1201_00329	Nitroreductase domain-containing protein
F1-2_HenkeLab.15652.15652.0	C:\Users\bathy\Downloads\fragpipe\henke\interact-F1-2_HenkeLab.pep.xml	GTLVKELPVEMEIK		K	V	14	3	1672.05	1584.88	1584.88	529.301	529.301	1584.88	529.301	0.0004	0.4598	-0.7459	0.263129	10.832	0	0.9766	2	1	32	45	0			TRUE	tr|A0A829NJL1|A0A829NJL1_RUMGN	A0A829NJL1	A0A829NJL1_RUMGN	rplF	50S ribosomal protein L6
F1-2_HenkeLab.15665.15665.0	C:\Users\bathy\Downloads\fragpipe\henke\interact-F1-2_HenkeLab.pep.xml	KISEVIDETQVVEGDLR		K	R	17	3	1673.34	1930.01	1930.01	644.344	644.344	1929.01	644.009	1.0042	0.8167	-0.87	0.106398	17.306	11.22	0.9967	2	1	55	71	0			TRUE	tr|A0A829NQ22|A0A829NQ22_RUMGN	A0A829NQ22	A0A829NQ22_RUMGN	rpsM	30S ribosomal protein S13
F1-2_HenkeLab.15666.15666.0	C:\Users\bathy\Downloads\fragpipe\henke\interact-F1-2_HenkeLab.pep.xml	GTLVKELPVEMEIK		K	V	14	3	1673.42	1585.89	1585.88	529.636	529.635	1584.88	529.301	1.0051	0.4367	-0.7496	0.201488	10.283	0	0.9587	2	1	32	45	0			TRUE	tr|A0A829NJL1|A0A829NJL1_RUMGN	A0A829NJL1	A0A829NJL1_RUMGN	rplF	50S ribosomal protein L6
F1-2_HenkeLab.15667.15667.0	C:\Users\bathy\Downloads\fragpipe\henke\interact-F1-2_HenkeLab.pep.xml	TVEDLLQYR		K	-	9	2	1673.49	1135.59	1135.59	568.801	568.801	1135.59	568.801	-0.0003	0.9436	-0.7995	0.000255521	15.792	10.224	0.9973	2	0	170	178	0			TRUE	tr|A0A829NUV6|A0A829NUV6_RUMGN	A0A829NUV6	A0A829NUV6_RUMGN	HMPREF1201_00329	Nitroreductase domain-containing protein
F1-2_HenkeLab.15674.15674.0	C:\Users\bathy\Downloads\fragpipe\henke\interact-F1-2_HenkeLab.pep.xml	ILLTGQEALLK		K	K	11	2	1674.17	1197.73	1197.73	599.875	599.874	1197.73	599.874	0.0007	0.8988	-0.8223	0.0150401	14.791	9.623	0.9919	2	0	37	47	0			TRUE	tr|A0A829NNE1|A0A829NNE1_RUMGN	A0A829NNE1	A0A829NNE1_RUMGN	plsX	Phosphate acyltransferase
F1-2_HenkeLab.15677.15677.0	C:\Users\bathy\Downloads\fragpipe\henke\interact-F1-2_HenkeLab.pep.xml	KISEVIDETQVVEGDLR		K	R	17	3	1674.42	1931.01	1931.01	644.678	644.678	1929.01	644.009	2.0054	0.7922	-0.8677	0.0807235	15.872	10.709	0.9878	2	1	55	71	0			TRUE	tr|A0A829NQ22|A0A829NQ22_RUMGN	A0A829NQ22	A0A829NQ22_RUMGN	rpsM	30S ribosomal protein S13
F1-2_HenkeLab.15678.15678.0	C:\Users\bathy\Downloads\fragpipe\henke\interact-F1-2_HenkeLab.pep.xml	FENAEEYTLAQEIK		R	A	14	2	1674.56	1683.8	1683.8	842.905	842.906	1683.8	842.907	-0.0013	0.8521	-0.7615	0.000885042	21.073	7.935	0.9997	2	0	102	115	0			TRUE	tr|A0A829NK89|A0A829NK89_RUMGN	A0A829NK89	A0A829NK89_RUMGN	rplC	50S ribosomal protein L3
F1-2_HenkeLab.15683.15683.0	C:\Users\bathy\Downloads\fragpipe\henke\interact-F1-2_HenkeLab.pep.xml	ILLTGQEALLK		K	K	11	2	1674.96	1198.74	1198.74	600.376	600.376	1197.73	599.874	1.0046	0.8509	-0.8239	0.00436265	16.941	9.526	0.9961	2	0	37	47	0			TRUE	tr|A0A829NNE1|A0A829NNE1_RUMGN	A0A829NNE1	A0A829NNE1_RUMGN	plsX	Phosphate acyltransferase
F1-2_HenkeLab.15691.15691.4	C:\Users\bathy\Downloads\fragpipe\henke\interact-F1-2_HenkeLab.pep.xml	GVLTYGYNTLAINEDYAHAYHSTK		K	D	24	4	1675.79	2701.29	2701.29	676.329	676.329	2700.28	676.078	1.0031	0.6402	-0.9279	2.11592e-05	28.198	0	1	2	0	50	73	0			TRUE	tr|A0A829NUE0|A0A829NUE0_RUMGN	A0A829NUE0	A0A829NUE0_RUMGN	HMPREF1201_01301	Lactococcin 972 family bacteriocin
F1-2_HenkeLab.15698.15698.0	C:\Users\bathy\Downloads\fragpipe\henke\interact-F1-2_HenkeLab.pep.xml	AYILAPEGLKDGMTVMNGAEAEVR	AYILAPEGLKDGMTVM[147]NGAEAEVR	K	V	24	3	1676.38	2550.25	2550.25	851.092	851.089	2550.25	851.089	0	0.6641	-0.7263	0.00703629	22.228	20.024	0.9994	2	1	102	125	0	16M(15.9949)		TRUE	tr|A0A829NTI3|A0A829NTI3_RUMGN	A0A829NTI3	A0A829NTI3_RUMGN	rplB	50S ribosomal protein L2
F1-2_HenkeLab.15705.15705.2	C:\Users\bathy\Downloads\fragpipe\henke\interact-F1-2_HenkeLab.pep.xml	KISEVIDETQVVEGDLR		K	R	17	2	1677.05	1929.01	1929.01	965.512	965.51	1929.01	965.51	0.0011	0.9733	-0.8646	4.28795e-09	43.971	9.016	1	2	1	55	71	0			TRUE	tr|A0A829NQ22|A0A829NQ22_RUMGN	A0A829NQ22	A0A829NQ22_RUMGN	rpsM	30S ribosomal protein S13
F1-2_HenkeLab.15718.15718.2	C:\Users\bathy\Downloads\fragpipe\henke\interact-F1-2_HenkeLab.pep.xml	MKNYTITVNGNVYDVTVEEK		-	G	20	2	1678.21	2316.13	2316.13	1159.07	1159.07	2316.13	1159.07	0.0004	0.9734	-0.5967	3.06373e-06	29.555	0	1	2	1	1	20	0			TRUE	tr|A0A829NTE8|A0A829NTE8_RUMGN	A0A829NTE8	A0A829NTE8_RUMGN	HMPREF1201_00050	Lipoyl-binding domain-containing protein
F1-2_HenkeLab.15720.15720.3	C:\Users\bathy\Downloads\fragpipe\henke\interact-F1-2_HenkeLab.pep.xml	GVLTYGYNTLAINEDYAHAYHSTK		K	D	24	3	1678.42	2700.28	2700.28	901.1	901.1	2700.28	901.101	-0.0031	0.7103	-0.9288	8.57038e-07	30.768	0	1	2	0	50	73	0			TRUE	tr|A0A829NUE0|A0A829NUE0_RUMGN	A0A829NUE0	A0A829NUE0_RUMGN	HMPREF1201_01301	Lactococcin 972 family bacteriocin
F1-2_HenkeLab.15729.15729.0	C:\Users\bathy\Downloads\fragpipe\henke\interact-F1-2_HenkeLab.pep.xml	FENAEEYTLAQEIK		R	A	14	2	1679.31	1684.8	1684.8	843.408	843.407	1683.8	842.907	1.0011	0.8726	-0.7585	0.00465401	20.582	7.926	0.9997	2	0	102	115	0			TRUE	tr|A0A829NK89|A0A829NK89_RUMGN	A0A829NK89	A0A829NK89_RUMGN	rplC	50S ribosomal protein L3
F1-2_HenkeLab.15736.15736.3	C:\Users\bathy\Downloads\fragpipe\henke\interact-F1-2_HenkeLab.pep.xml	MNKPLILAVEDDTAVR		-	N	16	3	1679.93	1783.95	1783.95	595.659	595.657	1783.95	595.657	0.0003	0.8756	-0.9385	0.00899376	17.235	6.96	0.9994	2	1	1	16	0			TRUE	tr|A0A829NLV9|A0A829NLV9_RUMGN	A0A829NLV9	A0A829NLV9_RUMGN	HMPREF1201_02521	Stage 0 sporulation protein A homolog
F1-2_HenkeLab.15744.15744.0	C:\Users\bathy\Downloads\fragpipe\henke\interact-F1-2_HenkeLab.pep.xml	LAVLEEYAPKMMDEAEIK	LAVLEEYAPKM[147]MDEAEIK	R	A	18	3	1680.73	2095.02	2095.02	699.348	699.348	2095.02	699.348	0.0002	0.4121	-0.5956	1.34679	12.182	12.182	0.8646	2	1	82	99	0	11M(15.9949)		TRUE	tr|A0A829NHY9|A0A829NHY9_RUMGN	A0A829NHY9	A0A829NHY9_RUMGN	HMPREF1201_02780	GatB/YqeY domain-containing protein
F1-2_HenkeLab.15752.15752.3	C:\Users\bathy\Downloads\fragpipe\henke\interact-F1-2_HenkeLab.pep.xml	LAVLEEYAPKMMDEAEIK	LAVLEEYAPKM[147]MDEAEIK	R	A	18	3	1681.45	2095.03	2095.02	699.349	699.348	2095.02	699.348	0.0022	0.385	-0.5974	0.635878	11.963	11.963	0.9008	2	1	82	99	0	11M(15.9949)		TRUE	tr|A0A829NHY9|A0A829NHY9_RUMGN	A0A829NHY9	A0A829NHY9_RUMGN	HMPREF1201_02780	GatB/YqeY domain-containing protein
F1-2_HenkeLab.15766.15766.2	C:\Users\bathy\Downloads\fragpipe\henke\interact-F1-2_HenkeLab.pep.xml	ADLTEEEETQVILK		R	E	14	2	1682.89	1616.82	1616.81	809.416	809.413	1616.81	809.414	-0.0035	0.7046	-0.6229	0.0239584	16.293	13.158	0.9964	2	0	42	55	0			TRUE	tr|A0A829NHY9|A0A829NHY9_RUMGN	A0A829NHY9	A0A829NHY9_RUMGN	HMPREF1201_02780	GatB/YqeY domain-containing protein
F1-2_HenkeLab.15774.15774.0	C:\Users\bathy\Downloads\fragpipe\henke\interact-F1-2_HenkeLab.pep.xml	TVEDLLQYR		K	-	9	2	1683.69	1136.59	1136.59	569.303	569.303	1135.59	568.801	1.0041	0.9443	-0.7894	0.123453	13.134	8.172	0.9863	2	0	170	178	0			TRUE	tr|A0A829NUV6|A0A829NUV6_RUMGN	A0A829NUV6	A0A829NUV6_RUMGN	HMPREF1201_00329	Nitroreductase domain-containing protein
F1-2_HenkeLab.15775.15775.0	C:\Users\bathy\Downloads\fragpipe\henke\interact-F1-2_HenkeLab.pep.xml	TVEDLLQYR		K	-	9	2	1683.76	1137.59	1137.59	569.804	569.804	1135.59	568.801	2.0063	0.958	-0.7894	0.0300089	14.591	7.855	0.9887	2	0	170	178	0			TRUE	tr|A0A829NUV6|A0A829NUV6_RUMGN	A0A829NUV6	A0A829NUV6_RUMGN	HMPREF1201_00329	Nitroreductase domain-containing protein
F1-2_HenkeLab.15786.15786.3	C:\Users\bathy\Downloads\fragpipe\henke\interact-F1-2_HenkeLab.pep.xml	TMHLEPTDIIGLQK		R	L	14	3	1684.81	1594.84	1594.84	532.62	532.62	1594.84	532.62	-0.0014	0.8379	-0.8259	0.0898463	13.686	0	0.9987	2	0	559	572	0			TRUE	tr|A0A829NVC8|A0A829NVC8_RUMGN	A0A829NVC8	A0A829NVC8_RUMGN	dnaG	DNA primase
F1-2_HenkeLab.15807.15807.0	C:\Users\bathy\Downloads\fragpipe\henke\interact-F1-2_HenkeLab.pep.xml	ITDENRLVAALPTIK		K	K	15	3	1686.66	1653.95	1653.95	552.324	552.324	1652.95	551.989	1.0029	0.2627	-0.837	1.49796	6.798	0	0.8738	2	1	32	46	0			TRUE	tr|A0A829NQ17|A0A829NQ17_RUMGN	A0A829NQ17	A0A829NQ17_RUMGN	pgk	Phosphoglycerate kinase
F1-2_HenkeLab.15814.15814.3	C:\Users\bathy\Downloads\fragpipe\henke\interact-F1-2_HenkeLab.pep.xml	AYILAPEGLKDGMTVMNGAEAEVR	AYILAPEGLKDGMTVM[147]NGAEAEVR	K	V	24	3	1687.4	2550.25	2550.25	851.092	851.089	2550.25	851.089	0	0.6203	-0.7328	0.063314	15.294	13.506	0.9763	2	1	102	125	0	16M(15.9949)		TRUE	tr|A0A829NTI3|A0A829NTI3_RUMGN	A0A829NTI3	A0A829NTI3_RUMGN	rplB	50S ribosomal protein L2
F1-2_HenkeLab.15822.15822.2	C:\Users\bathy\Downloads\fragpipe\henke\interact-F1-2_HenkeLab.pep.xml	MNKPLILAVEDDTAVR		-	N	16	2	1688.16	1783.95	1783.95	892.982	892.982	1783.95	892.982	0.0002	0.9205	-0.9327	9.37022e-05	24.613	0	1	2	1	1	16	0			TRUE	tr|A0A829NLV9|A0A829NLV9_RUMGN	A0A829NLV9	A0A829NLV9_RUMGN	HMPREF1201_02521	Stage 0 sporulation protein A homolog
F1-2_HenkeLab.15874.15874.2	C:\Users\bathy\Downloads\fragpipe\henke\interact-F1-2_HenkeLab.pep.xml	SAVENMTGLEVADVNVK		K	V	17	2	1693.13	1774.86	1774.85	888.439	888.433	1774.88	888.446	-0.0252	0.9342	-0.8861	0.000190347	22.966	6.714	0.9999	2	0	101	117	0			TRUE	tr|A0A829NGA3|A0A829NGA3_RUMGN	A0A829NGA3	A0A829NGA3_RUMGN	HMPREF1201_02445	Alkaline shock protein 23
F1-2_HenkeLab.15895.15895.2	C:\Users\bathy\Downloads\fragpipe\henke\interact-F1-2_HenkeLab.pep.xml	FTAQVYVLTK		K	D	10	2	1695.2	1168.65	1168.65	585.334	585.332	1168.65	585.332	0.0002	0.4398	-0.5727	0.291743	9.64	6.361	0.9087	2	0	308	317	0			TRUE	tr|A0A829NQ02|A0A829NQ02_RUMGN	A0A829NQ02	A0A829NQ02_RUMGN	tuf	Elongation factor Tu
F1-2_HenkeLab.15896.15896.3	C:\Users\bathy\Downloads\fragpipe\henke\interact-F1-2_HenkeLab.pep.xml	VLAVNNKDGKVLVEGINMLTK	VLAVNNKDGKVLVEGINM[147]LTK	K	H	21	3	1695.34	2270.27	2270.27	757.764	757.763	2270.27	757.763	-0.0004	0.7651	-0.8602	9.45149e-05	22.598	0	1	2	2	26	46	0	18M(15.9949)		TRUE	tr|A0A829NG68|A0A829NG68_RUMGN	A0A829NG68	A0A829NG68_RUMGN	rplX	50S ribosomal protein L24
F1-2_HenkeLab.15897.15897.3	C:\Users\bathy\Downloads\fragpipe\henke\interact-F1-2_HenkeLab.pep.xml	VFIIEVMGHK		R	V	10	3	1695.46	1171.64	1171.64	391.555	391.554	1171.64	391.555	-0.0009	0.9424	-0.9259	0.00422182	13.998	0	0.9991	2	0	172	181	0			TRUE	tr|A0A829NSA3|A0A829NSA3_RUMGN	A0A829NSA3	A0A829NSA3_RUMGN	pfkA	ATP-dependent 6-phosphofructokinase
F1-2_HenkeLab.15910.15910.0	C:\Users\bathy\Downloads\fragpipe\henke\interact-F1-2_HenkeLab.pep.xml	KNYTITVNGNVYDVTVEEK		M	G	19	3	1696.77	2187.08	2187.08	730.035	730.035	2185.09	729.371	1.9924	0.7313	-0.4741	0.234444	13.199	8.329	0.9226	2	1	2	20	0			TRUE	tr|A0A829NTE8|A0A829NTE8_RUMGN	A0A829NTE8	A0A829NTE8_RUMGN	HMPREF1201_00050	Lipoyl-binding domain-containing protein
F1-2_HenkeLab.15914.15914.4	C:\Users\bathy\Downloads\fragpipe\henke\interact-F1-2_HenkeLab.pep.xml	DEGGRHTPFFNNYRPQFYFR		K	T	20	4	1697.18	2548.19	2548.19	638.055	638.054	2547.18	637.803	1.0036	0.5341	-0.8829	0.993688	9.511	0	0.8665	2	2	318	337	0			TRUE	tr|A0A829NQ02|A0A829NQ02_RUMGN	A0A829NQ02	A0A829NQ02_RUMGN	tuf	Elongation factor Tu
F1-2_HenkeLab.15928.15928.5	C:\Users\bathy\Downloads\fragpipe\henke\interact-F1-2_HenkeLab.pep.xml	DEGGRHTPFFNNYRPQFYFR		K	T	20	5	1698.4	2547.19	2547.19	510.445	510.445	2547.18	510.444	0.0039	0.6576	-0.8834	0.00485848	19.754	0	0.9998	2	2	318	337	0			TRUE	tr|A0A829NQ02|A0A829NQ02_RUMGN	A0A829NQ02	A0A829NQ02_RUMGN	tuf	Elongation factor Tu
F1-2_HenkeLab.15960.15960.2	C:\Users\bathy\Downloads\fragpipe\henke\interact-F1-2_HenkeLab.pep.xml	YLIQNTGIVLSR		R	D	12	2	1701.35	1375.78	1375.78	688.899	688.899	1375.78	688.898	0.0014	0.9264	-0.9269	0.00209411	19.216	11.14	0.998	2	0	160	171	0			TRUE	tr|A0A829NR65|A0A829NR65_RUMGN	A0A829NR65	A0A829NR65_RUMGN	HMPREF1201_02130	Stage 0 sporulation protein A homolog
F1-2_HenkeLab.15976.15976.4	C:\Users\bathy\Downloads\fragpipe\henke\interact-F1-2_HenkeLab.pep.xml	MKNYTITVNGNVYDVTVEEKGAGTAPVAAAAPVAAPK		-	A	37	4	1702.94	3716.91	3716.9	930.234	930.233	3716.91	930.234	-0.0058	0.8464	-0.9333	0.000106292	17.394	0	0.9996	2	2	1	37	0			TRUE	tr|A0A829NTE8|A0A829NTE8_RUMGN	A0A829NTE8	A0A829NTE8_RUMGN	HMPREF1201_00050	Lipoyl-binding domain-containing protein
F1-2_HenkeLab.15992.15992.3	C:\Users\bathy\Downloads\fragpipe\henke\interact-F1-2_HenkeLab.pep.xml	NMNAEDIRDSVAEFEK		R	A	16	3	1704.28	1866.84	1866.84	623.289	623.289	1866.84	623.288	0.0024	0.3672	-0.7669	1.41411	10.118	0	0.93	2	1	1022	1037	0			TRUE	tr|A0A829NYH5|A0A829NYH5_RUMGN	A0A829NYH5	A0A829NYH5_RUMGN	HMPREF1201_00592	Phosphoribosylformylglycinamidine synthase
F1-2_HenkeLab.16008.16008.2	C:\Users\bathy\Downloads\fragpipe\henke\interact-F1-2_HenkeLab.pep.xml	LADSFEEMTNLSK		K	A	13	2	1705.76	1483.69	1483.69	742.851	742.853	1483.69	742.851	0.0045	0.9225	-0.8	3.81285e-05	27.175	8.874	0.9998	2	0	38	50	0			TRUE	tr|A0A829NSS3|A0A829NSS3_RUMGN	A0A829NSS3	A0A829NSS3_RUMGN	rlmN	Probable dual-specificity RNA methyltransferase RlmN
F1-2_HenkeLab.16034.16034.3	C:\Users\bathy\Downloads\fragpipe\henke\interact-F1-2_HenkeLab.pep.xml	MKNYTITVNGNVYDVTVEEK		-	G	20	3	1708.04	2317.11	2317.13	773.378	773.385	2316.13	773.051	1.0009	0.8772	-0.5816	0.0100404	17.493	0	0.9991	2	1	1	20	0			TRUE	tr|A0A829NTE8|A0A829NTE8_RUMGN	A0A829NTE8	A0A829NTE8_RUMGN	HMPREF1201_00050	Lipoyl-binding domain-containing protein
F1-2_HenkeLab.16056.16056.3	C:\Users\bathy\Downloads\fragpipe\henke\interact-F1-2_HenkeLab.pep.xml	LLEQSGFETAAVRVIPK		K	D	17	3	1709.92	1857.04	1857.04	620.021	620.02	1857.04	620.019	0.0018	0.3339	-0.8621	0.0023134	21.043	0	0.9992	2	1	28	44	0			TRUE	tr|A0A829NVZ9|A0A829NVZ9_RUMGN	A0A829NVZ9	A0A829NVZ9_RUMGN	HMPREF1201_00335	MoaB/Mog domain-containing protein
F1-2_HenkeLab.16105.16105.3	C:\Users\bathy\Downloads\fragpipe\henke\interact-F1-2_HenkeLab.pep.xml	MLNDNFVTMEIGKAK		-	H	15	3	1713.95	1709.85	1709.85	570.958	570.956	1709.85	570.957	-0.0006	0.7709	-0.862	0.00528445	17.608	0	0.9994	2	1	1	15	0			TRUE	tr|A0A829NQ55|A0A829NQ55_RUMGN	A0A829NQ55	A0A829NQ55_RUMGN	mgsA	Methylglyoxal synthase
F1-2_HenkeLab.16130.16130.0	C:\Users\bathy\Downloads\fragpipe\henke\interact-F1-2_HenkeLab.pep.xml	AAGADYVGAEDLIPK		K	I	15	2	1715.9	1489.75	1489.75	745.882	745.882	1488.75	745.38	1.0031	0.6944	-0.7805	1.39562e-05	17.852	11.166	0.9995	2	0	88	102	0			TRUE	tr|A0A829NTV6|A0A829NTV6_RUMGN	A0A829NTV6	A0A829NTV6_RUMGN	rplA	50S ribosomal protein L1
F1-2_HenkeLab.16135.16135.4	C:\Users\bathy\Downloads\fragpipe\henke\interact-F1-2_HenkeLab.pep.xml	LGELVATHVIPRPHNDVEKILPTV		R	-	24	4	1716.37	2647.49	2647.49	662.881	662.88	2646.49	662.629	1.0043	0.7709	-0.9477	0.0140443	12.91	8.022	0.9893	2	2	70	93	0			TRUE	tr|A0A829NQZ2|A0A829NQZ2_RUMGN	A0A829NQZ2	A0A829NQZ2_RUMGN	HMPREF1201_02337	Propanediol utilization protein PduA
F1-2_HenkeLab.16170.16170.2	C:\Users\bathy\Downloads\fragpipe\henke\interact-F1-2_HenkeLab.pep.xml	TINNLGSELAAIRAGR		K	A	16	2	1719.44	1654.91	1654.91	828.461	828.463	1654.91	828.463	0.0002	0.7638	-0.852	4.92055e-06	21.358	8.001	0.9997	2	1	15	30	0			TRUE	tr|A0A829NS96|A0A829NS96_RUMGN	A0A829NS96	A0A829NS96_RUMGN	frr	Ribosome-recycling factor
F1-2_HenkeLab.16172.16172.3	C:\Users\bathy\Downloads\fragpipe\henke\interact-F1-2_HenkeLab.pep.xml	MKAAIFTLDTESYK		-	A	14	3	1719.7	1616.81	1616.81	539.945	539.945	1616.81	539.945	0.0015	0.8404	-0.7677	0.00418228	14.717	0	0.9987	2	1	1	14	0			TRUE	tr|A0A829NVZ9|A0A829NVZ9_RUMGN	A0A829NVZ9	A0A829NVZ9_RUMGN	HMPREF1201_00335	MoaB/Mog domain-containing protein
F1-2_HenkeLab.16184.16184.3	C:\Users\bathy\Downloads\fragpipe\henke\interact-F1-2_HenkeLab.pep.xml	GFVTEEEAQSFLHPGQSAK		K	A	19	3	1720.67	2060.98	2060.98	688.001	688.001	2060.98	688.001	0	0.5353	-0.7672	0.160325	10.68	0	0.9493	2	0	38	56	0			TRUE	tr|A0A829NXP5|A0A829NXP5_RUMGN	A0A829NXP5	A0A829NXP5_RUMGN	HMPREF1201_00244	RNase H type-1 domain-containing protein
F1-2_HenkeLab.16186.16186.2	C:\Users\bathy\Downloads\fragpipe\henke\interact-F1-2_HenkeLab.pep.xml	DAEIGEDVLLR		K	I	11	2	1720.83	1228.64	1228.63	615.325	615.323	1228.63	615.322	0.0008	0.9441	-0.8772	0.00542001	18.564	8.304	0.9985	2	0	21	31	0			TRUE	tr|A0A829NNN0|A0A829NNN0_RUMGN	A0A829NNN0	A0A829NNN0_RUMGN	HMPREF1201_01682	GNAT family acetyltransferase
F1-2_HenkeLab.16227.16227.0	C:\Users\bathy\Downloads\fragpipe\henke\interact-F1-2_HenkeLab.pep.xml	AAGADYVGAEDLIPK		K	I	15	2	1724.15	1490.75	1490.75	746.384	746.383	1488.75	745.38	2.0056	0.6001	-0.7715	0.00515768	17.808	11.723	0.9962	2	0	88	102	0			TRUE	tr|A0A829NTV6|A0A829NTV6_RUMGN	A0A829NTV6	A0A829NTV6_RUMGN	rplA	50S ribosomal protein L1
F1-2_HenkeLab.16257.16257.0	C:\Users\bathy\Downloads\fragpipe\henke\interact-F1-2_HenkeLab.pep.xml	MLNDNFVTMEIGKAK		-	H	15	2	1726.62	1709.85	1709.85	855.931	855.93	1709.85	855.931	-0.0023	0.906	-0.873	0.00010175	29.337	8.955	0.9999	2	1	1	15	0			TRUE	tr|A0A829NQ55|A0A829NQ55_RUMGN	A0A829NQ55	A0A829NQ55_RUMGN	mgsA	Methylglyoxal synthase
F1-2_HenkeLab.16283.16283.3	C:\Users\bathy\Downloads\fragpipe\henke\interact-F1-2_HenkeLab.pep.xml	REDLLLNKEEQDAVYIIR		R	K	18	3	1728.85	2217.19	2217.19	740.07	740.07	2216.18	739.734	1.0085	0.9658	-0.927	1.51967e-06	33.773	10.977	1	2	2	390	407	0			TRUE	tr|A0A829NWR9|A0A829NWR9_RUMGN	A0A829NWR9	A0A829NWR9_RUMGN	rho	Transcription termination factor Rho
F1-2_HenkeLab.16339.16339.0	C:\Users\bathy\Downloads\fragpipe\henke\interact-F1-2_HenkeLab.pep.xml	MLNDNFVTMEIGK	MLNDNFVTM[147]EIGK	-	A	13	2	1733.85	1526.71	1526.71	764.362	764.363	1526.71	764.363	0.0002	0.886	-0.7412	1.88368e-05	24.308	10.618	0.9997	2	0	1	13	0	9M(15.9949)		TRUE	tr|A0A829NQ55|A0A829NQ55_RUMGN	A0A829NQ55	A0A829NQ55_RUMGN	mgsA	Methylglyoxal synthase
F1-2_HenkeLab.16345.16345.2	C:\Users\bathy\Downloads\fragpipe\henke\interact-F1-2_HenkeLab.pep.xml	HTPFFNNYRPQFYFR		R	T	15	2	1734.4	2032.97	2032.97	1017.49	1017.49	2032.97	1017.49	-0.0023	0.5542	-0.8212	0.257781	11.855	0	0.9455	2	1	323	337	0			TRUE	tr|A0A829NQ02|A0A829NQ02_RUMGN	A0A829NQ02	A0A829NQ02_RUMGN	tuf	Elongation factor Tu
F1-2_HenkeLab.16367.16367.0	C:\Users\bathy\Downloads\fragpipe\henke\interact-F1-2_HenkeLab.pep.xml	MLNDNFVTMEIGK	MLNDNFVTM[147]EIGK	-	A	13	2	1736.26	1527.72	1527.72	764.865	764.865	1526.71	764.363	1.0043	0.8303	-0.7368	0.011704	20.688	9.976	0.9981	2	0	1	13	0	9M(15.9949)		TRUE	tr|A0A829NQ55|A0A829NQ55_RUMGN	A0A829NQ55	A0A829NQ55_RUMGN	mgsA	Methylglyoxal synthase
F1-2_HenkeLab.16418.16418.2	C:\Users\bathy\Downloads\fragpipe\henke\interact-F1-2_HenkeLab.pep.xml	YESLPLATLR		K	E	10	2	1740.86	1161.64	1161.64	581.827	581.827	1161.64	581.827	-0.0001	0.9548	-0.934	0.00141091	19.902	7.471	0.9993	2	0	6	15	0			TRUE	tr|A0A829NWR9|A0A829NWR9_RUMGN	A0A829NWR9	A0A829NWR9_RUMGN	rho	Transcription termination factor Rho
F1-2_HenkeLab.16420.16420.3	C:\Users\bathy\Downloads\fragpipe\henke\interact-F1-2_HenkeLab.pep.xml	TELIAAIAEQAEISKKDAEK		K	A	20	3	1741	2158.17	2158.16	720.396	720.393	2157.15	720.058	1.0029	0.3862	-0.8679	0.00447713	15.896	0	0.9964	2	2	4	23	0			TRUE	tr|A0A829NEY7|A0A829NEY7_RUMGN	A0A829NEY7	A0A829NEY7_RUMGN	HMPREF1201_01802	DNA-binding protein HU
F1-2_HenkeLab.16448.16448.3	C:\Users\bathy\Downloads\fragpipe\henke\interact-F1-2_HenkeLab.pep.xml	KIPDAIFIVDPK		K	K	12	3	1743.64	1354.79	1354.78	452.603	452.602	1354.79	452.603	-0.0012	0.9286	-0.8979	0.00119468	20.191	7.735	0.9998	2	1	156	167	0			TRUE	tr|A0A829NMU2|A0A829NMU2_RUMGN	A0A829NMU2	A0A829NMU2_RUMGN	rpsB	30S ribosomal protein S2
F1-2_HenkeLab.16496.16496.3	C:\Users\bathy\Downloads\fragpipe\henke\interact-F1-2_HenkeLab.pep.xml	EYLAESKDAEIGEDVLLR		R	I	18	3	1748.52	2050.04	2050.01	684.354	684.343	2049.03	684.016	0.9794	0.7621	-0.8865	0.00580096	17.446	0	0.992	2	1	14	31	0			TRUE	tr|A0A829NNN0|A0A829NNN0_RUMGN	A0A829NNN0	A0A829NNN0_RUMGN	HMPREF1201_01682	GNAT family acetyltransferase
F1-2_HenkeLab.16504.16504.2	C:\Users\bathy\Downloads\fragpipe\henke\interact-F1-2_HenkeLab.pep.xml	LMFPELTEER	LM[147]FPELTEER	R	R	10	2	1749.19	1279.61	1279.61	640.812	640.812	1279.61	640.813	-0.0022	0.8618	-0.9259	0.161808	11.664	0	0.9873	2	0	99	108	0	2M(15.9949)		TRUE	tr|A0A829NS96|A0A829NS96_RUMGN	A0A829NS96	A0A829NS96_RUMGN	frr	Ribosome-recycling factor
F1-2_HenkeLab.16520.16520.3	C:\Users\bathy\Downloads\fragpipe\henke\interact-F1-2_HenkeLab.pep.xml	EQLIFPEIEYDKVDKVR		K	G	17	3	1750.69	2120.12	2120.11	707.712	707.712	2120.12	707.712	-0.0002	0.2665	-0.7405	0.0549857	13.539	0	0.9787	2	2	134	150	0			TRUE	tr|A0A829NSR5|A0A829NSR5_RUMGN	A0A829NSR5	A0A829NSR5_RUMGN	rplE	50S ribosomal protein L5
F1-2_HenkeLab.16524.16524.0	C:\Users\bathy\Downloads\fragpipe\henke\interact-F1-2_HenkeLab.pep.xml	AAIFTLDTESYK		K	A	12	2	1751.01	1359.68	1359.68	680.85	680.849	1357.68	679.846	2.0074	0.8814	-0.8932	0.00165006	19.63	8.015	0.9988	2	0	3	14	0			TRUE	tr|A0A829NVZ9|A0A829NVZ9_RUMGN	A0A829NVZ9	A0A829NVZ9_RUMGN	HMPREF1201_00335	MoaB/Mog domain-containing protein
F1-2_HenkeLab.16534.16534.0	C:\Users\bathy\Downloads\fragpipe\henke\interact-F1-2_HenkeLab.pep.xml	MNKTELIAAIAEQAEISKK		-	D	19	3	1751.98	2088.13	2088.13	697.052	697.052	2087.13	696.717	1.0036	0.7558	-0.9388	0.00140039	20.915	6.859	0.9999	2	2	1	19	0			TRUE	tr|A0A829NEY7|A0A829NEY7_RUMGN	A0A829NEY7	A0A829NEY7_RUMGN	HMPREF1201_01802	DNA-binding protein HU
F1-2_HenkeLab.16537.16537.3	C:\Users\bathy\Downloads\fragpipe\henke\interact-F1-2_HenkeLab.pep.xml	TRSQQINMILTEYYK		R	T	15	3	1752.2	1886.96	1886.95	629.992	629.99	1886.96	629.993	-0.0074	0.8888	-0.9048	0.00871465	17.739	0	0.9995	2	1	32	46	0			TRUE	tr|A0A829NHE1|A0A829NHE1_RUMGN	A0A829NHE1	A0A829NHE1_RUMGN	HMPREF1201_02075	Ribbon-helix-helix protein CopG domain-containing protein
F1-2_HenkeLab.16538.16538.3	C:\Users\bathy\Downloads\fragpipe\henke\interact-F1-2_HenkeLab.pep.xml	ALEALAEVEAAEVSHEK		K	G	17	3	1752.27	1794.9	1794.9	599.307	599.307	1794.9	599.307	-0.0001	0.6871	-0.7356	0.000368977	21.232	0	0.9999	2	0	791	807	0			TRUE	tr|A0A829NFY0|A0A829NFY0_RUMGN	A0A829NFY0	A0A829NFY0_RUMGN	HMPREF1201_02679	Copper-translocating P-type ATPase
F1-2_HenkeLab.16542.16542.0	C:\Users\bathy\Downloads\fragpipe\henke\interact-F1-2_HenkeLab.pep.xml	MNKTELIAAIAEQAEISKK		-	D	19	3	1752.68	2087.13	2087.13	696.716	696.717	2087.13	696.717	-0.0009	0.8435	-0.941	7.42591e-05	26.017	8.494	0.9999	2	2	1	19	0			TRUE	tr|A0A829NEY7|A0A829NEY7_RUMGN	A0A829NEY7	A0A829NEY7_RUMGN	HMPREF1201_01802	DNA-binding protein HU
F1-2_HenkeLab.16553.16553.2	C:\Users\bathy\Downloads\fragpipe\henke\interact-F1-2_HenkeLab.pep.xml	EYLAESKDAEIGEDVLLR		R	I	18	2	1753.84	2049.03	2049.03	1025.52	1025.52	2049.03	1025.52	-0.0012	0.9107	-0.873	2.36592e-07	37.004	9.263	1	2	1	14	31	0			TRUE	tr|A0A829NNN0|A0A829NNN0_RUMGN	A0A829NNN0	A0A829NNN0_RUMGN	HMPREF1201_01682	GNAT family acetyltransferase
F1-2_HenkeLab.16555.16555.2	C:\Users\bathy\Downloads\fragpipe\henke\interact-F1-2_HenkeLab.pep.xml	AAIFTLDTESYK		K	A	12	2	1754.04	1358.68	1358.67	680.347	680.342	1357.68	679.846	0.9937	0.9422	-0.8828	0.000901052	19.681	0	0.9993	2	0	3	14	0			TRUE	tr|A0A829NVZ9|A0A829NVZ9_RUMGN	A0A829NVZ9	A0A829NVZ9_RUMGN	HMPREF1201_00335	MoaB/Mog domain-containing protein
F1-2_HenkeLab.16578.16578.0	C:\Users\bathy\Downloads\fragpipe\henke\interact-F1-2_HenkeLab.pep.xml	AAIFTLDTESYK		K	A	12	2	1756.18	1360.69	1360.69	681.351	681.35	1357.68	679.846	3.0095	0.7509	-0.8784	0.00104052	20.431	10.98	0.9988	2	0	3	14	0			TRUE	tr|A0A829NVZ9|A0A829NVZ9_RUMGN	A0A829NVZ9	A0A829NVZ9_RUMGN	HMPREF1201_00335	MoaB/Mog domain-containing protein
F1-2_HenkeLab.16586.16586.0	C:\Users\bathy\Downloads\fragpipe\henke\interact-F1-2_HenkeLab.pep.xml	TTYLIDEEGVIIQANDKVK		R	A	19	3	1756.93	2150.14	2150.14	717.72	717.719	2148.13	717.051	2.0048	0.6252	-0.8053	0.00145211	19.852	6.878	0.9995	2	1	120	138	0			TRUE	tr|A0A829NRC1|A0A829NRC1_RUMGN	A0A829NRC1	A0A829NRC1_RUMGN	HMPREF1201_01639	Thioredoxin domain-containing protein
F1-2_HenkeLab.16589.16589.0	C:\Users\bathy\Downloads\fragpipe\henke\interact-F1-2_HenkeLab.pep.xml	TTYLIDEEGVIIQANDKVK		R	A	19	3	1757.14	2151.14	2151.14	718.054	718.054	2148.13	717.051	3.0075	0.6228	-0.8054	2.81919e-05	21.791	6.471	0.9999	2	1	120	138	0			TRUE	tr|A0A829NRC1|A0A829NRC1_RUMGN	A0A829NRC1	A0A829NRC1_RUMGN	HMPREF1201_01639	Thioredoxin domain-containing protein
F1-2_HenkeLab.16610.16610.0	C:\Users\bathy\Downloads\fragpipe\henke\interact-F1-2_HenkeLab.pep.xml	FIDLTREQQLDVIAR		K	T	15	3	1759.42	1815.99	1815.98	606.336	606.335	1815.98	606.335	0.0002	0.7493	-0.9333	0.0699842	13.12	7.049	0.986	2	1	730	744	0			TRUE	tr|A0A829NSS4|A0A829NSS4_RUMGN	A0A829NSS4	A0A829NSS4_RUMGN	HMPREF1201_01082	Formate acetyltransferase
F1-2_HenkeLab.16616.16616.3	C:\Users\bathy\Downloads\fragpipe\henke\interact-F1-2_HenkeLab.pep.xml	FIDLTREQQLDVIAR		K	T	15	3	1760.03	1815.99	1815.98	606.336	606.336	1815.98	606.335	0.0006	0.5987	-0.9335	1.01391	9.476	0	0.983	2	1	730	744	0			TRUE	tr|A0A829NSS4|A0A829NSS4_RUMGN	A0A829NSS4	A0A829NSS4_RUMGN	HMPREF1201_01082	Formate acetyltransferase
F1-2_HenkeLab.16622.16622.2	C:\Users\bathy\Downloads\fragpipe\henke\interact-F1-2_HenkeLab.pep.xml	TTYLIDEEGVIIQANDKVK		R	A	19	2	1760.69	2150.14	2150.14	1076.08	1076.08	2148.13	1075.07	2.0048	0.9707	-0.8063	2.27903e-09	41.069	6.17	1	2	1	120	138	0			TRUE	tr|A0A829NRC1|A0A829NRC1_RUMGN	A0A829NRC1	A0A829NRC1_RUMGN	HMPREF1201_01639	Thioredoxin domain-containing protein
F1-2_HenkeLab.16681.16681.2	C:\Users\bathy\Downloads\fragpipe\henke\interact-F1-2_HenkeLab.pep.xml	VTVPDDYTGDVMGDLNK		K	R	17	2	1766.37	1837.84	1837.84	919.929	919.927	1837.84	919.927	-0.0011	0.8522	-0.9142	0.000315502	34.642	10.181	1	2	0	605	621	0			TRUE	tr|A0A829NBU8|A0A829NBU8_RUMGN	A0A829NBU8	A0A829NBU8_RUMGN	HMPREF1201_02673	Translation elongation factor G
F1-2_HenkeLab.16704.16704.3	C:\Users\bathy\Downloads\fragpipe\henke\interact-F1-2_HenkeLab.pep.xml	VLGGLGTAILSTNKGVITDK		R	E	20	3	1768.65	1956.13	1956.13	653.05	653.049	1956.13	653.049	0.0001	0.4583	-0.9465	0.00701051	16.117	0	0.998	2	1	98	117	0			TRUE	tr|A0A829NQ33|A0A829NQ33_RUMGN	A0A829NQ33	A0A829NQ33_RUMGN	rpsH	30S ribosomal protein S8
F1-2_HenkeLab.16716.16716.2	C:\Users\bathy\Downloads\fragpipe\henke\interact-F1-2_HenkeLab.pep.xml	VLGGLGTAILSTNK		R	G	14	2	1769.88	1342.78	1342.78	672.398	672.398	1342.78	672.398	-0.0001	0.8205	-0.8596	0.00212936	12.187	0	0.9967	2	0	98	111	0			TRUE	tr|A0A829NQ33|A0A829NQ33_RUMGN	A0A829NQ33	A0A829NQ33_RUMGN	rpsH	30S ribosomal protein S8
F1-2_HenkeLab.16721.16721.3	C:\Users\bathy\Downloads\fragpipe\henke\interact-F1-2_HenkeLab.pep.xml	GLQDSVVKGPLAGYPVVGVK		K	A	20	3	1770.29	1983.13	1983.12	662.05	662.048	1982.12	661.714	1.0024	0.6375	-0.9294	0.0118236	16.209	0	0.9986	2	1	540	559	0			TRUE	tr|A0A829NBU8|A0A829NBU8_RUMGN	A0A829NBU8	A0A829NBU8_RUMGN	HMPREF1201_02673	Translation elongation factor G
F1-2_HenkeLab.16733.16733.0	C:\Users\bathy\Downloads\fragpipe\henke\interact-F1-2_HenkeLab.pep.xml	MNKTELIAAIAEQAEISKK		-	D	19	3	1771.53	2089.14	2089.14	697.386	697.386	2087.13	696.717	2.0065	0.8033	-0.9074	8.38271e-06	24.506	11.536	0.9999	2	2	1	19	0			TRUE	tr|A0A829NEY7|A0A829NEY7_RUMGN	A0A829NEY7	A0A829NEY7_RUMGN	HMPREF1201_01802	DNA-binding protein HU
F1-2_HenkeLab.16740.16740.0	C:\Users\bathy\Downloads\fragpipe\henke\interact-F1-2_HenkeLab.pep.xml	MNKTELIAAIAEQAEISKK		-	D	19	3	1772.22	2090.14	2090.14	697.721	697.72	2087.13	696.717	3.0085	0.6477	-0.9072	0.0591902	11.411	0	0.989	2	2	1	19	0			TRUE	tr|A0A829NEY7|A0A829NEY7_RUMGN	A0A829NEY7	A0A829NEY7_RUMGN	HMPREF1201_01802	DNA-binding protein HU
F1-2_HenkeLab.16744.16744.2	C:\Users\bathy\Downloads\fragpipe\henke\interact-F1-2_HenkeLab.pep.xml	LLPGIPETLR		R	A	10	2	1772.61	1107.67	1107.66	554.841	554.84	1107.66	554.84	0	0.7689	-0.9164	0.948964	7.591	0	0.9644	2	0	90	99	0			TRUE	tr|A0A829NVZ9|A0A829NVZ9_RUMGN	A0A829NVZ9	A0A829NVZ9_RUMGN	HMPREF1201_00335	MoaB/Mog domain-containing protein
F1-2_HenkeLab.16776.16776.3	C:\Users\bathy\Downloads\fragpipe\henke\interact-F1-2_HenkeLab.pep.xml	SPWLAGAELGGVYTNPASHGEGR		K	F	23	3	1775.7	2325.11	2325.11	776.045	776.044	2325.11	776.045	-0.0022	0.7996	-0.9316	3.97649e-06	30.102	0	1	2	0	1141	1163	0			TRUE	tr|A0A829NYH5|A0A829NYH5_RUMGN	A0A829NYH5	A0A829NYH5_RUMGN	HMPREF1201_00592	Phosphoribosylformylglycinamidine synthase
F1-2_HenkeLab.16782.16782.3	C:\Users\bathy\Downloads\fragpipe\henke\interact-F1-2_HenkeLab.pep.xml	ILPGDKVTLEMSPYDLSK		K	G	18	3	1776.26	2006.05	2006.05	669.69	669.689	2005.04	669.355	1.0018	0.4792	-0.7486	0.849669	7.783	0	0.8831	2	1	47	64	0			TRUE	tr|A0A829NTG4|A0A829NTG4_RUMGN	A0A829NTG4	A0A829NTG4_RUMGN	infA	Translation initiation factor IF-1
F1-2_HenkeLab.16790.16790.2	C:\Users\bathy\Downloads\fragpipe\henke\interact-F1-2_HenkeLab.pep.xml	AFVDVVTEQLKEGEK		K	V	15	2	1777.17	1690.88	1690.88	846.447	846.446	1690.88	846.446	-0.0003	0.6875	-0.6481	0.0603254	12.378	0	0.995	2	1	27	41	0			TRUE	tr|A0A829NEY7|A0A829NEY7_RUMGN	A0A829NEY7	A0A829NEY7_RUMGN	HMPREF1201_01802	DNA-binding protein HU
F1-2_HenkeLab.16808.16808.2	C:\Users\bathy\Downloads\fragpipe\henke\interact-F1-2_HenkeLab.pep.xml	TYYDILGVSR		R	E	10	2	1779.14	1185.61	1185.61	593.811	593.81	1185.6	593.809	0.0029	0.9478	-0.8429	0.00463447	16.836	6.74	0.9977	2	0	5	14	0			TRUE	tr|A0A829NK52|A0A829NK52_RUMGN	A0A829NK52	A0A829NK52_RUMGN	HMPREF1201_00037	J domain-containing protein
F1-2_HenkeLab.16825.16825.3	C:\Users\bathy\Downloads\fragpipe\henke\interact-F1-2_HenkeLab.pep.xml	VGNDQTAEDATGVPTEVVKVELIK		K	-	24	3	1780.7	2511.31	2511.31	838.111	838.11	2511.31	838.11	0	0.7256	-0.9344	0.0401098	12.087	0	0.9933	2	1	348	371	0			TRUE	tr|A0A829NSH1|A0A829NSH1_RUMGN	A0A829NSH1	A0A829NSH1_RUMGN	HMPREF1201_01276	ABC transporter substrate-binding protein PnrA-like domain-containing protein
F1-2_HenkeLab.16839.16839.3	C:\Users\bathy\Downloads\fragpipe\henke\interact-F1-2_HenkeLab.pep.xml	TTYLIDEEGVIIQANDKVK		R	A	19	3	1781.95	2148.14	2148.13	717.052	717.051	2148.13	717.051	0	0.4539	-0.8778	0.0044978	10.888	0	0.9515	2	1	120	138	0			TRUE	tr|A0A829NRC1|A0A829NRC1_RUMGN	A0A829NRC1	A0A829NRC1_RUMGN	HMPREF1201_01639	Thioredoxin domain-containing protein
F1-2_HenkeLab.16857.16857.2	C:\Users\bathy\Downloads\fragpipe\henke\interact-F1-2_HenkeLab.pep.xml	ILPGDKVTLEMSPYDLSK		K	G	18	2	1783.67	2005.05	2005.04	1003.53	1003.53	2005.04	1003.53	-0.0007	0.6832	-0.791	0.000180717	24.472	0	0.9999	2	1	47	64	0			TRUE	tr|A0A829NTG4|A0A829NTG4_RUMGN	A0A829NTG4	A0A829NTG4_RUMGN	infA	Translation initiation factor IF-1
F1-2_HenkeLab.16858.16858.2	C:\Users\bathy\Downloads\fragpipe\henke\interact-F1-2_HenkeLab.pep.xml	LLILLSK		K	N	7	2	1783.75	798.559	798.557	400.287	400.286	798.558	400.286	-0.0009	0.6854	-0.8615	0.151618	9.777	0	0.9491	2	0	165	171	0			TRUE	tr|A0A829NLV9|A0A829NLV9_RUMGN	A0A829NLV9	A0A829NLV9_RUMGN	HMPREF1201_02521	Stage 0 sporulation protein A homolog
F1-2_HenkeLab.16887.16887.0	C:\Users\bathy\Downloads\fragpipe\henke\interact-F1-2_HenkeLab.pep.xml	SGNKLTLNLGYSHPVEMIDPEGVETVLEGQNK	S[167]GNKLTLNLGYSHPVEMIDPEGVETVLEGQNK	K	I	32	4	1786.42	3549.7	3549.69	888.431	888.43	3547.69	887.93	2.0012	0.8252	0.0836	0.0082353	16.906	16.906	0.877	2	1	100	131	0	1S(79.9663)		TRUE	tr|A0A829NJL1|A0A829NJL1_RUMGN	A0A829NJL1	A0A829NJL1_RUMGN	rplF	50S ribosomal protein L6
F1-2_HenkeLab.16914.16914.0	C:\Users\bathy\Downloads\fragpipe\henke\interact-F1-2_HenkeLab.pep.xml	SGNKLTLNLGYSHPVEMIDPEGVETVLEGQNK	S[167]GNKLTLNLGYSHPVEMIDPEGVETVLEGQNK	K	I	32	4	1789.15	3547.69	3547.69	887.931	887.929	3547.69	887.93	-0.0029	0.8084	0.0769	8.86276e-06	27.266	27.266	0.9979	2	1	100	131	0	1S(79.9663)		TRUE	tr|A0A829NJL1|A0A829NJL1_RUMGN	A0A829NJL1	A0A829NJL1_RUMGN	rplF	50S ribosomal protein L6
F1-2_HenkeLab.16920.16920.2	C:\Users\bathy\Downloads\fragpipe\henke\interact-F1-2_HenkeLab.pep.xml	GMDVIFVTTAK		R	T	11	2	1789.87	1180.62	1180.62	591.317	591.315	1180.62	591.315	0	0.8387	-0.858	0.00596191	18.625	8.351	0.9988	2	0	151	161	0			TRUE	tr|A0A829NSR5|A0A829NSR5_RUMGN	A0A829NSR5	A0A829NSR5_RUMGN	rplE	50S ribosomal protein L5
F1-2_HenkeLab.16968.16968.2	C:\Users\bathy\Downloads\fragpipe\henke\interact-F1-2_HenkeLab.pep.xml	TIPGMVVINPSDDVEAR		R	A	17	2	1794.59	1811.91	1811.91	906.962	906.962	1811.91	906.962	0.0008	0.9203	-0.9191	2.38308e-05	23.896	0	0.9999	2	0	132	148	0			TRUE	tr|A0A829NJ05|A0A829NJ05_RUMGN	A0A829NJ05	A0A829NJ05_RUMGN	HMPREF1201_01783	Transketolase-like pyrimidine-binding domain-containing protein
F1-2_HenkeLab.16983.16983.4	C:\Users\bathy\Downloads\fragpipe\henke\interact-F1-2_HenkeLab.pep.xml	KVFATEDPDVVIVDYKDDATAFNGEK		K	K	26	4	1795.95	2885.4	2885.4	722.357	722.356	2885.4	722.356	-0.0014	0.4805	-0.8824	0.180821	10.471	0	0.9401	2	2	14	39	0			TRUE	tr|A0A829NH06|A0A829NH06_RUMGN	A0A829NH06	A0A829NH06_RUMGN	purC	Phosphoribosylaminoimidazole-succinocarboxamide synthase
F1-2_HenkeLab.17001.17001.3	C:\Users\bathy\Downloads\fragpipe\henke\interact-F1-2_HenkeLab.pep.xml	FIEEIGTYDPNQNPSVFKVDEEAAK		K	K	25	3	1797.73	2840.36	2840.36	947.793	947.793	2839.36	947.459	1.0022	0.6073	-0.9246	0.0105317	15.41	0	0.9981	2	1	33	57	0			TRUE	tr|A0A829NIW9|A0A829NIW9_RUMGN	A0A829NIW9	A0A829NIW9_RUMGN	rpsP	30S ribosomal protein S16
F1-2_HenkeLab.17056.17056.0	C:\Users\bathy\Downloads\fragpipe\henke\interact-F1-2_HenkeLab.pep.xml	TVVTGIEMFR		K	K	10	2	1803.05	1151.6	1151.6	576.808	576.808	1151.6	576.808	0.0008	0.9217	-0.9482	0.0386367	12.152	0	0.9919	2	0	257	266	0			TRUE	tr|A0A829NQ02|A0A829NQ02_RUMGN	A0A829NQ02	A0A829NQ02_RUMGN	tuf	Elongation factor Tu
F1-2_HenkeLab.17064.17064.3	C:\Users\bathy\Downloads\fragpipe\henke\interact-F1-2_HenkeLab.pep.xml	AYYSIFHAINAVHAVSGK		R	A	18	3	1803.96	1947	1947	650.008	650.007	1947	650.007	-0.0012	0.5198	-0.8403	2.35725e-05	17.199	6.889	0.9995	2	0	45	62	0			TRUE	tr|A0A829NM75|A0A829NM75_RUMGN	A0A829NM75	A0A829NM75_RUMGN	HMPREF1201_00785	HEPN domain-containing protein
F1-2_HenkeLab.17083.17083.3	C:\Users\bathy\Downloads\fragpipe\henke\interact-F1-2_HenkeLab.pep.xml	LKGTEISEDGIKDLEDSLQK		K	L	20	3	1805.9	2218.15	2218.14	740.39	740.387	2217.14	740.053	1.0026	0.3659	-0.9211	1.07585	10.373	0	0.9022	2	2	141	160	0			TRUE	tr|A0A829NS96|A0A829NS96_RUMGN	A0A829NS96	A0A829NS96_RUMGN	frr	Ribosome-recycling factor
F1-2_HenkeLab.17086.17086.3	C:\Users\bathy\Downloads\fragpipe\henke\interact-F1-2_HenkeLab.pep.xml	SIFTVSDLPDYKGYAAK		R	D	17	3	1806.24	1873.95	1873.95	625.657	625.656	1873.95	625.656	-0.0003	0.4924	-0.8745	1.01391	10.476	0	0.9677	2	1	174	190	0			TRUE	tr|A0A829NPX9|A0A829NPX9_RUMGN	A0A829NPX9	A0A829NPX9_RUMGN	HMPREF1201_02497	Orotate phosphoribosyltransferase
F1-2_HenkeLab.17094.17094.2	C:\Users\bathy\Downloads\fragpipe\henke\interact-F1-2_HenkeLab.pep.xml	VLVEGINMLTK		K	H	11	2	1807.05	1215.69	1215.69	608.853	608.852	1215.69	608.852	0.0002	0.8368	-0.9083	0.0220166	13.129	0	0.9954	2	0	36	46	0			TRUE	tr|A0A829NG68|A0A829NG68_RUMGN	A0A829NG68	A0A829NG68_RUMGN	rplX	50S ribosomal protein L24
F1-2_HenkeLab.17112.17112.3	C:\Users\bathy\Downloads\fragpipe\henke\interact-F1-2_HenkeLab.pep.xml	AYILAPEGLKDGMTVMNGAEAEVR	AYILAPEGLKDGM[147]TVMNGAEAEVR	K	V	24	3	1808.85	2550.26	2550.24	851.092	851.089	2550.25	851.089	-0.0004	0.6429	-0.7346	0.000413628	21.159	16.815	0.9996	2	1	102	125	0	13M(15.9949)		TRUE	tr|A0A829NTI3|A0A829NTI3_RUMGN	A0A829NTI3	A0A829NTI3_RUMGN	rplB	50S ribosomal protein L2
F1-2_HenkeLab.17117.17117.0	C:\Users\bathy\Downloads\fragpipe\henke\interact-F1-2_HenkeLab.pep.xml	VLVEGINMLTK		K	H	11	1	1809.27	1215.69	1215.7	1216.7	1216.71	1215.69	1216.7	0.0136	0.8731	-0.9101	0.000115412	21.251	0	0.9978	2	0	36	46	0			TRUE	tr|A0A829NG68|A0A829NG68_RUMGN	A0A829NG68	A0A829NG68_RUMGN	rplX	50S ribosomal protein L24
F1-2_HenkeLab.17123.17123.0	C:\Users\bathy\Downloads\fragpipe\henke\interact-F1-2_HenkeLab.pep.xml	VLVEGINMLTK		K	H	11	1	1809.72	1216.69	1216.69	1217.7	1217.7	1215.69	1216.7	1.0029	0.8111	-0.9123	0.00727361	17.053	8.308	0.9977	2	0	36	46	0			TRUE	tr|A0A829NG68|A0A829NG68_RUMGN	A0A829NG68	A0A829NG68_RUMGN	rplX	50S ribosomal protein L24
F1-2_HenkeLab.17145.17145.2	C:\Users\bathy\Downloads\fragpipe\henke\interact-F1-2_HenkeLab.pep.xml	SIFTVSDLPDYKGYAAK		R	D	17	2	1811.96	1873.95	1873.95	937.983	937.981	1873.95	937.98	0.0013	0.9293	-0.8965	3.3071e-06	34.204	8.255	1	2	1	174	190	0			TRUE	tr|A0A829NPX9|A0A829NPX9_RUMGN	A0A829NPX9	A0A829NPX9_RUMGN	HMPREF1201_02497	Orotate phosphoribosyltransferase
F1-2_HenkeLab.17183.17183.0	C:\Users\bathy\Downloads\fragpipe\henke\interact-F1-2_HenkeLab.pep.xml	VLVEGINMLTK		K	H	11	1	1815.31	1217.7	1217.7	1218.7	1218.7	1215.69	1216.7	2.0056	0.8931	-0.9366	6.18373e-05	25.335	8.146	0.9971	2	0	36	46	0			TRUE	tr|A0A829NG68|A0A829NG68_RUMGN	A0A829NG68	A0A829NG68_RUMGN	rplX	50S ribosomal protein L24
F1-2_HenkeLab.17198.17198.3	C:\Users\bathy\Downloads\fragpipe\henke\interact-F1-2_HenkeLab.pep.xml	GIYEQLLTEPDVEVKGTVK		R	E	19	3	1816.66	2118.14	2118.13	707.053	707.052	2117.13	706.716	1.007	0.5037	-0.9267	0.195659	11.334	0	0.9796	2	1	37	55	0			TRUE	tr|A0A829NRG7|A0A829NRG7_RUMGN	A0A829NRG7	A0A829NRG7_RUMGN	HMPREF1201_00556	SEC-C domain-containing protein
F1-2_HenkeLab.17208.17208.2	C:\Users\bathy\Downloads\fragpipe\henke\interact-F1-2_HenkeLab.pep.xml	ELLTQFNMPFTK	ELLTQFNM[147]PFTK	R	-	12	2	1817.51	1483.74	1483.74	742.877	742.876	1483.74	742.876	0.0001	0.7197	-0.6537	0.0576103	15.458	9.312	0.9893	2	0	168	179	0	8M(15.9949)		TRUE	tr|A0A829NSR5|A0A829NSR5_RUMGN	A0A829NSR5	A0A829NSR5_RUMGN	rplE	50S ribosomal protein L5
F1-2_HenkeLab.17209.17209.2	C:\Users\bathy\Downloads\fragpipe\henke\interact-F1-2_HenkeLab.pep.xml	NLITTTLETQDYR		R	F	13	2	1817.64	1566.79	1566.79	784.404	784.402	1566.79	784.402	0	0.9925	-0.5639	3.63169e-06	30.344	8.983	0.9997	2	0	17	29	0			TRUE	tr|A0A829NLV9|A0A829NLV9_RUMGN	A0A829NLV9	A0A829NLV9_RUMGN	HMPREF1201_02521	Stage 0 sporulation protein A homolog
F1-2_HenkeLab.17225.17225.2	C:\Users\bathy\Downloads\fragpipe\henke\interact-F1-2_HenkeLab.pep.xml	IDTHQDNLVMQSLLAK		K	L	16	2	1819.28	1824.94	1824.94	913.477	913.477	1824.94	913.477	0.0001	0.8259	-0.8501	3.3204e-10	38.722	10.564	1	2	0	122	137	0			TRUE	tr|A0A829NV06|A0A829NV06_RUMGN	A0A829NV06	A0A829NV06_RUMGN	HMPREF1201_01084	N-acetyltransferase domain-containing protein
F1-2_HenkeLab.17226.17226.2	C:\Users\bathy\Downloads\fragpipe\henke\interact-F1-2_HenkeLab.pep.xml	AAENLGVSESALKNWMK		K	A	17	2	1819.41	1846.93	1846.92	924.472	924.466	1846.92	924.47	-0.0083	0.9384	-0.8035	0.000231942	28.68	9.796	1	2	1	30	46	0			TRUE	tr|A0A829NX50|A0A829NX50_RUMGN	A0A829NX50	A0A829NX50_RUMGN	HMPREF1201_00004	Transposase
F1-2_HenkeLab.17231.17231.0	C:\Users\bathy\Downloads\fragpipe\henke\interact-F1-2_HenkeLab.pep.xml	FYEVLEEVPR		K	V	10	2	1819.82	1279.65	1279.65	640.831	640.83	1279.64	640.83	0.0011	0.7539	-0.8027	0.0989122	12.519	0	0.9832	2	0	325	334	0			TRUE	tr|A0A829NKT0|A0A829NKT0_RUMGN	A0A829NKT0	A0A829NKT0_RUMGN	HMPREF1201_00052	Pyruvate carboxyltransferase domain-containing protein
F1-2_HenkeLab.17239.17239.2	C:\Users\bathy\Downloads\fragpipe\henke\interact-F1-2_HenkeLab.pep.xml	LSLNWNLNR		R	E	9	2	1820.75	1128.61	1128.6	565.31	565.309	1128.6	565.309	-0.0003	0.8679	-0.77	0.145211	8.852	0	0.9935	2	0	150	158	0			TRUE	tr|A0A829NEN6|A0A829NEN6_RUMGN	A0A829NEN6	A0A829NEN6_RUMGN	HMPREF1201_01700	KilA-N domain-containing protein
F1-2_HenkeLab.17244.17244.0	C:\Users\bathy\Downloads\fragpipe\henke\interact-F1-2_HenkeLab.pep.xml	VAPLGDPVEITIR		K	G	13	2	1821.21	1378.79	1378.79	690.404	690.404	1378.78	690.398	0.0106	0.7156	-0.9234	0.015506	13.738	0	0.968	2	0	44	56	0			TRUE	tr|A0A829NMH2|A0A829NMH2_RUMGN	A0A829NMH2	A0A829NMH2_RUMGN	HMPREF1201_00885	Ferrous iron transporter FeoA domain-containing protein
F1-2_HenkeLab.17246.17246.0	C:\Users\bathy\Downloads\fragpipe\henke\interact-F1-2_HenkeLab.pep.xml	VAPLGDPVEITIR		K	G	13	2	1821.36	1379.79	1379.78	690.9	690.899	1378.78	690.398	1.0025	0.7768	-0.9233	0.0083946	17.804	8.708	0.9971	2	0	44	56	0			TRUE	tr|A0A829NMH2|A0A829NMH2_RUMGN	A0A829NMH2	A0A829NMH2_RUMGN	HMPREF1201_00885	Ferrous iron transporter FeoA domain-containing protein
F1-2_HenkeLab.17249.17249.0	C:\Users\bathy\Downloads\fragpipe\henke\interact-F1-2_HenkeLab.pep.xml	FYEVLEEVPR		K	V	10	2	1821.65	1280.64	1280.64	641.33	641.329	1279.64	640.83	0.9987	0.8919	-0.8017	0.0139075	15.927	0	0.9932	2	0	325	334	0			TRUE	tr|A0A829NKT0|A0A829NKT0_RUMGN	A0A829NKT0	A0A829NKT0_RUMGN	HMPREF1201_00052	Pyruvate carboxyltransferase domain-containing protein
F1-2_HenkeLab.17262.17262.0	C:\Users\bathy\Downloads\fragpipe\henke\interact-F1-2_HenkeLab.pep.xml	VAPLGDPVEITIR		K	G	13	2	1823.01	1380.79	1380.79	691.404	691.403	1378.78	690.398	2.0096	0.7961	-0.9228	0.000452637	21.877	8.588	0.9989	2	0	44	56	0			TRUE	tr|A0A829NMH2|A0A829NMH2_RUMGN	A0A829NMH2	A0A829NMH2_RUMGN	HMPREF1201_00885	Ferrous iron transporter FeoA domain-containing protein
F1-2_HenkeLab.17273.17273.4	C:\Users\bathy\Downloads\fragpipe\henke\interact-F1-2_HenkeLab.pep.xml	ELPVEMEIKVEGEEVVVTRPSDLK	ELPVEM[147]EIKVEGEEVVVTRPSDLK	K	K	24	4	1824	2740.42	2740.42	686.113	686.113	2740.42	686.112	0.0019	0.5178	-0.8926	0.861985	10.758	0	0.9572	2	2	37	60	0	6M(15.9949)		TRUE	tr|A0A829NJL1|A0A829NJL1_RUMGN	A0A829NJL1	A0A829NJL1_RUMGN	rplF	50S ribosomal protein L6
F1-2_HenkeLab.17295.17295.2	C:\Users\bathy\Downloads\fragpipe\henke\interact-F1-2_HenkeLab.pep.xml	ISEVIDETQVVEGDLR		K	R	16	2	1826.27	1800.92	1800.91	901.469	901.462	1800.91	901.462	-0.0006	0.9936	-0.8632	9.39402e-09	32.239	10.452	1	2	0	56	71	0			TRUE	tr|A0A829NQ22|A0A829NQ22_RUMGN	A0A829NQ22	A0A829NQ22_RUMGN	rpsM	30S ribosomal protein S13
F1-2_HenkeLab.17335.17335.0	C:\Users\bathy\Downloads\fragpipe\henke\interact-F1-2_HenkeLab.pep.xml	NVLLIVGMNK		K	V	10	2	1830.49	1099.64	1099.64	550.829	550.828	1099.64	550.828	-0.0001	0.8722	-0.9316	0.0011933	18.193	5.351	0.9966	2	0	130	139	0			TRUE	tr|A0A829NNS0|A0A829NNS0_RUMGN	A0A829NNS0	A0A829NNS0_RUMGN	HMPREF1201_01732	LUD domain-containing protein
F1-2_HenkeLab.17345.17345.6	C:\Users\bathy\Downloads\fragpipe\henke\interact-F1-2_HenkeLab.pep.xml	WELSTTSDGGKGVLTYGYNTLAINEDYAHAYHSTKDHYAYVK		K	N	42	6	1831.42	4739.23	4739.23	790.879	790.879	4738.23	790.711	1.0029	0.7106	-0.5831	7.89769e-05	23.91	0	0.9999	2	2	39	80	0			TRUE	tr|A0A829NUE0|A0A829NUE0_RUMGN	A0A829NUE0	A0A829NUE0_RUMGN	HMPREF1201_01301	Lactococcin 972 family bacteriocin
F1-2_HenkeLab.17346.17346.2	C:\Users\bathy\Downloads\fragpipe\henke\interact-F1-2_HenkeLab.pep.xml	MLNDNFVTMEIGK	M[147]LNDNFVTMEIGK	-	A	13	2	1831.49	1526.7	1526.71	764.36	764.362	1526.71	764.363	-0.0011	0.67	-0.8552	0.0189126	17.393	9.509	0.9957	2	0	1	13	0	1M(15.9949)		TRUE	tr|A0A829NQ55|A0A829NQ55_RUMGN	A0A829NQ55	A0A829NQ55_RUMGN	mgsA	Methylglyoxal synthase
F1-2_HenkeLab.17350.17350.3	C:\Users\bathy\Downloads\fragpipe\henke\interact-F1-2_HenkeLab.pep.xml	FTAQVYVLTKDEGGR		K	H	15	3	1831.99	1682.86	1682.86	561.962	561.962	1682.86	561.962	0.0008	0.547	0.0089	0.0122815	15.143	0	0.988	2	1	308	322	0			TRUE	tr|A0A829NQ02|A0A829NQ02_RUMGN	A0A829NQ02	A0A829NQ02_RUMGN	tuf	Elongation factor Tu
F1-2_HenkeLab.17359.17359.5	C:\Users\bathy\Downloads\fragpipe\henke\interact-F1-2_HenkeLab.pep.xml	WELSTTSDGGKGVLTYGYNTLAINEDYAHAYHSTKDHYAYVK		K	N	42	5	1833.05	4740.24	4740.23	949.055	949.054	4738.23	948.652	2.0083	0.9779	-0.5847	1.00693e-07	36.488	7.201	1	2	2	39	80	0			TRUE	tr|A0A829NUE0|A0A829NUE0_RUMGN	A0A829NUE0	A0A829NUE0_RUMGN	HMPREF1201_01301	Lactococcin 972 family bacteriocin
F1-2_HenkeLab.17361.17361.2	C:\Users\bathy\Downloads\fragpipe\henke\interact-F1-2_HenkeLab.pep.xml	ALNFNQLAMLQK	ALNFNQLAM[147]LQK	M	L	12	2	1833.25	1407.74	1407.74	704.879	704.878	1405.74	703.877	2.0029	0.5358	-0.9482	0.933791	11.619	9.213	0.9612	2	0	2	13	0	9M(15.9949)		TRUE	tr|A0A829NI06|A0A829NI06_RUMGN	A0A829NI06	A0A829NI06_RUMGN	HMPREF1201_01933	Uncharacterized protein
F1-2_HenkeLab.17408.17408.0	C:\Users\bathy\Downloads\fragpipe\henke\interact-F1-2_HenkeLab.pep.xml	DGKFIEEIGTYDPNQNPSVFKVDEEAAK		R	K	28	4	1837.76	3141.51	3141.51	786.385	786.384	3139.5	785.882	2.0078	0.3625	-0.9372	1.24759	12.351	10.316	0.8705	2	2	30	57	0			TRUE	tr|A0A829NIW9|A0A829NIW9_RUMGN	A0A829NIW9	A0A829NIW9_RUMGN	rpsP	30S ribosomal protein S16
F1-2_HenkeLab.17438.17438.0	C:\Users\bathy\Downloads\fragpipe\henke\interact-F1-2_HenkeLab.pep.xml	VAPLGDPVEITIR		K	G	13	2	1840.92	1381.79	1381.79	691.903	691.902	1378.78	690.398	3.0075	0.7073	-0.9021	0.134741	12.982	8.643	0.9644	2	0	44	56	0			TRUE	tr|A0A829NMH2|A0A829NMH2_RUMGN	A0A829NMH2	A0A829NMH2_RUMGN	HMPREF1201_00885	Ferrous iron transporter FeoA domain-containing protein
F1-2_HenkeLab.17450.17450.3	C:\Users\bathy\Downloads\fragpipe\henke\interact-F1-2_HenkeLab.pep.xml	DGKFIEEIGTYDPNQNPSVFKVDEEAAK		R	K	28	3	1842.12	3139.51	3139.5	1047.51	1047.51	3139.5	1047.51	0.0007	0.7523	-0.9382	4.23156e-09	39.994	0	1	2	2	30	57	0			TRUE	tr|A0A829NIW9|A0A829NIW9_RUMGN	A0A829NIW9	A0A829NIW9_RUMGN	rpsP	30S ribosomal protein S16
F1-2_HenkeLab.17453.17453.2	C:\Users\bathy\Downloads\fragpipe\henke\interact-F1-2_HenkeLab.pep.xml	NYTITVNGNVYDVTVEEK		K	G	18	2	1842.46	2057	2056.99	1029.51	1029.5	2057	1029.51	-0.0029	0.8042	-0.5657	0.000138277	22.937	9.182	0.9996	2	0	3	20	0			TRUE	tr|A0A829NTE8|A0A829NTE8_RUMGN	A0A829NTE8	A0A829NTE8_RUMGN	HMPREF1201_00050	Lipoyl-binding domain-containing protein
F1-2_HenkeLab.17464.17464.2	C:\Users\bathy\Downloads\fragpipe\henke\interact-F1-2_HenkeLab.pep.xml	TINNLGSELAAIR		K	A	13	2	1843.47	1370.75	1370.75	686.384	686.383	1370.75	686.383	-0.0008	0.7918	-0.7564	1.03992	8.432	0	0.9583	2	0	15	27	0			TRUE	tr|A0A829NS96|A0A829NS96_RUMGN	A0A829NS96	A0A829NS96_RUMGN	frr	Ribosome-recycling factor
F1-2_HenkeLab.17468.17468.3	C:\Users\bathy\Downloads\fragpipe\henke\interact-F1-2_HenkeLab.pep.xml	KFTAQVYVLTKDEGGR		K	H	16	3	1843.93	1810.96	1810.96	604.662	604.66	1810.96	604.66	0.0018	0.6932	0.3562	0.00156292	19.313	0	0.9937	2	2	307	322	0			TRUE	tr|A0A829NQ02|A0A829NQ02_RUMGN	A0A829NQ02	A0A829NQ02_RUMGN	tuf	Elongation factor Tu
F1-2_HenkeLab.17484.17484.2	C:\Users\bathy\Downloads\fragpipe\henke\interact-F1-2_HenkeLab.pep.xml	VLVEGINMLTK		K	H	11	2	1845.35	1215.69	1215.69	608.853	608.852	1215.69	608.852	0.0004	0.7474	-0.9295	0.824138	8.836	0	0.8657	2	0	36	46	0			TRUE	tr|A0A829NG68|A0A829NG68_RUMGN	A0A829NG68	A0A829NG68_RUMGN	rplX	50S ribosomal protein L24
F1-2_HenkeLab.17498.17498.3	C:\Users\bathy\Downloads\fragpipe\henke\interact-F1-2_HenkeLab.pep.xml	EKYESLPLATLRELAK		R	A	16	3	1846.72	1860.04	1860.04	621.019	621.02	1860.04	621.019	0.0029	0.4489	-0.6704	0.124022	13.126	0	0.9954	2	2	4	19	0			TRUE	tr|A0A829NWR9|A0A829NWR9_RUMGN	A0A829NWR9	A0A829NWR9_RUMGN	rho	Transcription termination factor Rho
F1-2_HenkeLab.17501.17501.0	C:\Users\bathy\Downloads\fragpipe\henke\interact-F1-2_HenkeLab.pep.xml	MTKTINNLGSELAAIR		K	A	16	3	1847.01	1731.94	1731.94	578.32	578.32	1730.93	577.986	1.003	0.7199	-0.5983	0.392717	7.076	0	0.9682	2	1	12	27	0			TRUE	tr|A0A829NS96|A0A829NS96_RUMGN	A0A829NS96	A0A829NS96_RUMGN	frr	Ribosome-recycling factor
F1-2_HenkeLab.17505.17505.0	C:\Users\bathy\Downloads\fragpipe\henke\interact-F1-2_HenkeLab.pep.xml	TINNLGSELAAIR		K	A	13	3	1847.42	1370.75	1370.75	457.925	457.924	1370.75	457.925	-0.0012	0.6995	-0.7562	0.15188	9.774	5.808	0.9814	2	0	15	27	0			TRUE	tr|A0A829NS96|A0A829NS96_RUMGN	A0A829NS96	A0A829NS96_RUMGN	frr	Ribosome-recycling factor
F1-2_HenkeLab.17513.17513.2	C:\Users\bathy\Downloads\fragpipe\henke\interact-F1-2_HenkeLab.pep.xml	NMSDPIADMLTR	NM[147]SDPIADMLTR	M	I	12	2	1848.26	1378.62	1378.62	690.316	690.318	1378.62	690.318	-0.0009	0.8578	-0.9441	0.0269619	13.777	0	0.9983	2	0	2	13	0	2M(15.9949)		TRUE	tr|A0A829NQ33|A0A829NQ33_RUMGN	A0A829NQ33	A0A829NQ33_RUMGN	rpsH	30S ribosomal protein S8
F1-2_HenkeLab.17524.17524.0	C:\Users\bathy\Downloads\fragpipe\henke\interact-F1-2_HenkeLab.pep.xml	SSAKHFTEVLIGGKVYTLSGFEGEEYLQK		M	V	29	4	1849.35	3218.66	3218.65	805.671	805.67	3216.63	805.166	2.0188	0.8569	-0.4774	1.76689e-06	26.231	7.862	1	2	2	2	30	0			TRUE	tr|A0A829NV89|A0A829NV89_RUMGN	A0A829NV89	A0A829NV89_RUMGN	HMPREF1201_00085	Cell division protein ZapA
F1-2_HenkeLab.17526.17526.0	C:\Users\bathy\Downloads\fragpipe\henke\interact-F1-2_HenkeLab.pep.xml	TINNLGSELAAIR		K	A	13	3	1849.6	1371.76	1371.76	458.26	458.259	1370.75	457.925	1.0039	0.6677	-0.7561	0.350954	7.319	0	0.9284	2	0	15	27	0			TRUE	tr|A0A829NS96|A0A829NS96_RUMGN	A0A829NS96	A0A829NS96_RUMGN	frr	Ribosome-recycling factor
F1-2_HenkeLab.17547.17547.4	C:\Users\bathy\Downloads\fragpipe\henke\interact-F1-2_HenkeLab.pep.xml	ELGMENKDLMEILEKK	E[111]LGM[147]ENKDLMEILEKK	K	N	16	4	1851.74	1918.98	1918.98	480.751	480.751	1916.96	480.247	2.0167	0.7787	-0.5069	0.0515525	14.651	14.651	0.982	2	2	12	27	0	1E(-18.0106), 4M(15.9949)		TRUE	tr|A0A829NPX2|A0A829NPX2_RUMGN	A0A829NPX2	A0A829NPX2_RUMGN	infB	Translation initiation factor IF-2
F1-2_HenkeLab.17593.17593.2	C:\Users\bathy\Downloads\fragpipe\henke\interact-F1-2_HenkeLab.pep.xml	DLMEILEKK		K	N	9	2	1856.32	1117.61	1117.61	559.812	559.81	1117.61	559.81	0.0009	0.8037	-0.9275	0.0264393	15.811	6.842	0.9971	2	1	19	27	0			TRUE	tr|A0A829NPX2|A0A829NPX2_RUMGN	A0A829NPX2	A0A829NPX2_RUMGN	infB	Translation initiation factor IF-2
F1-2_HenkeLab.17622.17622.4	C:\Users\bathy\Downloads\fragpipe\henke\interact-F1-2_HenkeLab.pep.xml	SSAKHFTEVLIGGKVYTLSGFEGEEYLQK		M	V	29	4	1859.42	3217.64	3217.64	805.418	805.417	3216.63	805.166	1.0053	0.6332	-0.4786	0.00226595	12.079	0	0.9624	2	2	2	30	0			TRUE	tr|A0A829NV89|A0A829NV89_RUMGN	A0A829NV89	A0A829NV89_RUMGN	HMPREF1201_00085	Cell division protein ZapA
F1-2_HenkeLab.17625.17625.3	C:\Users\bathy\Downloads\fragpipe\henke\interact-F1-2_HenkeLab.pep.xml	DLMEILEKK		K	N	9	3	1859.78	1117.61	1117.6	373.543	373.542	1117.61	373.542	-0.0003	0.5614	-0.9267	1.86209	8.42	6.531	0.9586	2	1	19	27	0			TRUE	tr|A0A829NPX2|A0A829NPX2_RUMGN	A0A829NPX2	A0A829NPX2_RUMGN	infB	Translation initiation factor IF-2
F1-2_HenkeLab.17657.17657.2	C:\Users\bathy\Downloads\fragpipe\henke\interact-F1-2_HenkeLab.pep.xml	FLLELGR		K	G	7	2	1863.22	846.498	846.496	424.256	424.255	846.496	424.255	-0.0003	0.9611	-0.9211	0.606387	10.369	8.46	0.9816	2	0	223	229	0			TRUE	tr|A0A829NVA3|A0A829NVA3_RUMGN	A0A829NVA3	A0A829NVA3_RUMGN	HMPREF1201_00788	YhcG PDDEXK nuclease domain-containing protein
F1-2_HenkeLab.17668.17668.0	C:\Users\bathy\Downloads\fragpipe\henke\interact-F1-2_HenkeLab.pep.xml	TELIAAIAEQAEISKK		K	D	16	2	1864.31	1713.95	1713.95	857.984	857.984	1713.95	857.983	0.002	0.9664	-0.8449	0.000138866	27.247	0	1	2	1	4	19	0			TRUE	tr|A0A829NEY7|A0A829NEY7_RUMGN	A0A829NEY7	A0A829NEY7_RUMGN	HMPREF1201_01802	DNA-binding protein HU
F1-2_HenkeLab.17675.17675.2	C:\Users\bathy\Downloads\fragpipe\henke\interact-F1-2_HenkeLab.pep.xml	SQQINMILTEYYK	SQQINM[147]ILTEYYK	R	T	13	2	1865.06	1645.8	1645.81	823.909	823.912	1645.8	823.908	0.0067	0.5807	-0.8259	0.0640841	12.273	0	0.9832	2	0	34	46	0	6M(15.9949)		TRUE	tr|A0A829NHE1|A0A829NHE1_RUMGN	A0A829NHE1	A0A829NHE1_RUMGN	HMPREF1201_02075	Ribbon-helix-helix protein CopG domain-containing protein
F1-2_HenkeLab.17690.17690.2	C:\Users\bathy\Downloads\fragpipe\henke\interact-F1-2_HenkeLab.pep.xml	FIEEIGTYDPNQNPSVFK		K	V	18	2	1866.63	2097.01	2097.01	1049.51	1049.51	2097.01	1049.51	0.0014	0.9655	-0.9132	0	37.056	0	1	2	0	33	50	0			TRUE	tr|A0A829NIW9|A0A829NIW9_RUMGN	A0A829NIW9	A0A829NIW9_RUMGN	rpsP	30S ribosomal protein S16
F1-2_HenkeLab.17694.17694.3	C:\Users\bathy\Downloads\fragpipe\henke\interact-F1-2_HenkeLab.pep.xml	LVDLIDAELSSGEETVKK		K	L	18	3	1867.03	1945.03	1945.03	649.352	649.351	1945.03	649.349	0.0047	0.5879	-0.9144	0.0241546	15.968	8.116	0.9967	2	1	109	126	0			TRUE	tr|A0A829NWQ8|A0A829NWQ8_RUMGN	A0A829NWQ8	A0A829NWQ8_RUMGN	aroD	3-dehydroquinate dehydratase
F1-2_HenkeLab.17703.17703.0	C:\Users\bathy\Downloads\fragpipe\henke\interact-F1-2_HenkeLab.pep.xml	TELIAAIAEQAEISKK		K	D	16	2	1867.91	1714.96	1714.95	858.485	858.484	1713.95	857.983	1.003	0.9003	-0.8384	0.00044617	21.902	0	0.9999	2	1	4	19	0			TRUE	tr|A0A829NEY7|A0A829NEY7_RUMGN	A0A829NEY7	A0A829NEY7_RUMGN	HMPREF1201_01802	DNA-binding protein HU
F1-2_HenkeLab.17715.17715.0	C:\Users\bathy\Downloads\fragpipe\henke\interact-F1-2_HenkeLab.pep.xml	VYTLSGFEGEEYLQK		K	V	15	2	1869.22	1762.86	1762.86	882.436	882.435	1761.85	881.93	1.0097	0.941	-0.8834	1.20679e-08	26.939	8.121	1	2	0	16	30	0			TRUE	tr|A0A829NV89|A0A829NV89_RUMGN	A0A829NV89	A0A829NV89_RUMGN	HMPREF1201_00085	Cell division protein ZapA
F1-2_HenkeLab.17716.17716.0	C:\Users\bathy\Downloads\fragpipe\henke\interact-F1-2_HenkeLab.pep.xml	GYEILELAR		K	T	9	2	1869.29	1063.58	1063.58	532.796	532.795	1062.57	532.293	1.0056	0.9602	-0.8891	0.017051	16.573	14.912	0.993	2	0	141	149	0			TRUE	tr|A0A829NTB2|A0A829NTB2_RUMGN	A0A829NTB2	A0A829NTB2_RUMGN	HMPREF1201_02502	Acetolactate synthase small subunit
F1-2_HenkeLab.17725.17725.0	C:\Users\bathy\Downloads\fragpipe\henke\interact-F1-2_HenkeLab.pep.xml	VYTLSGFEGEEYLQK		K	V	15	2	1870.29	1761.85	1761.85	881.932	881.93	1761.85	881.93	-0.0002	0.8578	-0.8735	3.11582e-07	19.796	7.375	1	2	0	16	30	0			TRUE	tr|A0A829NV89|A0A829NV89_RUMGN	A0A829NV89	A0A829NV89_RUMGN	HMPREF1201_00085	Cell division protein ZapA
F1-2_HenkeLab.17729.17729.0	C:\Users\bathy\Downloads\fragpipe\henke\interact-F1-2_HenkeLab.pep.xml	MFSGESIFQNTYTAK		R	G	15	2	1870.62	1722.79	1722.79	862.405	862.404	1722.79	862.403	0.0006	0.487	-0.8562	3.4047	10.04	9.028	0.8427	2	0	54	68	0			TRUE	tr|A0A829NI15|A0A829NI15_RUMGN	A0A829NI15	A0A829NI15_RUMGN	HMPREF1201_01944	TIGR00266 family protein
F1-2_HenkeLab.17739.17739.4	C:\Users\bathy\Downloads\fragpipe\henke\interact-F1-2_HenkeLab.pep.xml	SFMASHGNPTQWGTTYPPVDMIEHDIR	SFM[147]ASHGNPTQWGTTYPPVDMIEHDIR	R	M	27	4	1871.73	3102.39	3102.4	776.605	776.606	3102.4	776.606	0.0007	0.5823	-0.2777	0.00261969	19.827	8.765	0.9987	2	0	23	49	0	3M(15.9949)		TRUE	tr|A0A829NV06|A0A829NV06_RUMGN	A0A829NV06	A0A829NV06_RUMGN	HMPREF1201_01084	N-acetyltransferase domain-containing protein
F1-2_HenkeLab.17753.17753.3	C:\Users\bathy\Downloads\fragpipe\henke\interact-F1-2_HenkeLab.pep.xml	DDIKILLTGQEALLKK		R	A	16	3	1873.17	1797.06	1797.06	600.029	600.028	1797.06	600.028	0.0007	0.7683	-0.5353	0.00103932	21.433	7.865	0.9999	2	2	33	48	0			TRUE	tr|A0A829NNE1|A0A829NNE1_RUMGN	A0A829NNE1	A0A829NNE1_RUMGN	plsX	Phosphate acyltransferase
F1-2_HenkeLab.17754.17754.2	C:\Users\bathy\Downloads\fragpipe\henke\interact-F1-2_HenkeLab.pep.xml	GTEISEDGIKDLEDSLQK		K	L	18	2	1873.3	1975.96	1975.96	988.989	988.987	1975.96	988.986	0.0009	0.8647	-0.9284	3.4623e-10	35.064	10.911	1	2	1	143	160	0			TRUE	tr|A0A829NS96|A0A829NS96_RUMGN	A0A829NS96	A0A829NS96_RUMGN	frr	Ribosome-recycling factor
F1-2_HenkeLab.17766.17766.3	C:\Users\bathy\Downloads\fragpipe\henke\interact-F1-2_HenkeLab.pep.xml	EIAEEKLGLVDPNEIIFKPAK		K	-	21	3	1874.5	2353.3	2353.3	785.44	785.439	2352.29	785.105	1.0026	0.7478	-0.798	0.000225424	22.088	0	0.9999	2	2	114	134	0			TRUE	tr|A0A829NII5|A0A829NII5_RUMGN	A0A829NII5	A0A829NII5_RUMGN	HMPREF1201_01798	Cell division protein FtsL
F1-2_HenkeLab.17770.17770.3	C:\Users\bathy\Downloads\fragpipe\henke\interact-F1-2_HenkeLab.pep.xml	VLAVNNKDGKVLVEGINMLTK		K	H	21	3	1874.79	2254.28	2254.27	752.432	752.43	2254.27	752.431	-0.0026	0.7488	-0.8728	0.000487809	14.747	0	0.9981	2	2	26	46	0			TRUE	tr|A0A829NG68|A0A829NG68_RUMGN	A0A829NG68	A0A829NG68_RUMGN	rplX	50S ribosomal protein L24
F1-2_HenkeLab.17774.17774.0	C:\Users\bathy\Downloads\fragpipe\henke\interact-F1-2_HenkeLab.pep.xml	VLAVNNKDGKVLVEGINMLTK		K	H	21	4	1875.16	2255.28	2255.28	564.827	564.827	2254.27	564.575	1.0051	0.6334	-0.8717	0.343954	9.354	5.642	0.9649	2	2	26	46	0			TRUE	tr|A0A829NG68|A0A829NG68_RUMGN	A0A829NG68	A0A829NG68_RUMGN	rplX	50S ribosomal protein L24
F1-2_HenkeLab.17775.17775.0	C:\Users\bathy\Downloads\fragpipe\henke\interact-F1-2_HenkeLab.pep.xml	VLAVNNKDGKVLVEGINMLTK		K	H	21	4	1875.23	2254.28	2254.28	564.577	564.576	2254.27	564.575	0.0036	0.7093	-0.8716	1.55677	7.785	5.926	0.8833	2	2	26	46	0			TRUE	tr|A0A829NG68|A0A829NG68_RUMGN	A0A829NG68	A0A829NG68_RUMGN	rplX	50S ribosomal protein L24
F1-2_HenkeLab.17783.17783.0	C:\Users\bathy\Downloads\fragpipe\henke\interact-F1-2_HenkeLab.pep.xml	VLAVNNKDGKVLVEGINMLTK		K	H	21	4	1875.94	2257.28	2257.28	565.328	565.328	2254.27	564.575	3.0107	0.7458	-0.8705	0.237001	10.001	6.108	0.9757	2	2	26	46	0			TRUE	tr|A0A829NG68|A0A829NG68_RUMGN	A0A829NG68	A0A829NG68_RUMGN	rplX	50S ribosomal protein L24
F1-2_HenkeLab.17792.17792.0	C:\Users\bathy\Downloads\fragpipe\henke\interact-F1-2_HenkeLab.pep.xml	RPDKDAQLVAENIAQQLENR		K	I	20	3	1876.84	2308.2	2308.2	770.407	770.406	2307.19	770.072	1.0036	0.6591	-0.6881	0.141661	11.895	0	0.9928	2	2	107	126	0			TRUE	tr|A0A829NLX4|A0A829NLX4_RUMGN	A0A829NLX4	A0A829NLX4_RUMGN	rpsC	30S ribosomal protein S3
F1-2_HenkeLab.17799.17799.0	C:\Users\bathy\Downloads\fragpipe\henke\interact-F1-2_HenkeLab.pep.xml	RPDKDAQLVAENIAQQLENR		K	I	20	3	1877.6	2307.2	2307.19	770.072	770.072	2307.19	770.072	-0.0002	0.7215	-0.6864	0.00274631	18.745	7.388	0.9992	2	2	107	126	0			TRUE	tr|A0A829NLX4|A0A829NLX4_RUMGN	A0A829NLX4	A0A829NLX4_RUMGN	rpsC	30S ribosomal protein S3
F1-2_HenkeLab.17809.17809.0	C:\Users\bathy\Downloads\fragpipe\henke\interact-F1-2_HenkeLab.pep.xml	RPDKDAQLVAENIAQQLENR		K	I	20	3	1878.32	2309.2	2309.2	770.741	770.74	2307.19	770.072	2.0061	0.7618	-0.6851	0.000604993	20.373	0	0.9998	2	2	107	126	0			TRUE	tr|A0A829NLX4|A0A829NLX4_RUMGN	A0A829NLX4	A0A829NLX4_RUMGN	rpsC	30S ribosomal protein S3
F1-2_HenkeLab.17825.17825.0	C:\Users\bathy\Downloads\fragpipe\henke\interact-F1-2_HenkeLab.pep.xml	EQLIFPEIEYDKVDK		K	V	15	2	1879.72	1865.95	1865.95	933.982	933.981	1864.95	933.48	1.002	0.684	-0.8387	1.52629	8.836	8.652	0.9081	2	1	134	148	0			TRUE	tr|A0A829NSR5|A0A829NSR5_RUMGN	A0A829NSR5	A0A829NSR5_RUMGN	rplE	50S ribosomal protein L5
F1-2_HenkeLab.17827.17827.0	C:\Users\bathy\Downloads\fragpipe\henke\interact-F1-2_HenkeLab.pep.xml	EQLIFPEIEYDKVDK		K	V	15	2	1879.88	1864.95	1864.95	933.483	933.482	1864.95	933.48	0.003	0.7761	-0.8388	1.82555	9.906	8.367	0.9274	2	1	134	148	0			TRUE	tr|A0A829NSR5|A0A829NSR5_RUMGN	A0A829NSR5	A0A829NSR5_RUMGN	rplE	50S ribosomal protein L5
F1-2_HenkeLab.17874.17874.3	C:\Users\bathy\Downloads\fragpipe\henke\interact-F1-2_HenkeLab.pep.xml	NVVLDKSFGTPLITNDGVTIAK		R	E	22	3	1884.26	2301.26	2301.26	768.094	768.093	2301.26	768.093	0.0004	0.9236	-0.9187	6.7027e-09	40.195	6.818	1	2	1	38	59	0			TRUE	tr|A0A829NND5|A0A829NND5_RUMGN	A0A829NND5	A0A829NND5_RUMGN	groEL	Chaperonin GroEL
F1-2_HenkeLab.17887.17887.3	C:\Users\bathy\Downloads\fragpipe\henke\interact-F1-2_HenkeLab.pep.xml	AYILAPEGLKDGMTVMNGAEAEVR		K	V	24	3	1885.65	2535.24	2535.23	846.087	846.085	2534.25	845.758	0.9829	0.5206	-0.6177	0.00146403	20.138	10.644	0.9917	2	1	102	125	0			TRUE	tr|A0A829NTI3|A0A829NTI3_RUMGN	A0A829NTI3	A0A829NTI3_RUMGN	rplB	50S ribosomal protein L2
F1-2_HenkeLab.17896.17896.3	C:\Users\bathy\Downloads\fragpipe\henke\interact-F1-2_HenkeLab.pep.xml	SHLEEIVPYLIKNEQTEGIR		R	L	20	3	1886.49	2367.25	2367.24	790.091	790.088	2367.24	790.088	0.0002	0.8249	-0.8545	8.03989e-07	31.879	0	1	2	1	254	273	0			TRUE	tr|A0A829NID8|A0A829NID8_RUMGN	A0A829NID8	A0A829NID8_RUMGN	HMPREF1201_01736	Leucine-rich repeat domain-containing protein
F1-2_HenkeLab.17904.17904.2	C:\Users\bathy\Downloads\fragpipe\henke\interact-F1-2_HenkeLab.pep.xml	TVIDLIVSR		K	K	9	2	1887.5	1014.61	1014.61	508.311	508.311	1014.61	508.311	0.0006	0.9417	-0.8581	0.0112073	15.302	0	0.997	2	0	84	92	0			TRUE	tr|A0A829NXD0|A0A829NXD0_RUMGN	A0A829NXD0	A0A829NXD0_RUMGN	HMPREF1201_00104	Pseudouridine synthase
F1-2_HenkeLab.17911.17911.0	C:\Users\bathy\Downloads\fragpipe\henke\interact-F1-2_HenkeLab.pep.xml	VYTLSGFEGEEYLQK		K	V	15	2	1888.25	1763.85	1763.85	882.932	882.932	1761.85	881.93	2.0023	0.8342	-0.8375	0.000422032	22.011	11.496	0.9997	2	0	16	30	0			TRUE	tr|A0A829NV89|A0A829NV89_RUMGN	A0A829NV89	A0A829NV89_RUMGN	HMPREF1201_00085	Cell division protein ZapA
F1-2_HenkeLab.17912.17912.4	C:\Users\bathy\Downloads\fragpipe\henke\interact-F1-2_HenkeLab.pep.xml	SHLEEIVPYLIKNEQTEGIR		R	L	20	4	1888.34	2367.25	2367.25	592.82	592.819	2367.24	592.818	0.0043	0.6449	-0.861	0.000227903	24.069	0	1	2	1	254	273	0			TRUE	tr|A0A829NID8|A0A829NID8_RUMGN	A0A829NID8	A0A829NID8_RUMGN	HMPREF1201_01736	Leucine-rich repeat domain-containing protein
F1-2_HenkeLab.17920.17920.3	C:\Users\bathy\Downloads\fragpipe\henke\interact-F1-2_HenkeLab.pep.xml	DGKFIEEIGTYDPNQNPSVFK		R	V	21	3	1889.17	2398.15	2398.15	800.392	800.392	2397.15	800.057	1.0053	0.9117	-0.9115	7.69573e-06	27.955	0	1	2	1	30	50	0			TRUE	tr|A0A829NIW9|A0A829NIW9_RUMGN	A0A829NIW9	A0A829NIW9_RUMGN	rpsP	30S ribosomal protein S16
F1-2_HenkeLab.17930.17930.3	C:\Users\bathy\Downloads\fragpipe\henke\interact-F1-2_HenkeLab.pep.xml	FTAQVYVLTKDEGGR		K	H	15	3	1890.17	1682.87	1682.86	561.963	561.962	1682.86	561.962	0.0007	0.5971	0.0762	0.000383707	21.164	0	0.9993	2	1	308	322	0			TRUE	tr|A0A829NQ02|A0A829NQ02_RUMGN	A0A829NQ02	A0A829NQ02_RUMGN	tuf	Elongation factor Tu
F1-2_HenkeLab.17943.17943.2	C:\Users\bathy\Downloads\fragpipe\henke\interact-F1-2_HenkeLab.pep.xml	NVVLDKSFGTPLITNDGVTIAK		R	E	22	2	1891.39	2302.27	2302.26	1152.14	1152.14	2301.26	1151.64	1.0034	0.9746	-0.946	6.84e-12	54.161	9.295	1	2	1	38	59	0			TRUE	tr|A0A829NND5|A0A829NND5_RUMGN	A0A829NND5	A0A829NND5_RUMGN	groEL	Chaperonin GroEL
F1-2_HenkeLab.17949.17949.2	C:\Users\bathy\Downloads\fragpipe\henke\interact-F1-2_HenkeLab.pep.xml	NYTITVNGNVYDVTVEEK		K	G	18	2	1892.1	2056.99	2056.99	1029.5	1029.5	2057	1029.51	-0.0061	0.6058	-0.4883	0.0414715	11.029	0	0.9303	2	0	3	20	0			TRUE	tr|A0A829NTE8|A0A829NTE8_RUMGN	A0A829NTE8	A0A829NTE8_RUMGN	HMPREF1201_00050	Lipoyl-binding domain-containing protein
F1-2_HenkeLab.17960.17960.5	C:\Users\bathy\Downloads\fragpipe\henke\interact-F1-2_HenkeLab.pep.xml	AGRANPHVLDKLTVDYYGVPTPIQQAANISVPEAR		R	M	35	5	1893.17	3759.98	3759.97	753.002	753.001	3759.97	753.001	0.0007	0.8449	-0.7431	1.71692e-05	20.561	0	0.9998	2	2	28	62	0			TRUE	tr|A0A829NS96|A0A829NS96_RUMGN	A0A829NS96	A0A829NS96_RUMGN	frr	Ribosome-recycling factor
F1-2_HenkeLab.17963.17963.3	C:\Users\bathy\Downloads\fragpipe\henke\interact-F1-2_HenkeLab.pep.xml	GLTAAIEAADAMTK		R	A	14	3	1893.48	1361.69	1361.69	454.903	454.903	1361.69	454.903	0.0003	0.3988	-0.8625	0.222331	11.112	0	0.9459	2	0	15	28	0			TRUE	tr|A0A829NQZ2|A0A829NQZ2_RUMGN	A0A829NQZ2	A0A829NQZ2_RUMGN	HMPREF1201_02337	Propanediol utilization protein PduA
F1-2_HenkeLab.17972.17972.4	C:\Users\bathy\Downloads\fragpipe\henke\interact-F1-2_HenkeLab.pep.xml	AGRANPHVLDKLTVDYYGVPTPIQQAANISVPEAR		R	M	35	4	1894.42	3760.98	3760.98	941.253	941.251	3759.97	941	1.0073	0.8829	-0.7577	2.1752e-09	41.15	0	1	2	2	28	62	0			TRUE	tr|A0A829NS96|A0A829NS96_RUMGN	A0A829NS96	A0A829NS96_RUMGN	frr	Ribosome-recycling factor
F1-2_HenkeLab.18003.18003.0	C:\Users\bathy\Downloads\fragpipe\henke\interact-F1-2_HenkeLab.pep.xml	DIYQYLESR		R	-	9	2	1897.37	1185.57	1185.57	593.792	593.791	1185.57	593.79	0.0013	0.9377	-0.6995	0.016885	15.59	6.99	0.997	2	0	272	280	0			TRUE	tr|A0A829NFT1|A0A829NFT1_RUMGN	A0A829NFT1	A0A829NFT1_RUMGN	rsmI	Ribosomal RNA small subunit methyltransferase I
F1-2_HenkeLab.18006.18006.0	C:\Users\bathy\Downloads\fragpipe\henke\interact-F1-2_HenkeLab.pep.xml	DIYQYLESR		R	-	9	2	1897.69	1186.57	1186.57	594.294	594.293	1185.57	593.79	1.0058	0.9496	-0.6986	0.0145668	15.273	9.104	0.9909	2	0	272	280	0			TRUE	tr|A0A829NFT1|A0A829NFT1_RUMGN	A0A829NFT1	A0A829NFT1_RUMGN	rsmI	Ribosomal RNA small subunit methyltransferase I
F1-2_HenkeLab.18018.18018.0	C:\Users\bathy\Downloads\fragpipe\henke\interact-F1-2_HenkeLab.pep.xml	ITDYMLADFK		K	A	10	2	1898.62	1217.59	1217.59	609.804	609.804	1215.58	608.799	2.0089	0.4761	-0.8565	0.156585	10.721	0	0.9826	2	0	207	216	0			TRUE	tr|A0A829NVM4|A0A829NVM4_RUMGN	A0A829NVM4	A0A829NVM4_RUMGN	dnaK	Chaperone protein DnaK
F1-2_HenkeLab.18031.18031.3	C:\Users\bathy\Downloads\fragpipe\henke\interact-F1-2_HenkeLab.pep.xml	MNKTELIAAIAEQAEISKK	n[43]MNKTELIAAIAEQAEISKK	-	D	19	3	1900.04	2132.13	2132.12	711.717	711.714	2129.14	710.721	2.9804	0.6547	-0.5064	0.00234423	21.02	9.807	0.9703	2	2	1	19	0	N-term(42.0106)		TRUE	tr|A0A829NEY7|A0A829NEY7_RUMGN	A0A829NEY7	A0A829NEY7_RUMGN	HMPREF1201_01802	DNA-binding protein HU
F1-2_HenkeLab.18033.18033.0	C:\Users\bathy\Downloads\fragpipe\henke\interact-F1-2_HenkeLab.pep.xml	DGKVLVEGINMLTK		K	H	14	2	1900.24	1515.84	1515.83	758.926	758.924	1515.83	758.924	0	0.9388	-0.9176	0.00197808	25.395	9.305	0.9997	2	1	33	46	0			TRUE	tr|A0A829NG68|A0A829NG68_RUMGN	A0A829NG68	A0A829NG68_RUMGN	rplX	50S ribosomal protein L24
F1-2_HenkeLab.18035.18035.0	C:\Users\bathy\Downloads\fragpipe\henke\interact-F1-2_HenkeLab.pep.xml	DGKVLVEGINMLTK		K	H	14	2	1900.39	1516.84	1516.84	759.426	759.425	1515.83	758.924	1.0031	0.9343	-0.9175	0.000236381	26.606	8.952	0.9998	2	1	33	46	0			TRUE	tr|A0A829NG68|A0A829NG68_RUMGN	A0A829NG68	A0A829NG68_RUMGN	rplX	50S ribosomal protein L24
F1-2_HenkeLab.18041.18041.3	C:\Users\bathy\Downloads\fragpipe\henke\interact-F1-2_HenkeLab.pep.xml	MKEENNDLQMQIVKLETEMK	M[147]KEENNDLQM[147]QIVKLETEMK	K	N	20	3	1901.12	2482.17	2482.17	828.397	828.398	2482.18	828.399	-0.0024	0.826	-0.7907	0.00245754	18.938	0	0.9996	2	2	113	132	0	10M(15.9949), 1M(15.9949)		TRUE	tr|A0A829NV89|A0A829NV89_RUMGN	A0A829NV89	A0A829NV89_RUMGN	HMPREF1201_00085	Cell division protein ZapA
F1-2_HenkeLab.18060.18060.4	C:\Users\bathy\Downloads\fragpipe\henke\interact-F1-2_HenkeLab.pep.xml	MKEENNDLQMQIVKLETEMK	M[147]KEENNDLQM[147]QIVKLETEMK	K	N	20	4	1902.85	2482.18	2482.18	621.552	621.551	2482.18	621.551	0	0.3956	-0.79	0.0100404	14.493	0	0.996	2	2	113	132	0	10M(15.9949), 1M(15.9949)		TRUE	tr|A0A829NV89|A0A829NV89_RUMGN	A0A829NV89	A0A829NV89_RUMGN	HMPREF1201_00085	Cell division protein ZapA
F1-2_HenkeLab.18063.18063.3	C:\Users\bathy\Downloads\fragpipe\henke\interact-F1-2_HenkeLab.pep.xml	SFMASHGNPTQWGTTYPPVDMIEHDIR	SFM[147]ASHGNPTQWGTTYPPVDMIEHDIR	R	M	27	3	1903.25	3102.41	3102.4	1035.14	1035.14	3102.4	1035.14	0.0002	0.8443	-0.3793	0.003155	18.504	0	0.9992	2	0	23	49	0	3M(15.9949)		TRUE	tr|A0A829NV06|A0A829NV06_RUMGN	A0A829NV06	A0A829NV06_RUMGN	HMPREF1201_01084	N-acetyltransferase domain-containing protein
F1-2_HenkeLab.18074.18074.2	C:\Users\bathy\Downloads\fragpipe\henke\interact-F1-2_HenkeLab.pep.xml	FVIQNWMR		R	N	8	2	1904.49	1092.55	1092.55	547.284	547.284	1092.55	547.284	0.0006	0.9433	-0.8956	0.288902	8.657	0	0.9735	2	0	44	51	0			TRUE	tr|A0A829NEN6|A0A829NEN6_RUMGN	A0A829NEN6	A0A829NEN6_RUMGN	HMPREF1201_01700	KilA-N domain-containing protein
F1-2_HenkeLab.18093.18093.0	C:\Users\bathy\Downloads\fragpipe\henke\interact-F1-2_HenkeLab.pep.xml	QVYSLLVDNNPGVLSR		K	I	16	2	1906.44	1773.94	1773.94	887.977	887.976	1772.94	887.478	0.9948	0.9881	-0.8612	2.529e-10	30.526	9.122	1	2	0	4	19	0			TRUE	tr|A0A829NTB2|A0A829NTB2_RUMGN	A0A829NTB2	A0A829NTB2_RUMGN	HMPREF1201_02502	Acetolactate synthase small subunit
F1-2_HenkeLab.18105.18105.3	C:\Users\bathy\Downloads\fragpipe\henke\interact-F1-2_HenkeLab.pep.xml	EIEKAILMSDIGINPTNDGTVVR		K	L	23	3	1907.53	2484.29	2484.29	829.105	829.104	2484.29	829.104	0.0012	0.8642	-0.9012	0.00183443	19.446	14.56	0.9999	2	1	76	98	0			TRUE	tr|A0A829NS96|A0A829NS96_RUMGN	A0A829NS96	A0A829NS96_RUMGN	frr	Ribosome-recycling factor
F1-2_HenkeLab.18120.18120.2	C:\Users\bathy\Downloads\fragpipe\henke\interact-F1-2_HenkeLab.pep.xml	TEFYSEGTIPLQTLR		R	A	15	2	1908.92	1753.89	1753.89	877.953	877.952	1753.89	877.952	0.0012	0.9668	-0.8957	0.000513748	21.657	0	0.9999	2	0	164	178	0			TRUE	tr|A0A829NLX4|A0A829NLX4_RUMGN	A0A829NLX4	A0A829NLX4_RUMGN	rpsC	30S ribosomal protein S3
F1-2_HenkeLab.18127.18127.0	C:\Users\bathy\Downloads\fragpipe\henke\interact-F1-2_HenkeLab.pep.xml	QVYSLLVDNNPGVLSR		K	I	16	2	1909.68	1772.95	1772.94	887.482	887.476	1772.94	887.478	-0.0048	0.9108	-0.861	0.00035156	22.316	0	0.9999	2	0	4	19	0			TRUE	tr|A0A829NTB2|A0A829NTB2_RUMGN	A0A829NTB2	A0A829NTB2_RUMGN	HMPREF1201_02502	Acetolactate synthase small subunit
F1-2_HenkeLab.18134.18134.0	C:\Users\bathy\Downloads\fragpipe\henke\interact-F1-2_HenkeLab.pep.xml	SFMASHGNPTQWGTTYPPVDMIEHDIR	SFM[147]ASHGNPTQWGTTYPPVDMIEHDIR	R	M	27	4	1910.4	3103.4	3103.4	776.858	776.857	3102.4	776.606	1.0029	0.7045	-0.3798	0.0425109	14.986	8.265	0.9901	2	0	23	49	0	3M(15.9949)		TRUE	tr|A0A829NV06|A0A829NV06_RUMGN	A0A829NV06	A0A829NV06_RUMGN	HMPREF1201_01084	N-acetyltransferase domain-containing protein
F1-2_HenkeLab.18141.18141.5	C:\Users\bathy\Downloads\fragpipe\henke\interact-F1-2_HenkeLab.pep.xml	WELSTTSDGGKGVLTYGYNTLAINEDYAHAYHSTK		K	D	35	5	1911.09	3863.82	3863.82	773.772	773.771	3861.81	773.37	2.0092	0.6298	-0.7176	0.00412335	16.039	0	0.9912	2	1	39	73	0			TRUE	tr|A0A829NUE0|A0A829NUE0_RUMGN	A0A829NUE0	A0A829NUE0_RUMGN	HMPREF1201_01301	Lactococcin 972 family bacteriocin
F1-2_HenkeLab.18142.18142.0	C:\Users\bathy\Downloads\fragpipe\henke\interact-F1-2_HenkeLab.pep.xml	SFMASHGNPTQWGTTYPPVDMIEHDIR	SFM[147]ASHGNPTQWGTTYPPVDMIEHDIR	R	M	27	4	1911.17	3102.4	3102.4	776.607	776.606	3102.4	776.606	0.0004	0.6839	-0.38	0.000611113	18.539	10.735	0.9987	2	0	23	49	0	3M(15.9949)		TRUE	tr|A0A829NV06|A0A829NV06_RUMGN	A0A829NV06	A0A829NV06_RUMGN	HMPREF1201_01084	N-acetyltransferase domain-containing protein
F1-2_HenkeLab.18154.18154.2	C:\Users\bathy\Downloads\fragpipe\henke\interact-F1-2_HenkeLab.pep.xml	MNKTELIAAIAEQAEISKK	n[43]MNKTELIAAIAEQAEISKK	-	D	19	2	1912.38	2131.12	2131.12	1066.57	1066.57	2129.14	1065.58	1.9785	0.5716	-0.509	0.0885625	14.711	0	0.8699	2	2	1	19	0	N-term(42.0106)		TRUE	tr|A0A829NEY7|A0A829NEY7_RUMGN	A0A829NEY7	A0A829NEY7_RUMGN	HMPREF1201_01802	DNA-binding protein HU
F1-2_HenkeLab.18158.18158.0	C:\Users\bathy\Downloads\fragpipe\henke\interact-F1-2_HenkeLab.pep.xml	FFDDTANYIPKGEGESVGQLMER		K	V	23	3	1912.68	2604.21	2604.21	869.078	869.077	2602.2	868.408	2.008	0.6679	-0.868	0.0348739	12.33	0	0.9971	2	1	107	129	0			TRUE	tr|A0A829NM31|A0A829NM31_RUMGN	A0A829NM31	A0A829NM31_RUMGN	HMPREF1201_02586	Phosphoglycerate mutase
F1-2_HenkeLab.18163.18163.0	C:\Users\bathy\Downloads\fragpipe\henke\interact-F1-2_HenkeLab.pep.xml	FFDDTANYIPKGEGESVGQLMER		K	V	23	3	1913.07	2602.21	2602.2	868.41	868.409	2602.2	868.408	0.0041	0.6438	-0.8682	0.0244484	12.947	5.044	0.994	2	1	107	129	0			TRUE	tr|A0A829NM31|A0A829NM31_RUMGN	A0A829NM31	A0A829NM31_RUMGN	HMPREF1201_02586	Phosphoglycerate mutase
F1-2_HenkeLab.18169.18169.3	C:\Users\bathy\Downloads\fragpipe\henke\interact-F1-2_HenkeLab.pep.xml	LGLVDPNEIIFKPAK		K	-	15	3	1913.72	1652.95	1652.95	551.992	551.991	1652.95	551.991	0.0007	0.564	-0.7946	0.0647515	14.255	9.029	0.9923	2	1	120	134	0			TRUE	tr|A0A829NII5|A0A829NII5_RUMGN	A0A829NII5	A0A829NII5_RUMGN	HMPREF1201_01798	Cell division protein FtsL
F1-2_HenkeLab.18178.18178.0	C:\Users\bathy\Downloads\fragpipe\henke\interact-F1-2_HenkeLab.pep.xml	FFDDTANYIPKGEGESVGQLMER		K	V	23	3	1914.6	2603.21	2603.2	868.742	868.742	2602.2	868.408	1.0022	0.5957	-0.8749	0.355836	8.295	0	0.9776	2	1	107	129	0			TRUE	tr|A0A829NM31|A0A829NM31_RUMGN	A0A829NM31	A0A829NM31_RUMGN	HMPREF1201_02586	Phosphoglycerate mutase
F1-2_HenkeLab.18182.18182.4	C:\Users\bathy\Downloads\fragpipe\henke\interact-F1-2_HenkeLab.pep.xml	WELSTTSDGGKGVLTYGYNTLAINEDYAHAYHSTK		K	D	35	4	1914.99	3863.82	3863.82	966.963	966.963	3861.81	966.46	2.0092	0.7587	-0.7253	2.58523e-05	25.85	0	1	2	1	39	73	0			TRUE	tr|A0A829NUE0|A0A829NUE0_RUMGN	A0A829NUE0	A0A829NUE0_RUMGN	HMPREF1201_01301	Lactococcin 972 family bacteriocin
F1-2_HenkeLab.18201.18201.3	C:\Users\bathy\Downloads\fragpipe\henke\interact-F1-2_HenkeLab.pep.xml	SFSMDKSLEHAWDNMVQK		K	F	18	3	1916.81	2151.98	2151.97	718.334	718.331	2151.97	718.331	0	0.3354	-0.8381	1.66341	7.616	0	0.8676	2	1	137	154	0			TRUE	tr|A0A829NU82|A0A829NU82_RUMGN	A0A829NU82	A0A829NU82_RUMGN	HMPREF1201_01231	Uncharacterized protein
F1-2_HenkeLab.18212.18212.0	C:\Users\bathy\Downloads\fragpipe\henke\interact-F1-2_HenkeLab.pep.xml	AAVAAMNDGDIVLLENTR		K	Y	18	2	1917.72	1872.95	1872.95	937.481	937.48	1871.94	936.978	1.0045	0.9767	-0.8515	1.68e-12	37.436	10.428	1	2	0	104	121	0			TRUE	tr|A0A829NQ17|A0A829NQ17_RUMGN	A0A829NQ17	A0A829NQ17_RUMGN	pgk	Phosphoglycerate kinase
F1-2_HenkeLab.18221.18221.0	C:\Users\bathy\Downloads\fragpipe\henke\interact-F1-2_HenkeLab.pep.xml	AAVAAMNDGDIVLLENTR		K	Y	18	2	1918.71	1871.94	1871.94	936.979	936.978	1871.94	936.978	0.0001	0.9789	-0.8475	4.1249e-10	42.136	9.664	1	2	0	104	121	0			TRUE	tr|A0A829NQ17|A0A829NQ17_RUMGN	A0A829NQ17	A0A829NQ17_RUMGN	pgk	Phosphoglycerate kinase
F1-2_HenkeLab.18225.18225.0	C:\Users\bathy\Downloads\fragpipe\henke\interact-F1-2_HenkeLab.pep.xml	LMFPELTEER		R	R	10	2	1919	1265.62	1265.62	633.819	633.818	1263.62	632.816	2.0056	0.6502	-0.8956	0.161901	11.663	0	0.985	2	0	99	108	0			TRUE	tr|A0A829NS96|A0A829NS96_RUMGN	A0A829NS96	A0A829NS96_RUMGN	frr	Ribosome-recycling factor
F1-2_HenkeLab.18234.18234.3	C:\Users\bathy\Downloads\fragpipe\henke\interact-F1-2_HenkeLab.pep.xml	KAIAEILFNEGYIAK		K	Y	15	3	1919.76	1678.93	1678.93	560.651	560.65	1678.93	560.65	0.0003	0.556	-0.8911	0.215526	11.166	7.847	0.9679	2	1	34	48	0			TRUE	tr|A0A829NQ33|A0A829NQ33_RUMGN	A0A829NQ33	A0A829NQ33_RUMGN	rpsH	30S ribosomal protein S8
F1-2_HenkeLab.18246.18246.0	C:\Users\bathy\Downloads\fragpipe\henke\interact-F1-2_HenkeLab.pep.xml	AAVAAMNDGDIVLLENTR		K	Y	18	2	1920.89	1873.95	1873.95	937.982	937.981	1871.94	936.978	2.0065	0.9081	-0.8445	1.92864e-05	29.359	9.291	1	2	0	104	121	0			TRUE	tr|A0A829NQ17|A0A829NQ17_RUMGN	A0A829NQ17	A0A829NQ17_RUMGN	pgk	Phosphoglycerate kinase
F1-2_HenkeLab.18248.18248.2	C:\Users\bathy\Downloads\fragpipe\henke\interact-F1-2_HenkeLab.pep.xml	LGLVDPNEIIFKPAK		K	-	15	2	1921.03	1652.95	1652.95	827.483	827.482	1652.95	827.482	0	0.4795	-0.807	1.2106	10.168	0	0.885	2	1	120	134	0			TRUE	tr|A0A829NII5|A0A829NII5_RUMGN	A0A829NII5	A0A829NII5_RUMGN	HMPREF1201_01798	Cell division protein FtsL
F1-2_HenkeLab.18259.18259.0	C:\Users\bathy\Downloads\fragpipe\henke\interact-F1-2_HenkeLab.pep.xml	ADLTEEEETQVILKEIK		R	Q	17	2	1922.08	1987.04	1987.04	994.527	994.526	1987.04	994.525	0.0008	0.8257	-0.9454	6.89842e-05	28.145	13.838	0.9999	2	1	42	58	0			TRUE	tr|A0A829NHY9|A0A829NHY9_RUMGN	A0A829NHY9	A0A829NHY9_RUMGN	HMPREF1201_02780	GatB/YqeY domain-containing protein
F1-2_HenkeLab.18260.18260.0	C:\Users\bathy\Downloads\fragpipe\henke\interact-F1-2_HenkeLab.pep.xml	ADLTEEEETQVILKEIK		R	Q	17	2	1922.18	1988.04	1988.04	995.028	995.027	1987.04	994.525	1.0036	0.9131	-0.9453	4.68274e-05	29.818	11.282	1	2	1	42	58	0			TRUE	tr|A0A829NHY9|A0A829NHY9_RUMGN	A0A829NHY9	A0A829NHY9_RUMGN	HMPREF1201_02780	GatB/YqeY domain-containing protein
F1-2_HenkeLab.18302.18302.0	C:\Users\bathy\Downloads\fragpipe\henke\interact-F1-2_HenkeLab.pep.xml	LIDEGNTIPFISR		K	Y	13	2	1926.07	1472.79	1472.79	737.404	737.403	1473.78	737.899	-0.9917	0.7969	-0.8258	1.93642	7.352	0	0.9523	2	0	24	36	0			TRUE	tr|A0A829NQK3|A0A829NQK3_RUMGN	A0A829NQK3	A0A829NQK3_RUMGN	HMPREF1201_02207	S1 motif domain-containing protein
F1-2_HenkeLab.18328.18328.4	C:\Users\bathy\Downloads\fragpipe\henke\interact-F1-2_HenkeLab.pep.xml	EAKEALEFILPELKR		K	A	15	4	1928.54	1785.01	1785	447.259	447.258	1785	447.258	-0.0001	0.7066	-0.4254	1.11109	10.317	0	0.9637	2	2	133	147	0			TRUE	tr|A0A829NVZ9|A0A829NVZ9_RUMGN	A0A829NVZ9	A0A829NVZ9_RUMGN	HMPREF1201_00335	MoaB/Mog domain-containing protein
F1-2_HenkeLab.18330.18330.3	C:\Users\bathy\Downloads\fragpipe\henke\interact-F1-2_HenkeLab.pep.xml	EAKEALEFILPELKR		K	A	15	3	1928.73	1785	1785	596.009	596.009	1785	596.008	0.0012	0.9005	-0.4255	0.00527533	18.611	8.71	0.9976	2	2	133	147	0			TRUE	tr|A0A829NVZ9|A0A829NVZ9_RUMGN	A0A829NVZ9	A0A829NVZ9_RUMGN	HMPREF1201_00335	MoaB/Mog domain-containing protein
F1-2_HenkeLab.18348.18348.3	C:\Users\bathy\Downloads\fragpipe\henke\interact-F1-2_HenkeLab.pep.xml	MKAAIFTLDTESYK		-	A	14	3	1930.55	1616.81	1616.81	539.945	539.945	1616.81	539.945	0.0013	0.6618	-0.3578	1.90854	8.609	0	0.9242	2	1	1	14	0			TRUE	tr|A0A829NVZ9|A0A829NVZ9_RUMGN	A0A829NVZ9	A0A829NVZ9_RUMGN	HMPREF1201_00335	MoaB/Mog domain-containing protein
F1-2_HenkeLab.18350.18350.3	C:\Users\bathy\Downloads\fragpipe\henke\interact-F1-2_HenkeLab.pep.xml	MKEENNDLQMQIVKLETEMK	MKEENNDLQM[147]QIVKLETEMK	K	N	20	3	1930.69	2467.18	2467.18	823.402	823.4	2466.18	823.067	0.9992	0.7598	-0.744	0.000418312	23.014	18.876	0.9998	2	2	113	132	0	10M(15.9949)		TRUE	tr|A0A829NV89|A0A829NV89_RUMGN	A0A829NV89	A0A829NV89_RUMGN	HMPREF1201_00085	Cell division protein ZapA
F1-2_HenkeLab.18362.18362.3	C:\Users\bathy\Downloads\fragpipe\henke\interact-F1-2_HenkeLab.pep.xml	GDLIEAMLAQDDKEK		K	Q	15	3	1931.74	1674.81	1674.81	559.277	559.278	1674.81	559.278	-0.0022	0.4921	-0.7748	0.245612	10.939	0	0.982	2	1	32	46	0			TRUE	tr|A0A829NWR9|A0A829NWR9_RUMGN	A0A829NWR9	A0A829NWR9_RUMGN	rho	Transcription termination factor Rho
F1-2_HenkeLab.18392.18392.3	C:\Users\bathy\Downloads\fragpipe\henke\interact-F1-2_HenkeLab.pep.xml	NTEVIGAFMAEHLADTGR		K	I	18	3	1934.7	1930.92	1930.92	644.648	644.648	1930.92	644.648	0	0.5651	-0.9414	6.06387e-05	26.369	0	1	2	0	73	90	0			TRUE	tr|A0A829NPX9|A0A829NPX9_RUMGN	A0A829NPX9	A0A829NPX9_RUMGN	HMPREF1201_02497	Orotate phosphoribosyltransferase
F1-2_HenkeLab.18395.18395.2	C:\Users\bathy\Downloads\fragpipe\henke\interact-F1-2_HenkeLab.pep.xml	AILMSDIGINPTNDGTVVR		K	L	19	2	1934.96	1985.03	1985.03	993.521	993.52	1985.03	993.52	0.0003	0.9525	-0.9327	7.38329e-05	27.027	0	1	2	0	80	98	0			TRUE	tr|A0A829NS96|A0A829NS96_RUMGN	A0A829NS96	A0A829NS96_RUMGN	frr	Ribosome-recycling factor
F1-2_HenkeLab.18398.18398.2	C:\Users\bathy\Downloads\fragpipe\henke\interact-F1-2_HenkeLab.pep.xml	VLEFADTLMK		K	-	10	2	1935.26	1165.61	1165.61	583.811	583.81	1165.61	583.81	0	0.8688	-0.9209	0.00468813	16.816	5.953	0.9985	2	0	96	105	0			TRUE	tr|A0A829NVW6|A0A829NVW6_RUMGN	A0A829NVW6	A0A829NVW6_RUMGN	HMPREF1201_00305	PTS EIIB type-3 domain-containing protein
F1-2_HenkeLab.18424.18424.2	C:\Users\bathy\Downloads\fragpipe\henke\interact-F1-2_HenkeLab.pep.xml	EILGELWQR		K	M	9	2	1938.05	1142.61	1142.61	572.313	572.312	1142.61	572.311	0.0015	0.9803	-0.936	0.0363496	15.258	8.124	0.9925	2	0	140	148	0			TRUE	tr|A0A829NID8|A0A829NID8_RUMGN	A0A829NID8	A0A829NID8_RUMGN	HMPREF1201_01736	Leucine-rich repeat domain-containing protein
F1-2_HenkeLab.18439.18439.2	C:\Users\bathy\Downloads\fragpipe\henke\interact-F1-2_HenkeLab.pep.xml	GIPVGVIPMADYGMMNGAK	GIPVGVIPM[147]ADYGMMNGAK	K	V	19	2	1939.48	1935.93	1935.92	968.971	968.969	1935.93	968.97	-0.0028	0.862	-0.7352	6.37529e-05	23.282	15.171	1	2	0	77	95	0	9M(15.9949)		TRUE	tr|A0A829NVW6|A0A829NVW6_RUMGN	A0A829NVW6	A0A829NVW6_RUMGN	HMPREF1201_00305	PTS EIIB type-3 domain-containing protein
F1-2_HenkeLab.18445.18445.0	C:\Users\bathy\Downloads\fragpipe\henke\interact-F1-2_HenkeLab.pep.xml	MLNDNFVTMEIGK		-	A	13	2	1940.19	1510.72	1510.71	756.366	756.365	1510.72	756.365	-0.0009	0.7137	-0.8822	0.059403	11.571	8.13	0.991	2	0	1	13	0			TRUE	tr|A0A829NQ55|A0A829NQ55_RUMGN	A0A829NQ55	A0A829NQ55_RUMGN	mgsA	Methylglyoxal synthase
F1-2_HenkeLab.18446.18446.0	C:\Users\bathy\Downloads\fragpipe\henke\interact-F1-2_HenkeLab.pep.xml	MLNDNFVTMEIGK		-	A	13	2	1940.26	1511.72	1511.72	756.867	756.866	1510.72	756.365	1.0024	0.5251	-0.8822	2.87755	10.486	9.536	0.9405	2	0	1	13	0			TRUE	tr|A0A829NQ55|A0A829NQ55_RUMGN	A0A829NQ55	A0A829NQ55_RUMGN	mgsA	Methylglyoxal synthase
F1-2_HenkeLab.18447.18447.0	C:\Users\bathy\Downloads\fragpipe\henke\interact-F1-2_HenkeLab.pep.xml	TSMSSIPDEVVAELR	TSM[147]SSIPDEVVAELR	K	S	15	2	1940.33	1649.81	1649.8	825.91	825.909	1648.8	825.406	1.0058	0.9278	-0.9347	0.2387	12.991	7.177	0.993	2	0	33	47	0	3M(15.9949)		TRUE	tr|A0A829NPX2|A0A829NPX2_RUMGN	A0A829NPX2	A0A829NPX2_RUMGN	infB	Translation initiation factor IF-2
F1-2_HenkeLab.18451.18451.0	C:\Users\bathy\Downloads\fragpipe\henke\interact-F1-2_HenkeLab.pep.xml	TSMSSIPDEVVAELR	TSM[147]SSIPDEVVAELR	K	S	15	2	1940.64	1648.81	1648.81	825.412	825.412	1648.8	825.406	0.0108	0.913	-0.9345	0.0939598	13.563	0	0.9973	2	0	33	47	0	3M(15.9949)		TRUE	tr|A0A829NPX2|A0A829NPX2_RUMGN	A0A829NPX2	A0A829NPX2_RUMGN	infB	Translation initiation factor IF-2
F1-2_HenkeLab.18454.18454.3	C:\Users\bathy\Downloads\fragpipe\henke\interact-F1-2_HenkeLab.pep.xml	SFMASHGNPTQWGTTYPPVDMIEHDIR	SFM[147]ASHGNPTQWGTTYPPVDMIEHDIR	R	M	27	3	1940.97	3102.4	3102.4	1035.14	1035.14	3102.4	1035.14	0.0002	0.9141	-0.4066	1.5453e-10	47.744	7.804	1	2	0	23	49	0	3M(15.9949)		TRUE	tr|A0A829NV06|A0A829NV06_RUMGN	A0A829NV06	A0A829NV06_RUMGN	HMPREF1201_01084	N-acetyltransferase domain-containing protein
F1-2_HenkeLab.18456.18456.4	C:\Users\bathy\Downloads\fragpipe\henke\interact-F1-2_HenkeLab.pep.xml	MSVTSQVNPEEAKEMLEPFVKEGK		K	D	24	4	1941.18	2706.32	2706.32	677.588	677.588	2706.32	677.588	0.0002	0.7517	-0.9477	7.15296e-07	29.165	8.107	1	2	2	58	81	0			TRUE	tr|A0A829NRX5|A0A829NRX5_RUMGN	A0A829NRX5	A0A829NRX5_RUMGN	HMPREF1201_00541	DegV family EDD domain-containing protein
F1-2_HenkeLab.18462.18462.0	C:\Users\bathy\Downloads\fragpipe\henke\interact-F1-2_HenkeLab.pep.xml	MLNDNFVTMEIGK		-	A	13	2	1941.83	1512.72	1512.72	757.368	757.367	1510.72	756.365	2.0034	0.5888	-0.8811	1.28883	11.243	9.242	0.9189	2	0	1	13	0			TRUE	tr|A0A829NQ55|A0A829NQ55_RUMGN	A0A829NQ55	A0A829NQ55_RUMGN	mgsA	Methylglyoxal synthase
F1-2_HenkeLab.18464.18464.0	C:\Users\bathy\Downloads\fragpipe\henke\interact-F1-2_HenkeLab.pep.xml	EDLLLNKEEQDAVYIIR		R	K	17	3	1941.99	2060.08	2060.08	687.701	687.701	2060.08	687.7	0.0017	0.7935	-0.9139	3.6853e-05	25.193	9.806	1	2	1	391	407	0			TRUE	tr|A0A829NWR9|A0A829NWR9_RUMGN	A0A829NWR9	A0A829NWR9_RUMGN	rho	Transcription termination factor Rho
F1-2_HenkeLab.18466.18466.0	C:\Users\bathy\Downloads\fragpipe\henke\interact-F1-2_HenkeLab.pep.xml	EDLLLNKEEQDAVYIIR		R	K	17	3	1942.14	2061.09	2061.08	688.036	688.035	2060.08	687.7	1.0058	0.8042	-0.914	1.66183e-05	23.675	9.78	0.9999	2	1	391	407	0			TRUE	tr|A0A829NWR9|A0A829NWR9_RUMGN	A0A829NWR9	A0A829NWR9_RUMGN	rho	Transcription termination factor Rho
F1-2_HenkeLab.18478.18478.0	C:\Users\bathy\Downloads\fragpipe\henke\interact-F1-2_HenkeLab.pep.xml	MLNDNFVTMEIGK		-	A	13	2	1943.37	1513.72	1513.72	757.869	757.868	1510.72	756.365	3.0063	0.7594	-0.8777	1.11277e-06	20.294	10.228	0.9999	2	0	1	13	0			TRUE	tr|A0A829NQ55|A0A829NQ55_RUMGN	A0A829NQ55	A0A829NQ55_RUMGN	mgsA	Methylglyoxal synthase
F1-2_HenkeLab.18492.18492.2	C:\Users\bathy\Downloads\fragpipe\henke\interact-F1-2_HenkeLab.pep.xml	VAPMTSVVAVEVAPDLK		R	T	17	2	1944.72	1724.95	1724.94	863.483	863.477	1724.94	863.476	0.0014	0.91	-0.8803	2.51623e-05	28.897	8.272	1	2	0	32	48	0			TRUE	tr|A0A829NLU8|A0A829NLU8_RUMGN	A0A829NLU8	A0A829NLU8_RUMGN	rbfA	Ribosome-binding factor A
F1-2_HenkeLab.18503.18503.0	C:\Users\bathy\Downloads\fragpipe\henke\interact-F1-2_HenkeLab.pep.xml	EDLLLNKEEQDAVYIIR		R	K	17	3	1945.81	2062.09	2062.09	688.371	688.37	2060.08	687.7	2.0092	0.6759	-0.9211	0.0296304	14.823	9.395	0.9955	2	1	391	407	0			TRUE	tr|A0A829NWR9|A0A829NWR9_RUMGN	A0A829NWR9	A0A829NWR9_RUMGN	rho	Transcription termination factor Rho
F1-2_HenkeLab.18553.18553.3	C:\Users\bathy\Downloads\fragpipe\henke\interact-F1-2_HenkeLab.pep.xml	MNKTELIAAIAEQAEISK		-	K	18	3	1950.76	1959.03	1959.04	654.019	654.019	1959.03	654.019	0.0008	0.5518	-0.9183	0.00348538	11.331	0	0.993	2	1	1	18	0			TRUE	tr|A0A829NEY7|A0A829NEY7_RUMGN	A0A829NEY7	A0A829NEY7_RUMGN	HMPREF1201_01802	DNA-binding protein HU
F1-2_HenkeLab.18555.18555.3	C:\Users\bathy\Downloads\fragpipe\henke\interact-F1-2_HenkeLab.pep.xml	ANIQYYDVILKPVITEK		M	S	17	3	1950.94	2006.11	2006.11	669.711	669.709	2006.11	669.71	-0.0023	0.5129	-0.7749	0.110217	12.331	0	0.961	2	1	2	18	0			TRUE	tr|A0A829NSS5|A0A829NSS5_RUMGN	A0A829NSS5	A0A829NSS5_RUMGN	rplW	50S ribosomal protein L23
F1-2_HenkeLab.18566.18566.0	C:\Users\bathy\Downloads\fragpipe\henke\interact-F1-2_HenkeLab.pep.xml	AIEMLNV		R	-	7	1	1952	788.413	788.412	789.42	789.419	788.41	789.418	0.0018	0.7775	-0.6538	0.0624453	12.318	0	0.939	2	0	148	154	0			TRUE	tr|A0A829NVZ9|A0A829NVZ9_RUMGN	A0A829NVZ9	A0A829NVZ9_RUMGN	HMPREF1201_00335	MoaB/Mog domain-containing protein
F1-2_HenkeLab.18580.18580.0	C:\Users\bathy\Downloads\fragpipe\henke\interact-F1-2_HenkeLab.pep.xml	AIEMLNV		R	-	7	1	1953.26	789.414	789.413	790.421	790.42	788.41	789.418	1.0028	0.7506	-0.6496	0.030479	12.564	0	0.8962	2	0	148	154	0			TRUE	tr|A0A829NVZ9|A0A829NVZ9_RUMGN	A0A829NVZ9	A0A829NVZ9_RUMGN	HMPREF1201_00335	MoaB/Mog domain-containing protein
F1-2_HenkeLab.18603.18603.2	C:\Users\bathy\Downloads\fragpipe\henke\interact-F1-2_HenkeLab.pep.xml	AIEMLNV		R	-	7	2	1955.49	788.411	788.409	395.213	395.212	788.41	395.212	-0.0008	0.8871	-0.6452	0.319521	8.482	0	0.9664	2	0	148	154	0			TRUE	tr|A0A829NVZ9|A0A829NVZ9_RUMGN	A0A829NVZ9	A0A829NVZ9_RUMGN	HMPREF1201_00335	MoaB/Mog domain-containing protein
F1-2_HenkeLab.18608.18608.0	C:\Users\bathy\Downloads\fragpipe\henke\interact-F1-2_HenkeLab.pep.xml	MKEENNDLQMQIVKLETEMK		K	N	20	4	1955.91	2451.19	2451.19	613.805	613.804	2450.19	613.554	1.0014	0.5039	-0.8507	0.0209653	15.214	7.366	0.996	2	2	113	132	0			TRUE	tr|A0A829NV89|A0A829NV89_RUMGN	A0A829NV89	A0A829NV89_RUMGN	HMPREF1201_00085	Cell division protein ZapA
F1-2_HenkeLab.18610.18610.0	C:\Users\bathy\Downloads\fragpipe\henke\interact-F1-2_HenkeLab.pep.xml	MKEENNDLQMQIVKLETEMK		K	N	20	4	1956.05	2450.19	2450.19	613.554	613.555	2450.19	613.554	0.0048	0.5143	-0.8493	0.00252058	18.894	0	0.9997	2	2	113	132	0			TRUE	tr|A0A829NV89|A0A829NV89_RUMGN	A0A829NV89	A0A829NV89_RUMGN	HMPREF1201_00085	Cell division protein ZapA
F1-2_HenkeLab.18615.18615.3	C:\Users\bathy\Downloads\fragpipe\henke\interact-F1-2_HenkeLab.pep.xml	MKEENNDLQMQIVKLETEMK		K	N	20	3	1956.53	2451.19	2451.18	818.071	818.068	2450.19	817.736	0.9982	0.7902	-0.8458	8.85116e-05	24.712	0	0.9998	2	2	113	132	0			TRUE	tr|A0A829NV89|A0A829NV89_RUMGN	A0A829NV89	A0A829NV89_RUMGN	HMPREF1201_00085	Cell division protein ZapA
F1-2_HenkeLab.18622.18622.0	C:\Users\bathy\Downloads\fragpipe\henke\interact-F1-2_HenkeLab.pep.xml	AIEMLNV		R	-	7	1	1957.08	790.42	790.419	791.427	791.426	788.41	789.418	2.0087	0.6839	-0.6362	0.221947	11.115	0	0.9274	2	0	148	154	0			TRUE	tr|A0A829NVZ9|A0A829NVZ9_RUMGN	A0A829NVZ9	A0A829NVZ9_RUMGN	HMPREF1201_00335	MoaB/Mog domain-containing protein
F1-2_HenkeLab.18635.18635.2	C:\Users\bathy\Downloads\fragpipe\henke\interact-F1-2_HenkeLab.pep.xml	WITQMNAIGIVSK		K	A	13	2	1958.26	1459.79	1459.79	730.901	730.9	1459.79	730.9	-0.0001	0.8774	-0.8505	0.000201712	24.196	7.252	0.9999	2	0	94	106	0			TRUE	tr|A0A829NEN6|A0A829NEN6_RUMGN	A0A829NEN6	A0A829NEN6_RUMGN	HMPREF1201_01700	KilA-N domain-containing protein
F1-2_HenkeLab.18657.18657.0	C:\Users\bathy\Downloads\fragpipe\henke\interact-F1-2_HenkeLab.pep.xml	MKEENNDLQMQIVKLETEMK		K	N	20	4	1960.27	2449.19	2449.19	613.305	613.305	2450.19	613.554	-0.9963	0.5158	-0.8378	0.00219177	16.642	8.216	0.9957	2	2	113	132	0			TRUE	tr|A0A829NV89|A0A829NV89_RUMGN	A0A829NV89	A0A829NV89_RUMGN	HMPREF1201_00085	Cell division protein ZapA
F1-2_HenkeLab.18683.18683.3	C:\Users\bathy\Downloads\fragpipe\henke\interact-F1-2_HenkeLab.pep.xml	MKEENNDLQMQIVKLETEMK	M[147]KEENNDLQM[147]QIVKLETEMK	K	N	20	3	1962.67	2482.17	2482.17	828.396	828.398	2482.18	828.399	-0.0029	0.6492	-0.6986	1.03813	10.435	0	0.9683	2	2	113	132	0	10M(15.9949), 1M(15.9949)		TRUE	tr|A0A829NV89|A0A829NV89_RUMGN	A0A829NV89	A0A829NV89_RUMGN	HMPREF1201_00085	Cell division protein ZapA
F1-2_HenkeLab.18687.18687.2	C:\Users\bathy\Downloads\fragpipe\henke\interact-F1-2_HenkeLab.pep.xml	EIELEDGFENMGAQLIR	EIELEDGFENM[147]GAQLIR	K	E	17	2	1962.97	1979.93	1979.93	990.974	990.973	1978.93	990.472	1.0011	0.7484	-0.77	0.0244187	18.514	10.992	0.9982	2	0	60	76	0	11M(15.9949)		TRUE	tr|A0A829NND5|A0A829NND5_RUMGN	A0A829NND5	A0A829NND5_RUMGN	groEL	Chaperonin GroEL
F1-2_HenkeLab.18730.18730.2	C:\Users\bathy\Downloads\fragpipe\henke\interact-F1-2_HenkeLab.pep.xml	ENMLWFR		R	T	7	2	1967.17	994.471	994.47	498.243	498.242	994.47	498.242	0.0004	0.9725	-0.8707	0.106108	12.397	10.959	0.9933	2	0	458	464	0			TRUE	tr|A0A829NQ13|A0A829NQ13_RUMGN	A0A829NQ13	A0A829NQ13_RUMGN	HMPREF1201_01377	Aldehyde-alcohol dehydrogenase
F1-2_HenkeLab.18734.18734.0	C:\Users\bathy\Downloads\fragpipe\henke\interact-F1-2_HenkeLab.pep.xml	AAELVDVPDDVILK		R	M	14	2	1967.52	1496.82	1496.82	749.417	749.416	1495.81	748.914	1.0039	0.8729	-0.8484	0.000242782	19.381	7.455	0.9995	2	0	68	81	0			TRUE	tr|A0A829NP75|A0A829NP75_RUMGN	A0A829NP75	A0A829NP75_RUMGN	HMPREF1201_01149	Dehydratase small subunit
F1-2_HenkeLab.18744.18744.3	C:\Users\bathy\Downloads\fragpipe\henke\interact-F1-2_HenkeLab.pep.xml	NLIKVALDENESITHDVIGK		K	F	20	3	1968.39	2207.18	2207.18	736.736	736.733	2207.18	736.734	-0.0014	0.6759	-0.9094	0.00448487	17.893	0	0.9992	2	1	72	91	0			TRUE	tr|A0A829NUK6|A0A829NUK6_RUMGN	A0A829NUK6	A0A829NUK6_RUMGN	rpsE	30S ribosomal protein S5
F1-2_HenkeLab.18745.18745.3	C:\Users\bathy\Downloads\fragpipe\henke\interact-F1-2_HenkeLab.pep.xml	VVISAPAGNDLPTIVYNVNHEQLTK		K	D	25	3	1968.52	2691.42	2691.42	898.148	898.148	2691.42	898.148	0.0002	0.5834	-0.8847	0.100635	10.489	0	0.9302	2	0	119	143	0			TRUE	tr|A0A829NCN1|A0A829NCN1_RUMGN	A0A829NCN1	A0A829NCN1_RUMGN	HMPREF1201_02559	Glyceraldehyde-3-phosphate dehydrogenase
F1-2_HenkeLab.18753.18753.0	C:\Users\bathy\Downloads\fragpipe\henke\interact-F1-2_HenkeLab.pep.xml	GNRPSFIEAGAPDKANALYEYIITK		K	C	25	4	1969.25	2738.41	2738.41	685.61	685.609	2737.41	685.359	1.0002	0.5307	-0.9223	0.12716	13.26	8.706	0.9795	2	2	88	112	0			TRUE	tr|A0A829NS07|A0A829NS07_RUMGN	A0A829NS07	A0A829NS07_RUMGN	dtd	D-aminoacyl-tRNA deacylase
F1-2_HenkeLab.18764.18764.2	C:\Users\bathy\Downloads\fragpipe\henke\interact-F1-2_HenkeLab.pep.xml	ALNFNQLAMLQK		M	L	12	2	1970.32	1389.74	1389.74	695.879	695.879	1389.74	695.879	-0.0009	0.8878	-0.9335	0.0100732	17.474	9.125	0.9994	2	0	2	13	0			TRUE	tr|A0A829NI06|A0A829NI06_RUMGN	A0A829NI06	A0A829NI06_RUMGN	HMPREF1201_01933	Uncharacterized protein
F1-2_HenkeLab.18767.18767.3	C:\Users\bathy\Downloads\fragpipe\henke\interact-F1-2_HenkeLab.pep.xml	IATLKDLDSILR		R	I	12	3	1970.71	1356.8	1356.8	453.274	453.273	1356.8	453.273	-0.0017	0.6645	-0.855	0.0734514	14.036	0	0.9984	2	1	5	16	0			TRUE	tr|A0A829NV06|A0A829NV06_RUMGN	A0A829NV06	A0A829NV06_RUMGN	HMPREF1201_01084	N-acetyltransferase domain-containing protein
F1-2_HenkeLab.18768.18768.0	C:\Users\bathy\Downloads\fragpipe\henke\interact-F1-2_HenkeLab.pep.xml	AAELVDVPDDVILK		R	M	14	2	1970.79	1495.81	1495.81	748.912	748.911	1495.81	748.914	-0.0053	0.9091	-0.8451	0.000869461	20.743	7.903	0.9997	2	0	68	81	0			TRUE	tr|A0A829NP75|A0A829NP75_RUMGN	A0A829NP75	A0A829NP75_RUMGN	HMPREF1201_01149	Dehydratase small subunit
F1-2_HenkeLab.18780.18780.0	C:\Users\bathy\Downloads\fragpipe\henke\interact-F1-2_HenkeLab.pep.xml	AAELVDVPDDVILK		R	M	14	2	1971.88	1497.82	1497.82	749.918	749.918	1495.81	748.914	2.0074	0.807	-0.8385	0.00632412	15.296	0	0.9984	2	0	68	81	0			TRUE	tr|A0A829NP75|A0A829NP75_RUMGN	A0A829NP75	A0A829NP75_RUMGN	HMPREF1201_01149	Dehydratase small subunit
F1-2_HenkeLab.18790.18790.3	C:\Users\bathy\Downloads\fragpipe\henke\interact-F1-2_HenkeLab.pep.xml	GNRPSFIEAGAPDKANALYEYIITK		K	C	25	3	1972.78	2738.41	2738.41	913.812	913.81	2737.41	913.476	1.0017	0.7476	-0.9365	0.000456562	21.862	0	0.9999	2	2	88	112	0			TRUE	tr|A0A829NS07|A0A829NS07_RUMGN	A0A829NS07	A0A829NS07_RUMGN	dtd	D-aminoacyl-tRNA deacylase
F1-2_HenkeLab.18803.18803.0	C:\Users\bathy\Downloads\fragpipe\henke\interact-F1-2_HenkeLab.pep.xml	GIYEQLLTEPDVEVK		R	G	15	2	1974.07	1731.9	1731.89	866.956	866.955	1731.89	866.954	0.0017	0.7508	-0.9482	0.376054	9.199	0	0.9827	2	0	37	51	0			TRUE	tr|A0A829NRG7|A0A829NRG7_RUMGN	A0A829NRG7	A0A829NRG7_RUMGN	HMPREF1201_00556	SEC-C domain-containing protein
F1-2_HenkeLab.18808.18808.2	C:\Users\bathy\Downloads\fragpipe\henke\interact-F1-2_HenkeLab.pep.xml	IATLKDLDSILR		R	I	12	2	1974.6	1356.8	1356.8	679.407	679.405	1356.8	679.406	-0.0019	0.7337	-0.8779	0.00848203	14.786	0	0.9975	2	1	5	16	0			TRUE	tr|A0A829NV06|A0A829NV06_RUMGN	A0A829NV06	A0A829NV06_RUMGN	HMPREF1201_01084	N-acetyltransferase domain-containing protein
F1-2_HenkeLab.18814.18814.0	C:\Users\bathy\Downloads\fragpipe\henke\interact-F1-2_HenkeLab.pep.xml	GIYEQLLTEPDVEVK		R	G	15	2	1975.22	1732.9	1732.9	867.458	867.457	1731.89	866.954	1.0062	0.7682	-0.9481	0.165196	11.628	0	0.9926	2	0	37	51	0			TRUE	tr|A0A829NRG7|A0A829NRG7_RUMGN	A0A829NRG7	A0A829NRG7_RUMGN	HMPREF1201_00556	SEC-C domain-containing protein
F1-2_HenkeLab.18828.18828.0	C:\Users\bathy\Downloads\fragpipe\henke\interact-F1-2_HenkeLab.pep.xml	VLLYFYPR		R	D	8	2	1976.68	1070.6	1070.6	536.307	536.307	1069.6	535.805	1.003	0.9187	-0.8889	0.337287	8.388	0	0.9513	2	0	31	38	0			TRUE	tr|A0A829NRC1|A0A829NRC1_RUMGN	A0A829NRC1	A0A829NRC1_RUMGN	HMPREF1201_01639	Thioredoxin domain-containing protein
F1-2_HenkeLab.18834.18834.0	C:\Users\bathy\Downloads\fragpipe\henke\interact-F1-2_HenkeLab.pep.xml	VLLYFYPR		R	D	8	2	1977.11	1071.6	1071.6	536.808	536.808	1069.6	535.805	2.0053	0.9047	-0.8875	0.0927364	9.631	0	0.9624	2	0	31	38	0			TRUE	tr|A0A829NRC1|A0A829NRC1_RUMGN	A0A829NRC1	A0A829NRC1_RUMGN	HMPREF1201_01639	Thioredoxin domain-containing protein
F1-2_HenkeLab.18849.18849.0	C:\Users\bathy\Downloads\fragpipe\henke\interact-F1-2_HenkeLab.pep.xml	VLEFADTLMKG		K	-	11	2	1978.58	1224.63	1224.63	613.322	613.321	1222.63	612.321	2.0015	0.5015	-0.852	0.34223	11.666	5.958	0.9315	2	1	96	106	0			TRUE	tr|A0A829NVW6|A0A829NVW6_RUMGN	A0A829NVW6	A0A829NVW6_RUMGN	HMPREF1201_00305	PTS EIIB type-3 domain-containing protein
F1-2_HenkeLab.18891.18891.3	C:\Users\bathy\Downloads\fragpipe\henke\interact-F1-2_HenkeLab.pep.xml	MSVTSQVNPEEAKEMLEPFVK	M[147]SVTSQVNPEEAKEMLEPFVK	K	E	21	3	1982.41	2409.16	2409.16	804.059	804.059	2408.16	803.727	0.9948	0.6212	-0.8892	0.0017378	12.54	0	0.9907	2	1	58	78	0	1M(15.9949)		TRUE	tr|A0A829NRX5|A0A829NRX5_RUMGN	A0A829NRX5	A0A829NRX5_RUMGN	HMPREF1201_00541	DegV family EDD domain-containing protein
F1-2_HenkeLab.18893.18893.0	C:\Users\bathy\Downloads\fragpipe\henke\interact-F1-2_HenkeLab.pep.xml	KDGSFGLIEPEFS		R	-	13	2	1982.55	1425.69	1425.69	713.853	713.852	1424.68	713.348	1.0072	0.8277	-0.8605	0.11749	12.22	7.44	0.959	2	1	173	185	0			TRUE	tr|A0A829NS69|A0A829NS69_RUMGN	A0A829NS69	A0A829NS69_RUMGN	hpf	Ribosome hibernation promoting factor
F1-2_HenkeLab.18899.18899.2	C:\Users\bathy\Downloads\fragpipe\henke\interact-F1-2_HenkeLab.pep.xml	FIVIDEMNFGEIK	FIVIDEM[147]NFGEIK	K	T	13	2	1983.19	1569.79	1569.78	785.901	785.897	1569.77	785.895	0.0053	0.7713	-0.912	0.00449933	19.218	8.808	0.998	2	0	123	135	0	7M(15.9949)		TRUE	tr|A0A829NG79|A0A829NG79_RUMGN	A0A829NG79	A0A829NG79_RUMGN	rplD	50S ribosomal protein L4
F1-2_HenkeLab.18903.18903.0	C:\Users\bathy\Downloads\fragpipe\henke\interact-F1-2_HenkeLab.pep.xml	MILEEMLR		-	D	8	2	1983.67	1033.53	1033.53	517.772	517.771	1033.53	517.772	-0.0018	0.9247	-0.8791	0.00154229	12.703	8.632	0.992	2	0	1	8	0			TRUE	tr|A0A829NG36|A0A829NG36_RUMGN	A0A829NG36	A0A829NG36_RUMGN	HMPREF1201_03027	DUF4351 domain-containing protein
F1-2_HenkeLab.18913.18913.0	C:\Users\bathy\Downloads\fragpipe\henke\interact-F1-2_HenkeLab.pep.xml	AVVSEVLTSLGLDAPTAKEKGK		K	I	22	4	1984.45	2213.23	2213.23	554.316	554.315	2212.23	554.065	0.9997	0.1689	-0.9056	1.05621	8.405	0	0.8685	2	2	100	121	0			TRUE	tr|A0A829NHY9|A0A829NHY9_RUMGN	A0A829NHY9	A0A829NHY9_RUMGN	HMPREF1201_02780	GatB/YqeY domain-containing protein
F1-2_HenkeLab.18924.18924.3	C:\Users\bathy\Downloads\fragpipe\henke\interact-F1-2_HenkeLab.pep.xml	AYILAPEGLKDGMTVMNGAEAEVR		K	V	24	3	1985.58	2535.23	2535.25	846.084	846.091	2534.25	845.758	0.9992	0.5334	-0.8833	0.000353344	18.734	10.449	0.9967	2	1	102	125	0			TRUE	tr|A0A829NTI3|A0A829NTI3_RUMGN	A0A829NTI3	A0A829NTI3_RUMGN	rplB	50S ribosomal protein L2
F1-2_HenkeLab.18927.18927.0	C:\Users\bathy\Downloads\fragpipe\henke\interact-F1-2_HenkeLab.pep.xml	IFGVMGLGVK		R	T	10	1	1985.86	1019.58	1019.58	1020.59	1020.59	1019.58	1020.59	-0.0001	0.9051	-0.809	0.0200332	16.293	8.585	0.9974	2	0	47	56	0			TRUE	tr|A0A829NRK3|A0A829NRK3_RUMGN	A0A829NRK3	A0A829NRK3_RUMGN	HMPREF1201_00601	HPr domain-containing protein
F1-2_HenkeLab.18928.18928.0	C:\Users\bathy\Downloads\fragpipe\henke\interact-F1-2_HenkeLab.pep.xml	IFGVMGLGVK		R	T	10	1	1985.94	1020.59	1020.59	1021.59	1021.59	1019.58	1020.59	1.0016	0.9274	-0.8087	0.0011995	20.184	0	0.9941	2	0	47	56	0			TRUE	tr|A0A829NRK3|A0A829NRK3_RUMGN	A0A829NRK3	A0A829NRK3_RUMGN	HMPREF1201_00601	HPr domain-containing protein
F1-2_HenkeLab.18986.18986.4	C:\Users\bathy\Downloads\fragpipe\henke\interact-F1-2_HenkeLab.pep.xml	ANPHVLDKLTVDYYGVPTPIQQAANISVPEAR		R	M	32	4	1991.29	3475.81	3475.81	869.96	869.96	3475.81	869.96	-0.0004	0.9554	-0.8389	4.895e-10	45.741	8.633	1	2	1	31	62	0			TRUE	tr|A0A829NS96|A0A829NS96_RUMGN	A0A829NS96	A0A829NS96_RUMGN	frr	Ribosome-recycling factor
F1-2_HenkeLab.19000.19000.2	C:\Users\bathy\Downloads\fragpipe\henke\interact-F1-2_HenkeLab.pep.xml	ALELAEDLGIR		K	I	11	2	1992.63	1198.66	1198.65	600.336	600.335	1198.66	600.335	-0.0007	0.9528	-0.6079	0.0012438	20.121	8.048	0.9975	2	0	100	110	0			TRUE	tr|A0A829NSG3|A0A829NSG3_RUMGN	A0A829NSG3	A0A829NSG3_RUMGN	HMPREF1201_01266	Xylose isomerase-like TIM barrel domain-containing protein
F1-2_HenkeLab.19004.19004.2	C:\Users\bathy\Downloads\fragpipe\henke\interact-F1-2_HenkeLab.pep.xml	LAQDAMGDVMDQVQEIK		K	G	17	2	1993.08	1889.89	1889.88	945.95	945.948	1889.89	945.95	-0.0042	0.9339	-0.9209	2.09694e-07	28.831	12.321	1	2	0	755	771	0			TRUE	tr|A0A829NPM6|A0A829NPM6_RUMGN	A0A829NPM6	A0A829NPM6_RUMGN	alaS	Alanine--tRNA ligase
F1-2_HenkeLab.19020.19020.3	C:\Users\bathy\Downloads\fragpipe\henke\interact-F1-2_HenkeLab.pep.xml	ANPHVLDKLTVDYYGVPTPIQQAANISVPEAR		R	M	32	3	1994.61	3476.81	3476.81	1159.95	1159.94	3475.81	1159.61	1.0012	0.9306	-0.8474	0	72.362	0	1	2	1	31	62	0			TRUE	tr|A0A829NS96|A0A829NS96_RUMGN	A0A829NS96	A0A829NS96_RUMGN	frr	Ribosome-recycling factor
F1-2_HenkeLab.19028.19028.2	C:\Users\bathy\Downloads\fragpipe\henke\interact-F1-2_HenkeLab.pep.xml	GIPVGVIPMADYGMMNGAK	GIPVGVIPMADYGM[147]MNGAK	K	V	19	2	1995.2	1936.93	1936.92	969.472	969.47	1935.93	968.97	0.9991	0.9187	-0.9501	3.41e-12	30.912	28.535	1	2	0	77	95	0	14M(15.9949)		TRUE	tr|A0A829NVW6|A0A829NVW6_RUMGN	A0A829NVW6	A0A829NVW6_RUMGN	HMPREF1201_00305	PTS EIIB type-3 domain-containing protein
F1-2_HenkeLab.19034.19034.2	C:\Users\bathy\Downloads\fragpipe\henke\interact-F1-2_HenkeLab.pep.xml	AIGLVIPELNGK		K	L	12	2	1995.76	1222.73	1222.73	612.372	612.371	1222.73	612.371	-0.0008	0.8335	-0.8919	0.00199411	18.301	6.273	0.9989	2	0	218	229	0			TRUE	tr|A0A829NCN1|A0A829NCN1_RUMGN	A0A829NCN1	A0A829NCN1_RUMGN	HMPREF1201_02559	Glyceraldehyde-3-phosphate dehydrogenase
F1-2_HenkeLab.19048.19048.2	C:\Users\bathy\Downloads\fragpipe\henke\interact-F1-2_HenkeLab.pep.xml	AYILAPEGLKDGMTVMNGAEAEVR		K	V	24	2	1997.17	2534.26	2534.25	1268.14	1268.13	2534.25	1268.13	-0.0012	0.8728	-0.9465	9e-13	52.315	9.568	1	2	1	102	125	0			TRUE	tr|A0A829NTI3|A0A829NTI3_RUMGN	A0A829NTI3	A0A829NTI3_RUMGN	rplB	50S ribosomal protein L2
F1-2_HenkeLab.19069.19069.4	C:\Users\bathy\Downloads\fragpipe\henke\interact-F1-2_HenkeLab.pep.xml	AYILAPEGLKDGMTVMNGAEAEVR		K	V	24	4	1999.01	2535.25	2535.26	634.821	634.822	2534.25	634.57	1.0102	0.8686	-0.9427	0.00103753	20.436	0	0.9998	2	1	102	125	0			TRUE	tr|A0A829NTI3|A0A829NTI3_RUMGN	A0A829NTI3	A0A829NTI3_RUMGN	rplB	50S ribosomal protein L2
F1-2_HenkeLab.19091.19091.0	C:\Users\bathy\Downloads\fragpipe\henke\interact-F1-2_HenkeLab.pep.xml	LSELLGQEVKFAADAEVVGENAK		R	A	23	3	2001.28	2416.25	2416.25	806.423	806.424	2416.25	806.423	0.0019	0.7421	-0.95	2.42295e-06	23.149	10.651	0.9999	2	1	81	103	0			TRUE	tr|A0A829NQ17|A0A829NQ17_RUMGN	A0A829NQ17	A0A829NQ17_RUMGN	pgk	Phosphoglycerate kinase
F1-2_HenkeLab.19140.19140.0	C:\Users\bathy\Downloads\fragpipe\henke\interact-F1-2_HenkeLab.pep.xml	GIYEQLLTEPDVEVKGTVKELAEK		R	Y	24	4	2006.44	2688.43	2688.43	673.115	673.114	2687.43	672.864	1.0017	0.1737	-0.7812	0.00859014	16.764	7.033	0.9852	2	2	37	60	0			TRUE	tr|A0A829NRG7|A0A829NRG7_RUMGN	A0A829NRG7	A0A829NRG7_RUMGN	HMPREF1201_00556	SEC-C domain-containing protein
F1-2_HenkeLab.19179.19179.3	C:\Users\bathy\Downloads\fragpipe\henke\interact-F1-2_HenkeLab.pep.xml	FTAQVYVLTKDEGGR		K	H	15	3	2010.47	1682.86	1682.86	561.962	561.962	1682.86	561.962	0.0001	0.5973	0.4502	0.000416808	18.371	6.954	0.9951	2	1	308	322	0			TRUE	tr|A0A829NQ02|A0A829NQ02_RUMGN	A0A829NQ02	A0A829NQ02_RUMGN	tuf	Elongation factor Tu
F1-2_HenkeLab.19184.19184.3	C:\Users\bathy\Downloads\fragpipe\henke\interact-F1-2_HenkeLab.pep.xml	KFTAQVYVLTKDEGGR		K	H	16	3	2011.12	1810.96	1810.96	604.661	604.661	1810.96	604.66	0.0023	0.6029	0.7943	0.0211106	15.202	0	0.9123	2	2	307	322	0			TRUE	tr|A0A829NQ02|A0A829NQ02_RUMGN	A0A829NQ02	A0A829NQ02_RUMGN	tuf	Elongation factor Tu
F1-2_HenkeLab.19210.19210.3	C:\Users\bathy\Downloads\fragpipe\henke\interact-F1-2_HenkeLab.pep.xml	FIVIDEMNFGEIKTK		K	N	15	3	2013.68	1782.93	1782.92	595.316	595.315	1782.92	595.315	0.0003	0.4609	-0.9057	0.0645283	14.261	0	0.9913	2	1	123	137	0			TRUE	tr|A0A829NG79|A0A829NG79_RUMGN	A0A829NG79	A0A829NG79_RUMGN	rplD	50S ribosomal protein L4
F1-2_HenkeLab.19228.19228.4	C:\Users\bathy\Downloads\fragpipe\henke\interact-F1-2_HenkeLab.pep.xml	GFLVLIGVSDSDTQETADKLIKK		K	M	23	4	2015.46	2476.35	2476.34	620.095	620.093	2476.34	620.093	0	0.3195	-0.6037	0.0890226	12.702	0	0.9693	2	2	26	48	0			TRUE	tr|A0A829NS07|A0A829NS07_RUMGN	A0A829NS07	A0A829NS07_RUMGN	dtd	D-aminoacyl-tRNA deacylase
F1-2_HenkeLab.19247.19247.4	C:\Users\bathy\Downloads\fragpipe\henke\interact-F1-2_HenkeLab.pep.xml	NYFPAVEKGLQDSVVKGPLAGYPVVGVK		K	A	28	4	2017.38	2930.6	2930.59	733.657	733.655	2930.59	733.655	0	0.7898	-0.7569	0.0119193	14.195	0	0.9969	2	2	532	559	0			TRUE	tr|A0A829NBU8|A0A829NBU8_RUMGN	A0A829NBU8	A0A829NBU8_RUMGN	HMPREF1201_02673	Translation elongation factor G
F1-2_HenkeLab.19274.19274.2	C:\Users\bathy\Downloads\fragpipe\henke\interact-F1-2_HenkeLab.pep.xml	EQLIFPEIEYDK		K	V	12	2	2020.05	1522.76	1522.76	762.387	762.386	1522.76	762.385	0.0028	0.8738	-0.8711	0.0016014	21.682	10.17	0.9987	2	0	134	145	0			TRUE	tr|A0A829NSR5|A0A829NSR5_RUMGN	A0A829NSR5	A0A829NSR5_RUMGN	rplE	50S ribosomal protein L5
F1-2_HenkeLab.19304.19304.2	C:\Users\bathy\Downloads\fragpipe\henke\interact-F1-2_HenkeLab.pep.xml	ELLELAIDQVK		K	D	11	2	2023.11	1269.72	1269.72	635.867	635.866	1269.72	635.866	-0.0007	0.7987	-0.8155	0.0273212	15.754	7.476	0.9958	2	0	139	149	0			TRUE	tr|A0A829NNN0|A0A829NNN0_RUMGN	A0A829NNN0	A0A829NNN0_RUMGN	HMPREF1201_01682	GNAT family acetyltransferase
F1-2_HenkeLab.19311.19311.2	C:\Users\bathy\Downloads\fragpipe\henke\interact-F1-2_HenkeLab.pep.xml	INFLDAVVEK		R	L	10	2	2023.81	1148.64	1148.64	575.327	575.326	1146.63	574.322	2.0087	0.4697	-0.7943	1.33736	8.995	7.193	0.8407	2	0	105	114	0			TRUE	tr|A0A829NL44|A0A829NL44_RUMGN	A0A829NL44	A0A829NL44_RUMGN	rsmG	Ribosomal RNA small subunit methyltransferase G
F1-2_HenkeLab.19331.19331.3	C:\Users\bathy\Downloads\fragpipe\henke\interact-F1-2_HenkeLab.pep.xml	NYFPAVEKGLQDSVVKGPLAGYPVVGVK		K	A	28	3	2025.64	2931.59	2931.59	978.205	978.205	2930.59	977.871	1.0039	0.8695	-0.7785	5.53032e-07	30.529	0	1	2	2	532	559	0			TRUE	tr|A0A829NBU8|A0A829NBU8_RUMGN	A0A829NBU8	A0A829NBU8_RUMGN	HMPREF1201_02673	Translation elongation factor G
F1-2_HenkeLab.19360.19360.3	C:\Users\bathy\Downloads\fragpipe\henke\interact-F1-2_HenkeLab.pep.xml	GLGAGAQPEVGEKAAEESAEEISAALK		K	G	27	3	2028.6	2611.3	2611.3	871.441	871.441	2611.3	871.44	0.0036	0.4182	-0.727	0.0661835	10.217	0	0.9277	2	1	69	95	0			TRUE	tr|A0A829NQA7|A0A829NQA7_RUMGN	A0A829NQA7	A0A829NQA7_RUMGN	ftsZ	Cell division protein FtsZ
F1-2_HenkeLab.19386.19386.2	C:\Users\bathy\Downloads\fragpipe\henke\interact-F1-2_HenkeLab.pep.xml	ELGMENKDLMEILEK		K	K	15	2	2031.3	1790.88	1790.88	896.449	896.447	1790.88	896.447	0.0003	0.6884	-0.8818	0.00691685	18.332	14.203	0.9986	2	1	12	26	0			TRUE	tr|A0A829NPX2|A0A829NPX2_RUMGN	A0A829NPX2	A0A829NPX2_RUMGN	infB	Translation initiation factor IF-2
F1-2_HenkeLab.19409.19409.3	C:\Users\bathy\Downloads\fragpipe\henke\interact-F1-2_HenkeLab.pep.xml	SVEMLPVREITTVTGYVR		K	G	18	3	2033.83	2049.09	2049.09	684.038	684.038	2049.09	684.038	0.0002	0.3637	-0.8862	0.110854	11.321	0	0.9735	2	1	75	92	0			TRUE	tr|A0A829NL66|A0A829NL66_RUMGN	A0A829NL66	A0A829NL66_RUMGN	HMPREF1201_00222	Cys-tRNA(Pro)/Cys-tRNA(Cys) deacylase
F1-2_HenkeLab.19433.19433.2	C:\Users\bathy\Downloads\fragpipe\henke\interact-F1-2_HenkeLab.pep.xml	EALEFILPELKR		K	A	12	2	2036.42	1456.83	1456.83	729.423	729.422	1456.83	729.422	-0.0004	0.9435	-0.7332	0.000277332	24.728	8.476	0.9978	2	1	136	147	0			TRUE	tr|A0A829NVZ9|A0A829NVZ9_RUMGN	A0A829NVZ9	A0A829NVZ9_RUMGN	HMPREF1201_00335	MoaB/Mog domain-containing protein
F1-2_HenkeLab.19438.19438.4	C:\Users\bathy\Downloads\fragpipe\henke\interact-F1-2_HenkeLab.pep.xml	TNDLETQLINKGQEITKAQEDLAVAEEK		K	K	28	4	2036.91	3128.59	3128.59	783.156	783.154	3127.59	782.904	0.999	0.6476	-0.2317	0.004563	10.863	0	0.865	2	2	59	86	0			TRUE	tr|A0A829NWM8|A0A829NWM8_RUMGN	A0A829NWM8	A0A829NWM8_RUMGN	HMPREF1201_01027	NlpC/P60 domain-containing protein
F1-2_HenkeLab.19464.19464.3	C:\Users\bathy\Downloads\fragpipe\henke\interact-F1-2_HenkeLab.pep.xml	AYTYEQLAAEMEQIGEKK		R	F	18	3	2039.39	2101.01	2101.01	701.346	701.342	2101	701.342	0.0019	0.5912	-0.9368	5.28445e-05	25.608	0	1	2	1	7	24	0			TRUE	tr|A0A829NSS3|A0A829NSS3_RUMGN	A0A829NSS3	A0A829NSS3_RUMGN	rlmN	Probable dual-specificity RNA methyltransferase RlmN
F1-2_HenkeLab.19528.19528.2	C:\Users\bathy\Downloads\fragpipe\henke\interact-F1-2_HenkeLab.pep.xml	NMSDPIADMLTR		M	I	12	2	2045.84	1362.63	1362.63	682.322	682.32	1362.63	682.321	-0.0008	0.8219	-0.841	0.0577431	13.454	0	0.9956	2	0	2	13	0			TRUE	tr|A0A829NQ33|A0A829NQ33_RUMGN	A0A829NQ33	A0A829NQ33_RUMGN	rpsH	30S ribosomal protein S8
F1-2_HenkeLab.19529.19529.2	C:\Users\bathy\Downloads\fragpipe\henke\interact-F1-2_HenkeLab.pep.xml	AYTYEQLAAEMEQIGEKK		R	F	18	2	2045.98	2101.01	2101	1051.51	1051.51	2101	1051.51	-0.0007	0.9588	-0.9363	8.5139e-10	34.655	11.327	1	2	1	7	24	0			TRUE	tr|A0A829NSS3|A0A829NSS3_RUMGN	A0A829NSS3	A0A829NSS3_RUMGN	rlmN	Probable dual-specificity RNA methyltransferase RlmN
F1-2_HenkeLab.19540.19540.3	C:\Users\bathy\Downloads\fragpipe\henke\interact-F1-2_HenkeLab.pep.xml	KVAPLGDPVEITIRGYELSLR		R	K	21	3	2047.06	2325.31	2325.3	776.111	776.108	2325.31	776.109	-0.0022	0.9304	-0.8222	0.00060256	23.38	9.229	0.9996	2	2	43	63	0			TRUE	tr|A0A829NMH2|A0A829NMH2_RUMGN	A0A829NMH2	A0A829NMH2_RUMGN	HMPREF1201_00885	Ferrous iron transporter FeoA domain-containing protein
F1-2_HenkeLab.19542.19542.3	C:\Users\bathy\Downloads\fragpipe\henke\interact-F1-2_HenkeLab.pep.xml	AYILAPEGLKDGMTVMNGAEAEVR		K	V	24	3	2047.3	2536.26	2536.25	846.428	846.425	2534.25	845.758	2.0031	0.5754	-0.8293	3.22118e-06	20.027	8.577	0.9989	2	1	102	125	0			TRUE	tr|A0A829NTI3|A0A829NTI3_RUMGN	A0A829NTI3	A0A829NTI3_RUMGN	rplB	50S ribosomal protein L2
F1-2_HenkeLab.19554.19554.4	C:\Users\bathy\Downloads\fragpipe\henke\interact-F1-2_HenkeLab.pep.xml	KVAPLGDPVEITIRGYELSLR		R	K	21	4	2048.53	2325.31	2325.31	582.335	582.334	2325.31	582.334	0.0007	0.3739	-0.8227	0.00499747	10.705	0	0.9672	2	2	43	63	0			TRUE	tr|A0A829NMH2|A0A829NMH2_RUMGN	A0A829NMH2	A0A829NMH2_RUMGN	HMPREF1201_00885	Ferrous iron transporter FeoA domain-containing protein
F1-2_HenkeLab.19568.19568.4	C:\Users\bathy\Downloads\fragpipe\henke\interact-F1-2_HenkeLab.pep.xml	SGSHYVFVIPIEAELDLKK		K	A	19	4	2049.89	2144.15	2144.15	537.045	537.045	2144.15	537.045	0.0002	0.7019	-0.7714	0.0253221	14.886	0	0.999	2	1	48	66	0			TRUE	tr|A0A829NL66|A0A829NL66_RUMGN	A0A829NL66	A0A829NL66_RUMGN	HMPREF1201_00222	Cys-tRNA(Pro)/Cys-tRNA(Cys) deacylase
F1-2_HenkeLab.19581.19581.2	C:\Users\bathy\Downloads\fragpipe\henke\interact-F1-2_HenkeLab.pep.xml	QTPVLIAVTYIK		R	G	12	2	2051.19	1344.8	1344.8	673.409	673.408	1344.8	673.408	0.0001	0.8579	-0.793	0.103098	13.447	0	0.9978	2	0	74	85	0			TRUE	tr|A0A829NUV6|A0A829NUV6_RUMGN	A0A829NUV6	A0A829NUV6_RUMGN	HMPREF1201_00329	Nitroreductase domain-containing protein
F1-2_HenkeLab.19602.19602.4	C:\Users\bathy\Downloads\fragpipe\henke\interact-F1-2_HenkeLab.pep.xml	KDALSALLTALKNK		R	A	14	4	2053.23	1484.89	1484.89	372.231	372.23	1484.89	372.23	-0.0002	0.6216	-0.9268	0.000761641	13.973	0	0.9986	2	2	23	36	0			TRUE	tr|A0A829NHY9|A0A829NHY9_RUMGN	A0A829NHY9	A0A829NHY9_RUMGN	HMPREF1201_02780	GatB/YqeY domain-containing protein
F1-2_HenkeLab.19620.19620.0	C:\Users\bathy\Downloads\fragpipe\henke\interact-F1-2_HenkeLab.pep.xml	KDALSALLTALKNK		R	A	14	2	2054.94	1485.9	1485.9	743.957	743.956	1484.89	743.454	1.0046	0.5498	-0.9399	0.00230941	18.046	0	0.9995	2	2	23	36	0			TRUE	tr|A0A829NHY9|A0A829NHY9_RUMGN	A0A829NHY9	A0A829NHY9_RUMGN	HMPREF1201_02780	GatB/YqeY domain-containing protein
F1-2_HenkeLab.19627.19627.0	C:\Users\bathy\Downloads\fragpipe\henke\interact-F1-2_HenkeLab.pep.xml	KDALSALLTALKNK		R	A	14	2	2055.73	1484.89	1484.89	743.455	743.454	1484.89	743.454	0	0.8938	-0.9466	6.5955e-10	47.223	9.488	0.9992	2	2	23	36	0			TRUE	tr|A0A829NHY9|A0A829NHY9_RUMGN	A0A829NHY9	A0A829NHY9_RUMGN	HMPREF1201_02780	GatB/YqeY domain-containing protein
F1-2_HenkeLab.19641.19641.2	C:\Users\bathy\Downloads\fragpipe\henke\interact-F1-2_HenkeLab.pep.xml	IGSGIFGGEGFIMQK		R	L	15	2	2057.32	1539.78	1539.77	770.895	770.895	1539.78	770.895	-0.0007	0.9512	-0.8582	1.56587e-07	34.242	12.905	1	2	0	119	133	0			TRUE	tr|A0A829NI15|A0A829NI15_RUMGN	A0A829NI15	A0A829NI15_RUMGN	HMPREF1201_01944	TIGR00266 family protein
F1-2_HenkeLab.19688.19688.2	C:\Users\bathy\Downloads\fragpipe\henke\interact-F1-2_HenkeLab.pep.xml	LVDLIDAELSSGEETVK		K	K	17	2	2062.08	1816.94	1816.93	909.478	909.474	1816.93	909.472	0.0028	0.961	-0.8005	4.4138e-10	38.358	8.772	1	2	0	109	125	0			TRUE	tr|A0A829NWQ8|A0A829NWQ8_RUMGN	A0A829NWQ8	A0A829NWQ8_RUMGN	aroD	3-dehydroquinate dehydratase
F1-2_HenkeLab.19694.19694.0	C:\Users\bathy\Downloads\fragpipe\henke\interact-F1-2_HenkeLab.pep.xml	AIGIIIANPEFEDVR		K	S	15	2	2062.76	1656.89	1656.89	829.453	829.452	1655.89	828.951	1.0008	0.9618	-0.7849	2.48747e-08	31.797	9.9	1	2	0	105	119	0			TRUE	tr|A0A829NQW1|A0A829NQW1_RUMGN	A0A829NQW1	A0A829NQW1_RUMGN	HMPREF1201_00148	Lactaldehyde reductase
F1-2_HenkeLab.19710.19710.3	C:\Users\bathy\Downloads\fragpipe\henke\interact-F1-2_HenkeLab.pep.xml	FTAQVYVLTKDEGGR		K	H	15	3	2064.47	1682.87	1682.86	561.963	561.962	1682.86	561.962	0.0003	0.5549	0.5794	0.0772236	11.949	5.684	0.8811	2	1	308	322	0			TRUE	tr|A0A829NQ02|A0A829NQ02_RUMGN	A0A829NQ02	A0A829NQ02_RUMGN	tuf	Elongation factor Tu
F1-2_HenkeLab.19720.19720.3	C:\Users\bathy\Downloads\fragpipe\henke\interact-F1-2_HenkeLab.pep.xml	MSVTSQVNPEEAKEMLEPFVK		K	E	21	3	2065.45	2392.17	2392.16	798.397	798.395	2392.17	798.396	-0.0031	0.4803	-0.6856	0.0283792	12.688	0	0.9816	2	1	58	78	0			TRUE	tr|A0A829NRX5|A0A829NRX5_RUMGN	A0A829NRX5	A0A829NRX5_RUMGN	HMPREF1201_00541	DegV family EDD domain-containing protein
F1-2_HenkeLab.19722.19722.3	C:\Users\bathy\Downloads\fragpipe\henke\interact-F1-2_HenkeLab.pep.xml	EQGAEDKFYEVLEEVPR		K	V	17	3	2065.61	2036.97	2036.97	679.999	679.997	2036.97	679.997	0.0012	0.7202	-0.6068	0.146808	9.833	0	0.9632	2	1	318	334	0			TRUE	tr|A0A829NKT0|A0A829NKT0_RUMGN	A0A829NKT0	A0A829NKT0_RUMGN	HMPREF1201_00052	Pyruvate carboxyltransferase domain-containing protein
F1-2_HenkeLab.19732.19732.0	C:\Users\bathy\Downloads\fragpipe\henke\interact-F1-2_HenkeLab.pep.xml	LVDLIDAELSSGEETVK		K	K	17	3	2066.69	1816.93	1816.93	606.651	606.651	1816.93	606.651	-0.0004	0.6123	-0.7895	1.49623	6.8	0	0.9102	2	0	109	125	0			TRUE	tr|A0A829NWQ8|A0A829NWQ8_RUMGN	A0A829NWQ8	A0A829NWQ8_RUMGN	aroD	3-dehydroquinate dehydratase
F1-2_HenkeLab.19754.19754.3	C:\Users\bathy\Downloads\fragpipe\henke\interact-F1-2_HenkeLab.pep.xml	QLTNPQEILALMSKR		R	K	15	3	2069.16	1740.96	1740.96	581.327	581.326	1740.96	581.326	0.0006	0.6899	-0.7392	0.0665656	15.207	9.171	0.9983	2	1	42	56	0			TRUE	tr|A0A829NPT4|A0A829NPT4_RUMGN	A0A829NPT4	A0A829NPT4_RUMGN	HMPREF1201_00924	Uncharacterized protein
F1-2_HenkeLab.19755.19755.2	C:\Users\bathy\Downloads\fragpipe\henke\interact-F1-2_HenkeLab.pep.xml	EQGAEDKFYEVLEEVPR		K	V	17	2	2069.3	2036.98	2036.97	1019.49	1019.49	2036.97	1019.49	0.0022	0.9438	-0.6066	2.4387e-10	37.461	8.533	1	2	1	318	334	0			TRUE	tr|A0A829NKT0|A0A829NKT0_RUMGN	A0A829NKT0	A0A829NKT0_RUMGN	HMPREF1201_00052	Pyruvate carboxyltransferase domain-containing protein
F1-2_HenkeLab.19791.19791.3	C:\Users\bathy\Downloads\fragpipe\henke\interact-F1-2_HenkeLab.pep.xml	FTIIAVAEGAISKEDAR		K	L	17	3	2073	1789.96	1789.96	597.661	597.66	1789.96	597.66	0.0024	0.3061	-0.7174	0.0897429	13.688	0	0.9787	2	1	224	240	0			TRUE	tr|A0A829NSA3|A0A829NSA3_RUMGN	A0A829NSA3	A0A829NSA3_RUMGN	pfkA	ATP-dependent 6-phosphofructokinase
F1-2_HenkeLab.19805.19805.2	C:\Users\bathy\Downloads\fragpipe\henke\interact-F1-2_HenkeLab.pep.xml	VQLVGFGTFEVSER		K	A	14	2	2074.53	1566.81	1566.81	784.411	784.411	1566.8	784.409	0.0033	0.9216	-0.7739	0.172306	16.885	9.885	0.9233	2	0	42	55	0			TRUE	tr|A0A829NEY7|A0A829NEY7_RUMGN	A0A829NEY7	A0A829NEY7_RUMGN	HMPREF1201_01802	DNA-binding protein HU
F1-2_HenkeLab.19825.19825.4	C:\Users\bathy\Downloads\fragpipe\henke\interact-F1-2_HenkeLab.pep.xml	AYTYEQLAAEMEQIGEKKFR		R	A	20	4	2076.56	2404.18	2404.18	602.052	602.051	2404.17	602.051	0.0031	0.2119	-0.7026	6.49755e-05	25.249	0	0.9999	2	2	7	26	0			TRUE	tr|A0A829NSS3|A0A829NSS3_RUMGN	A0A829NSS3	A0A829NSS3_RUMGN	rlmN	Probable dual-specificity RNA methyltransferase RlmN
F1-2_HenkeLab.19847.19847.0	C:\Users\bathy\Downloads\fragpipe\henke\interact-F1-2_HenkeLab.pep.xml	SFVNEITKYDNDFDLVSGR		K	Y	19	3	2078.61	2219.06	2219.06	740.695	740.694	2218.05	740.359	1.0053	0.8154	-0.8718	2.10763e-05	28.676	7.479	1	2	1	16	34	0			TRUE	tr|A0A829NTA0|A0A829NTA0_RUMGN	A0A829NTA0	A0A829NTA0_RUMGN	HMPREF1201_01067	HPr domain-containing protein
F1-2_HenkeLab.19848.19848.2	C:\Users\bathy\Downloads\fragpipe\henke\interact-F1-2_HenkeLab.pep.xml	GISFDLAYTSPLSR		R	A	14	2	2078.68	1525.78	1525.78	763.897	763.895	1525.78	763.896	-0.0015	0.9619	-0.846	0.000481116	23.771	0	0.9998	2	0	44	57	0			TRUE	tr|A0A829NM31|A0A829NM31_RUMGN	A0A829NM31	A0A829NM31_RUMGN	HMPREF1201_02586	Phosphoglycerate mutase
F1-2_HenkeLab.19872.19872.3	C:\Users\bathy\Downloads\fragpipe\henke\interact-F1-2_HenkeLab.pep.xml	AYTYEQLAAEMEQIGEKKFR		R	A	20	3	2081.41	2405.18	2405.18	802.735	802.734	2404.17	802.398	1.0061	0.4157	-0.7582	2.36859e-06	30.532	9.39	1	2	2	7	26	0			TRUE	tr|A0A829NSS3|A0A829NSS3_RUMGN	A0A829NSS3	A0A829NSS3_RUMGN	rlmN	Probable dual-specificity RNA methyltransferase RlmN
F1-2_HenkeLab.19889.19889.4	C:\Users\bathy\Downloads\fragpipe\henke\interact-F1-2_HenkeLab.pep.xml	SGNKLTLNLGYSHPVEMIDPEGVETVLEGQNK		K	I	32	4	2083.18	3468.73	3468.73	868.191	868.19	3467.72	867.938	1.0075	0.8686	-0.7867	1.13894e-06	32.274	0	1	2	1	100	131	0			TRUE	tr|A0A829NJL1|A0A829NJL1_RUMGN	A0A829NJL1	A0A829NJL1_RUMGN	rplF	50S ribosomal protein L6
F1-2_HenkeLab.19898.19898.2	C:\Users\bathy\Downloads\fragpipe\henke\interact-F1-2_HenkeLab.pep.xml	SFEPDTIIALGGGSAMDAAK		R	I	20	2	2084.07	1949.95	1949.94	975.98	975.978	1949.94	975.977	0.0006	0.9675	-0.7269	0	39.456	7.986	1	2	0	544	563	0			TRUE	tr|A0A829NQ13|A0A829NQ13_RUMGN	A0A829NQ13	A0A829NQ13_RUMGN	HMPREF1201_01377	Aldehyde-alcohol dehydrogenase
F1-2_HenkeLab.19904.19904.0	C:\Users\bathy\Downloads\fragpipe\henke\interact-F1-2_HenkeLab.pep.xml	GIVWFDTAPVYGIGHSENVVGK		R	A	22	3	2084.76	2345.19	2345.19	782.739	782.738	2344.18	782.402	1.0063	0.7406	-0.8416	0.0163621	26.609	7.489	0.9999	2	0	49	70	0			TRUE	tr|A0A829NUL8|A0A829NUL8_RUMGN	A0A829NUL8	A0A829NUL8_RUMGN	HMPREF1201_00239	NADP-dependent oxidoreductase domain-containing protein
F1-2_HenkeLab.19905.19905.0	C:\Users\bathy\Downloads\fragpipe\henke\interact-F1-2_HenkeLab.pep.xml	GIVWFDTAPVYGIGHSENVVGK		R	A	22	3	2084.83	2344.19	2344.19	782.403	782.403	2344.18	782.402	0.0009	0.6291	-0.8416	1.445e-11	31.391	9.914	1	2	0	49	70	0			TRUE	tr|A0A829NUL8|A0A829NUL8_RUMGN	A0A829NUL8	A0A829NUL8_RUMGN	HMPREF1201_00239	NADP-dependent oxidoreductase domain-containing protein
F1-2_HenkeLab.19912.19912.3	C:\Users\bathy\Downloads\fragpipe\henke\interact-F1-2_HenkeLab.pep.xml	AVSLKEVSDPTFSEGILGDGVAVIPSEGK		K	I	29	3	2085.62	2900.51	2900.51	967.846	967.843	2900.5	967.841	0.0065	0.962	-0.9145	7.12033e-08	37.09	7.913	1	2	1	23	51	0			TRUE	tr|A0A829NRS2|A0A829NRS2_RUMGN	A0A829NRS2	A0A829NRS2_RUMGN	HMPREF1201_01821	PTS EIIA type-1 domain-containing protein
F1-2_HenkeLab.19917.19917.0	C:\Users\bathy\Downloads\fragpipe\henke\interact-F1-2_HenkeLab.pep.xml	GIVWFDTAPVYGIGHSENVVGK		R	A	22	3	2086.21	2346.2	2346.19	783.072	783.072	2344.18	782.402	2.0078	0.7145	-0.8414	0.00144537	26.356	7.575	0.9999	2	0	49	70	0			TRUE	tr|A0A829NUL8|A0A829NUL8_RUMGN	A0A829NUL8	A0A829NUL8_RUMGN	HMPREF1201_00239	NADP-dependent oxidoreductase domain-containing protein
F1-2_HenkeLab.19923.19923.0	C:\Users\bathy\Downloads\fragpipe\henke\interact-F1-2_HenkeLab.pep.xml	GIVWFDTAPVYGIGHSENVVGK		R	A	22	3	2086.67	2347.2	2347.2	783.408	783.407	2344.18	782.402	3.0127	0.5431	-0.8414	0.00159888	16.252	9.385	0.9914	2	0	49	70	0			TRUE	tr|A0A829NUL8|A0A829NUL8_RUMGN	A0A829NUL8	A0A829NUL8_RUMGN	HMPREF1201_00239	NADP-dependent oxidoreductase domain-containing protein
F1-2_HenkeLab.19928.19928.3	C:\Users\bathy\Downloads\fragpipe\henke\interact-F1-2_HenkeLab.pep.xml	AAEVTLVGTEKIGSGLVTVMVR		K	G	22	3	2087.19	2229.25	2229.24	744.092	744.088	2229.24	744.087	0.0012	0.6506	-0.905	0.00311172	18.528	0	0.9992	2	1	29	50	0			TRUE	tr|A0A829NQZ2|A0A829NQZ2_RUMGN	A0A829NQZ2	A0A829NQZ2_RUMGN	HMPREF1201_02337	Propanediol utilization protein PduA
F1-2_HenkeLab.19948.19948.2	C:\Users\bathy\Downloads\fragpipe\henke\interact-F1-2_HenkeLab.pep.xml	TELIAAIAEQAEISK		K	K	15	2	2089.25	1585.86	1585.86	793.938	793.938	1585.86	793.935	0.0051	0.9558	-0.6952	2.50323e-05	28.906	9.692	0.9999	2	0	4	18	0			TRUE	tr|A0A829NEY7|A0A829NEY7_RUMGN	A0A829NEY7	A0A829NEY7_RUMGN	HMPREF1201_01802	DNA-binding protein HU
F1-2_HenkeLab.19949.19949.2	C:\Users\bathy\Downloads\fragpipe\henke\interact-F1-2_HenkeLab.pep.xml	AIGQAQMIMFPGGFSAGDEPDGSAK		K	F	25	2	2089.39	2481.13	2481.13	1241.57	1241.57	2481.13	1241.57	-0.0002	0.9156	-0.8154	2.50034e-05	26.908	0	1	2	0	1038	1062	0			TRUE	tr|A0A829NYH5|A0A829NYH5_RUMGN	A0A829NYH5	A0A829NYH5_RUMGN	HMPREF1201_00592	Phosphoribosylformylglycinamidine synthase
F1-2_HenkeLab.19963.19963.3	C:\Users\bathy\Downloads\fragpipe\henke\interact-F1-2_HenkeLab.pep.xml	AIGQAQMIMFPGGFSAGDEPDGSAK	AIGQAQMIM[147]FPGGFSAGDEPDGSAK	K	F	25	3	2090.76	2498.16	2498.16	833.728	833.728	2497.13	833.382	1.0376	0.9238	-0.5454	2.03236e-05	28.268	24.902	1	2	0	1038	1062	0	9M(15.9949)		TRUE	tr|A0A829NYH5|A0A829NYH5_RUMGN	A0A829NYH5	A0A829NYH5_RUMGN	HMPREF1201_00592	Phosphoribosylformylglycinamidine synthase
F1-2_HenkeLab.19968.19968.3	C:\Users\bathy\Downloads\fragpipe\henke\interact-F1-2_HenkeLab.pep.xml	QAAPILLDGLSKLEYR		K	G	16	3	2091.4	1786.01	1786	596.342	596.341	1786	596.34	0.0029	0.3884	-0.9208	0.112202	13.3	0	0.9913	2	1	12	27	0			TRUE	tr|A0A829NWZ4|A0A829NWZ4_RUMGN	A0A829NWZ4	A0A829NWZ4_RUMGN	glmS	Glutamine--fructose-6-phosphate aminotransferase [isomerizing]
F1-2_HenkeLab.19976.19976.4	C:\Users\bathy\Downloads\fragpipe\henke\interact-F1-2_HenkeLab.pep.xml	ELSSATTTNINLPFITATAEGPKHFDMNLTR		K	A	31	4	2092.52	3389.71	3389.69	848.434	848.431	3389.69	848.43	0.0017	0.8766	-0.7762	2.06063e-07	34.244	12.948	1	2	1	243	273	0			TRUE	tr|A0A829NVM4|A0A829NVM4_RUMGN	A0A829NVM4	A0A829NVM4_RUMGN	dnaK	Chaperone protein DnaK
F1-2_HenkeLab.20038.20038.4	C:\Users\bathy\Downloads\fragpipe\henke\interact-F1-2_HenkeLab.pep.xml	IDTHQDNLVMQSLLAKLDFKK		K	C	21	4	2098.67	2457.32	2457.32	615.337	615.336	2456.31	615.085	1.0058	0.5241	-0.5691	0.000759889	13.977	0	0.9883	2	2	122	142	0			TRUE	tr|A0A829NV06|A0A829NV06_RUMGN	A0A829NV06	A0A829NV06_RUMGN	HMPREF1201_01084	N-acetyltransferase domain-containing protein
F1-2_HenkeLab.20041.20041.4	C:\Users\bathy\Downloads\fragpipe\henke\interact-F1-2_HenkeLab.pep.xml	NRNTIEFLGVWEELHNPEFNR		R	V	21	4	2098.9	2613.28	2613.27	654.326	654.326	2613.27	654.325	0.0022	0.6133	-0.6302	0.000936483	18.614	0	0.9996	2	1	52	72	0			TRUE	tr|A0A829NEN6|A0A829NEN6_RUMGN	A0A829NEN6	A0A829NEN6_RUMGN	HMPREF1201_01700	KilA-N domain-containing protein
F1-2_HenkeLab.20103.20103.4	C:\Users\bathy\Downloads\fragpipe\henke\interact-F1-2_HenkeLab.pep.xml	SKADVIEIEGVVVEKLPNAMFK		M	V	22	4	2105.87	2417.33	2417.32	605.339	605.337	2415.31	604.834	2.0095	0.5414	-0.651	0.00326776	16.443	0	0.9984	2	2	2	23	0			TRUE	tr|A0A829NTG4|A0A829NTG4_RUMGN	A0A829NTG4	A0A829NTG4_RUMGN	infA	Translation initiation factor IF-1
F1-2_HenkeLab.20111.20111.3	C:\Users\bathy\Downloads\fragpipe\henke\interact-F1-2_HenkeLab.pep.xml	DGIVIFDGPLASLKR		R	F	15	3	2106.81	1599.91	1599.9	534.309	534.307	1599.9	534.307	-0.0001	0.5831	-0.9166	0.00295121	17.62	0	0.9995	2	1	800	814	0			TRUE	tr|A0A829NPX2|A0A829NPX2_RUMGN	A0A829NPX2	A0A829NPX2_RUMGN	infB	Translation initiation factor IF-2
F1-2_HenkeLab.20116.20116.0	C:\Users\bathy\Downloads\fragpipe\henke\interact-F1-2_HenkeLab.pep.xml	SKADVIEIEGVVVEKLPNAMFK		M	V	22	3	2107.33	2416.33	2416.32	806.45	806.449	2415.31	806.11	1.0163	0.581	-0.6515	0.341634	12.763	8.03	0.9744	2	2	2	23	0			TRUE	tr|A0A829NTG4|A0A829NTG4_RUMGN	A0A829NTG4	A0A829NTG4_RUMGN	infA	Translation initiation factor IF-1
F1-2_HenkeLab.20136.20136.3	C:\Users\bathy\Downloads\fragpipe\henke\interact-F1-2_HenkeLab.pep.xml	LKSDDIELLEMLR		K	Q	13	3	2109.57	1573.84	1573.84	525.621	525.62	1573.84	525.62	-0.0003	0.7773	-0.9358	0.243081	10.957	0	0.9911	2	1	64	76	0			TRUE	tr|A0A829NI06|A0A829NI06_RUMGN	A0A829NI06	A0A829NI06_RUMGN	HMPREF1201_01933	Uncharacterized protein
F1-2_HenkeLab.20141.20141.0	C:\Users\bathy\Downloads\fragpipe\henke\interact-F1-2_HenkeLab.pep.xml	ETADIYLKSFNEQLAEMITGR	E[111]TADIYLKSFNEQLAEM[147]ITGR	R	-	21	2	2110.17	2429.19	2429.18	1215.6	1215.6	2426.18	1214.1	3.0051	0.4387	-0.4982	0.99426	8.51	0	0.9046	2	1	198	218	0	17M(15.9949), 1E(-18.0106)		TRUE	tr|A0A829NS72|A0A829NS72_RUMGN	A0A829NS72	A0A829NS72_RUMGN	HMPREF1201_01156	HAD hydrolase, family IA
F1-2_HenkeLab.20144.20144.2	C:\Users\bathy\Downloads\fragpipe\henke\interact-F1-2_HenkeLab.pep.xml	QVLILTDSVTTGALLAK		K	A	17	2	2110.48	1742.02	1742.02	872.017	872.016	1742.02	872.017	-0.0004	0.8794	-0.9435	0.000123381	25.135	8.89	0.9999	2	0	126	142	0			TRUE	tr|A0A829NPX9|A0A829NPX9_RUMGN	A0A829NPX9	A0A829NPX9_RUMGN	HMPREF1201_02497	Orotate phosphoribosyltransferase
F1-2_HenkeLab.20168.20168.2	C:\Users\bathy\Downloads\fragpipe\henke\interact-F1-2_HenkeLab.pep.xml	ELLTQFNMPFTK		R	-	12	2	2112.71	1467.75	1467.74	734.88	734.878	1467.74	734.879	-0.0018	0.7107	-0.8788	0.0335931	15.395	8.839	0.9985	2	0	168	179	0			TRUE	tr|A0A829NSR5|A0A829NSR5_RUMGN	A0A829NSR5	A0A829NSR5_RUMGN	rplE	50S ribosomal protein L5
F1-2_HenkeLab.20192.20192.0	C:\Users\bathy\Downloads\fragpipe\henke\interact-F1-2_HenkeLab.pep.xml	GLVASIEAADTMLK		R	A	14	2	2115	1417.75	1417.75	709.883	709.881	1417.75	709.881	-0.0011	0.9002	-0.761	0.00395712	26.127	10.769	0.9995	2	0	72	85	0			TRUE	tr|A0A829NDH7|A0A829NDH7_RUMGN	A0A829NDH7	A0A829NDH7_RUMGN	HMPREF1201_02339	Propanediol utilization protein PduA
F1-2_HenkeLab.20313.20313.2	C:\Users\bathy\Downloads\fragpipe\henke\interact-F1-2_HenkeLab.pep.xml	AIAEILFNEGYIAK		K	Y	14	2	2127.3	1550.84	1550.83	776.426	776.423	1550.83	776.424	-0.0024	0.9011	-0.9169	1.90217e-05	28.383	11.634	0.9998	2	0	35	48	0			TRUE	tr|A0A829NQ33|A0A829NQ33_RUMGN	A0A829NQ33	A0A829NQ33_RUMGN	rpsH	30S ribosomal protein S8
F1-2_HenkeLab.20319.20319.0	C:\Users\bathy\Downloads\fragpipe\henke\interact-F1-2_HenkeLab.pep.xml	EENNDLQMQIVKLETEMK	E[111]ENNDLQM[147]QIVKLETEMK	K	N	18	3	2128	2192.05	2192.05	731.691	731.69	2189.03	730.685	3.0139	0.3723	-0.5672	1.15172	9.406	7.226	0.9661	2	1	115	132	0	1E(-18.0106), 8M(15.9949)		TRUE	tr|A0A829NV89|A0A829NV89_RUMGN	A0A829NV89	A0A829NV89_RUMGN	HMPREF1201_00085	Cell division protein ZapA
F1-2_HenkeLab.20332.20332.2	C:\Users\bathy\Downloads\fragpipe\henke\interact-F1-2_HenkeLab.pep.xml	EVSDPTFSEGILGDGVAVIPSEGK		K	I	24	2	2129.27	2403.2	2403.18	1202.61	1202.6	2402.18	1202.1	0.997	0.9639	-0.8845	4.59992e-05	24.849	6.108	0.9999	2	0	28	51	0			TRUE	tr|A0A829NRS2|A0A829NRS2_RUMGN	A0A829NRS2	A0A829NRS2_RUMGN	HMPREF1201_01821	PTS EIIA type-1 domain-containing protein
F1-2_HenkeLab.20344.20344.2	C:\Users\bathy\Downloads\fragpipe\henke\interact-F1-2_HenkeLab.pep.xml	LTVDYYGVPTPIQQAANISVPEAR		K	M	24	2	2130.54	2601.36	2601.34	1301.69	1301.68	2601.34	1301.68	-0.0012	0.9275	-0.9257	1.49022e-07	33.807	0	1	2	0	39	62	0			TRUE	tr|A0A829NS96|A0A829NS96_RUMGN	A0A829NS96	A0A829NS96_RUMGN	frr	Ribosome-recycling factor
F1-2_HenkeLab.20352.20352.3	C:\Users\bathy\Downloads\fragpipe\henke\interact-F1-2_HenkeLab.pep.xml	FIVELGNTLSEEEYEKQGENIWIAK		R	T	25	3	2131.38	2939.47	2939.47	980.829	980.829	2938.46	980.494	1.0053	0.6228	-0.8216	4.86687e-05	25.751	8.357	0.9999	2	1	37	61	0			TRUE	tr|A0A829NM13|A0A829NM13_RUMGN	A0A829NM13	A0A829NM13_RUMGN	HMPREF1201_02581	UDP-N-acetylglucosamine pyrophosphorylase
F1-2_HenkeLab.20356.20356.0	C:\Users\bathy\Downloads\fragpipe\henke\interact-F1-2_HenkeLab.pep.xml	LTVDYYGVPTPIQQAANISVPEAR		K	M	24	3	2131.84	2601.35	2601.34	868.123	868.122	2601.34	868.122	-0.0002	0.7504	-0.9252	0.251309	13.246	9.115	0.9713	2	0	39	62	0			TRUE	tr|A0A829NS96|A0A829NS96_RUMGN	A0A829NS96	A0A829NS96_RUMGN	frr	Ribosome-recycling factor
F1-2_HenkeLab.20366.20366.3	C:\Users\bathy\Downloads\fragpipe\henke\interact-F1-2_HenkeLab.pep.xml	AVVSEVLTSLGLDAPTAKEK		K	G	20	3	2132.9	2027.12	2027.11	676.713	676.712	2027.11	676.712	-0.0008	0.6078	-0.8245	0.00242382	16.962	0	0.9987	2	1	100	119	0			TRUE	tr|A0A829NHY9|A0A829NHY9_RUMGN	A0A829NHY9	A0A829NHY9_RUMGN	HMPREF1201_02780	GatB/YqeY domain-containing protein
F1-2_HenkeLab.20377.20377.3	C:\Users\bathy\Downloads\fragpipe\henke\interact-F1-2_HenkeLab.pep.xml	EVSDPTFSEGILGDGVAVIPSEGK		K	I	24	3	2134.03	2402.19	2402.18	801.738	801.735	2402.18	801.736	-0.0019	0.8943	-0.8825	0.0156045	15.727	0	0.9991	2	0	28	51	0			TRUE	tr|A0A829NRS2|A0A829NRS2_RUMGN	A0A829NRS2	A0A829NRS2_RUMGN	HMPREF1201_01821	PTS EIIA type-1 domain-containing protein
F1-2_HenkeLab.20378.20378.3	C:\Users\bathy\Downloads\fragpipe\henke\interact-F1-2_HenkeLab.pep.xml	LIEQNKLGLNADDIQGLYLNLR		R	Y	22	3	2134.16	2512.37	2512.36	838.464	838.462	2512.36	838.462	0.0002	0.945	-0.6169	6.95825e-07	34.13	11.062	1	2	1	100	121	0			TRUE	tr|A0A829NU82|A0A829NU82_RUMGN	A0A829NU82	A0A829NU82_RUMGN	HMPREF1201_01231	Uncharacterized protein
F1-2_HenkeLab.20410.20410.2	C:\Users\bathy\Downloads\fragpipe\henke\interact-F1-2_HenkeLab.pep.xml	GEINSIADIFR		R	A	11	2	2137.28	1233.64	1233.63	617.827	617.824	1233.64	617.825	-0.0012	0.8607	-0.7754	0.104653	10.421	0	0.9927	2	0	100	110	0			TRUE	tr|A0A829NTB2|A0A829NTB2_RUMGN	A0A829NTB2	A0A829NTB2_RUMGN	HMPREF1201_02502	Acetolactate synthase small subunit
F1-2_HenkeLab.20415.20415.2	C:\Users\bathy\Downloads\fragpipe\henke\interact-F1-2_HenkeLab.pep.xml	GIPVGVIPMADYGMMNGAK		K	V	19	2	2137.8	1919.94	1919.93	960.975	960.972	1919.93	960.973	-0.0014	0.9352	-0.9433	5.5569e-10	31.913	6.592	1	2	0	77	95	0			TRUE	tr|A0A829NVW6|A0A829NVW6_RUMGN	A0A829NVW6	A0A829NVW6_RUMGN	HMPREF1201_00305	PTS EIIB type-3 domain-containing protein
F1-2_HenkeLab.20425.20425.2	C:\Users\bathy\Downloads\fragpipe\henke\interact-F1-2_HenkeLab.pep.xml	AVVSEVLTSLGLDAPTAKEK		K	G	20	2	2138.81	2027.11	2027.11	1014.56	1014.56	2027.11	1014.56	-0.002	0.9854	-0.7902	3.89717e-08	41.137	10.082	1	2	1	100	119	0			TRUE	tr|A0A829NHY9|A0A829NHY9_RUMGN	A0A829NHY9	A0A829NHY9_RUMGN	HMPREF1201_02780	GatB/YqeY domain-containing protein
F1-2_HenkeLab.20488.20488.2	C:\Users\bathy\Downloads\fragpipe\henke\interact-F1-2_HenkeLab.pep.xml	DIENIIFENTPK		R	I	12	2	2144.81	1431.73	1431.72	716.87	716.869	1431.72	716.87	-0.0008	0.736	-0.5219	0.100288	10.495	0	0.9728	2	0	4	15	0			TRUE	tr|A0A829NP07|A0A829NP07_RUMGN	A0A829NP07	A0A829NP07_RUMGN	HMPREF1201_01874	Citrate synthase
F1-2_HenkeLab.20518.20518.0	C:\Users\bathy\Downloads\fragpipe\henke\interact-F1-2_HenkeLab.pep.xml	TDEEARELLTQFNMPFTK		K	-	18	3	2148.03	2169.04	2169.04	724.021	724.02	2169.04	724.021	-0.0024	0.7847	-0.9313	3.09792e-05	20.403	10.205	0.9999	2	1	162	179	0			TRUE	tr|A0A829NSR5|A0A829NSR5_RUMGN	A0A829NSR5	A0A829NSR5_RUMGN	rplE	50S ribosomal protein L5
F1-2_HenkeLab.20570.20570.2	C:\Users\bathy\Downloads\fragpipe\henke\interact-F1-2_HenkeLab.pep.xml	NVIFWSFSR		K	K	9	2	2153.38	1154.58	1154.59	578.3	578.301	1154.59	578.301	0.0009	0.9674	-0.7696	0.0544189	13.557	7.549	0.9868	2	0	136	144	0			TRUE	tr|A0A829NK80|A0A829NK80_RUMGN	A0A829NK80	A0A829NK80_RUMGN	HMPREF1201_00067	DUF1697 domain-containing protein
F1-2_HenkeLab.20578.20578.2	C:\Users\bathy\Downloads\fragpipe\henke\interact-F1-2_HenkeLab.pep.xml	ALNETNGDMDAAIEFLR		K	K	17	2	2154.13	1878.88	1878.87	940.445	940.444	1878.88	940.446	-0.0036	0.9762	-0.8036	6.70015e-08	35.611	11.8	1	2	0	25	41	0			TRUE	tr|A0A829NQ32|A0A829NQ32_RUMGN	A0A829NQ32	A0A829NQ32_RUMGN	tsf	Elongation factor Ts
F1-2_HenkeLab.20598.20598.3	C:\Users\bathy\Downloads\fragpipe\henke\interact-F1-2_HenkeLab.pep.xml	NVLLALNIADDYFKAKK		R	Q	17	3	2156.22	1935.09	1935.08	646.036	646.034	1935.08	646.035	-0.0009	0.4568	-0.8406	0.0180405	15.475	0	0.9989	2	2	57	73	0			TRUE	tr|A0A829NV89|A0A829NV89_RUMGN	A0A829NV89	A0A829NV89_RUMGN	HMPREF1201_00085	Cell division protein ZapA
[truncated: 1,538 more rows]

## Sheet: Table S3. mediterrocin_protein
Protein	Protein ID	Entry Name	Gene	Length	Organism	Protein Description	Protein Existence	Protein Probability	Top Peptide Probability	Total Peptides	Unique Peptides	Razor Peptides	Total Spectral Count	Unique Spectral Count	Razor Spectral Count	Total Intensity	Unique Intensity	Razor Intensity	Razor Assigned Modifications	Razor Observed Modifications	Indistinguishable Proteins
[truncated: 244 more rows]

[truncated: 5 more sheets: Table S4. PXD011515-pFind, Table S5. PXD008675-pFind, Table S6. PXD008870-pFind, Table S7. PXD007819-pFind, Table S8. MetaPep Annotations]
